# Supplementary material for: Bis[tris­(pyridin-2-yl)amine]­iron(II) tris­(di­cyano­methyl­idene)methane­diide
Source: IUCrdata. 2020 Sep 25;5(Pt 9):x201278. doi: 10.1107/S241431462001278X (PMC9462281; doi:10.1107/S241431462001278X)
Supplement: Supplementary file 1 [file x-05-x201278-sup1.cif]

##############################################################################
#                                                                            #
# This CIF contains the data for a data article accepted for                 #
# publication in IUCrData. It conforms to the requirements of                #
# Notes for Authors for IUCrData, and has been                               #
# peer reviewed under the auspices of IUCrData.                              #
#                                                                            #
# Full details of the Crystallographic Information File format               #
# are given in the paper "The Crystallographic Information File (CIF):       #
# a New Standard Archive File for Crystallography" by S. R. Hall, F. H.      #
# Allen and I. D. Brown [Acta Cryst. (1991), A47, 655-685].                  #
#                                                                            #
# The current version of the core CIF dictionary is obtainable from          #
# ftp://ftp.iucr.org/pub/cif_core.dic.                                       #
#                                                                            #
# Software is freely available for graphical display of the structure(s)     #
# in this CIF. For information consult the CIF software page                 #
# http://www.iucr.org/resources/cif/software.                                #
#                                                                            #
# This file may be used for bona fide research purposes within the           #
# scientific community so long as proper attribution is given to the data    # 
# article from which it was obtained.                                        #
#                                                                            #
##############################################################################
data_global
_audit_creation_method     'from SHELXL-2014'
_journal_date_recd_electronic     2020-09-10
_journal_date_accepted     2020-09-20
_journal_name_full     'IUCrData'
_journal_year     2020
_journal_volume     5
_journal_issue      9
_journal_page_first     0
_journal_page_last     0
_journal_paper_category     HM
_journal_paper_doi     10.1107/S241431462001278X
_journal_coeditor_code     IM4010
loop_
    _publ_contact_author_name
    _publ_contact_author_address
    _publ_contact_author_email
    'Prof. Fatima Setifi'
;
Laboratoire de Chimie, Ing\'enierie Mol\'eculaire et Nanostructures (LCIMN),
Universit\'e Ferhat Abbas S\'etif 1,
S\'etif 19000,
Algeria
;
 fat_setifi@yahoo.fr
_publ_contact_author_fax     ?
_publ_contact_author_phone     ?
_publ_section_title
;
Bis[tris(pyridin-2-yl)amine]iron(II) tris(dicyanomethylidene)methanediide
;
loop_
    _publ_author_name
    _publ_author_footnote
    _publ_author_address
    'Setifi, Zouaoui' .
;
D\'epartement de Technologie,
Facult\'e de Technologie,
Universit\'e 20 Ao\^ut 1955-Skikda,
BP 26, Route d'El-Hadaiek,
Skikda 21000,
Algeria
Laboratoire de Chimie, Ing\'enierie Mol\'eculaire et Nanostructures (LCIMN),
Universit\'e Ferhat Abbas S\'etif 1,
S\'etif 19000,
Algeria
;
    'Setifi, Fatima' .
;
Laboratoire de Chimie, Ing\'enierie Mol\'eculaire et Nanostructures (LCIMN),
Universit\'e Ferhat Abbas S\'etif 1,
S\'etif 19000,
Algeria
;
    'Dege, Necmi' .
;
Ondokuz May\?is University,
Arts and Sciences Faculty, Department of Physics,
55139 Atakum--Samsun,
Turkey
;
    'Al-Douh, Mohammed Hadi' .
;
Chemistry Department,
Faculty of Science,
Hadhramout University,
Mukalla, Hadhramout,
Yemen
;
    'Glidewell, Christopher' .
;    School of Chemistry, University of St Andrews,
     St Andrews, Fife KY16 9ST, UK
;
_publ_section_synopsis
;
Both ions in the title compound lie across centres of inversion, with the anion
being statistically disordered.
;
data_I
_database_code_depnum_ccdc_archive 'CCDC 2032866'
_audit_creation_method     SHELXL-2014
_chemical_name_systematic
;
Bis[tris(pyridin-2-yl)amine]iron(II) tris(dicyanomethylidene)methanediide
;
_chemical_name_common     ?
_chemical_formula_moiety     'C30 H24 Fe N8 2+, C10 N6 2-'
_chemical_formula_sum     'C40 H24 Fe N14'
_chemical_formula_iupac     '[Fe (C15 H12 N4)2] (C10 N6)'
_chemical_formula_weight     756.58
_chemical_melting_point     ?
_space_group_crystal_system     triclinic
_space_group_name_H-M_alt     'P -1'
_space_group_name_Hall     '-P 1'
loop_
    _space_group_symop_operation_xyz
    'x, y, z'
    '-x, -y, -z'
_cell_length_a     9.8291(8)
_cell_length_b     10.0499(8)
_cell_length_c     11.0308(9)
_cell_angle_alpha     98.825(7)
_cell_angle_beta     90.900(7)
_cell_angle_gamma     117.747(6)
_cell_volume     948.18(14)
_cell_formula_units_Z     1
_cell_measurement_reflns_used     4139
_cell_measurement_theta_min     1.878
_cell_measurement_theta_max     27.070
_cell_measurement_temperature     296(2)
_exptl_crystal_description     needle
_exptl_crystal_colour     red
_exptl_crystal_size_max     0.390
_exptl_crystal_size_mid     0.120
_exptl_crystal_size_min     0.110
_exptl_crystal_density_diffrn     1.325
_exptl_crystal_density_meas     ?
_exptl_crystal_density_method     ?
_exptl_crystal_F_000     388
_exptl_absorpt_coefficient_mu     0.447
_exptl_absorpt_correction_type     integration
_exptl_absorpt_process_details
;
(X-RED32; Stoe & Cie, 2002)
;
_exptl_absorpt_correction_T_min     0.899
_exptl_absorpt_correction_T_max     0.952
_exptl_special_details     ?
_diffrn_ambient_temperature     296(2)
_diffrn_source     'sealed X-ray tube, 12 x 0.4 mm long-fine focus'
_diffrn_radiation_type     MoK\a
_diffrn_radiation_wavelength     0.71073
_diffrn_radiation_monochromator     'graphite'
_diffrn_measurement_device_type     'STOE IPDS 2'
_diffrn_measurement_method     'rotation method'
_diffrn_detector_area_resol_mean     ?
_diffrn_reflns_number     9558
_diffrn_reflns_av_R_equivalents     0.1031
_diffrn_reflns_av_unetI/netI     0.0964
_diffrn_reflns_theta_min     1.878
_diffrn_reflns_theta_max     26.547
_diffrn_reflns_theta_full     25.242
_diffrn_measured_fraction_theta_max     0.999
_diffrn_measured_fraction_theta_full     1.000
_diffrn_reflns_limit_h_min     -12
_diffrn_reflns_limit_h_max     12
_diffrn_reflns_limit_k_min     -12
_diffrn_reflns_limit_k_max     12
_diffrn_reflns_limit_l_min     -13
_diffrn_reflns_limit_l_max     13
_diffrn_standards_number     0
_diffrn_standards_interval_count     0
_diffrn_standards_interval_time     0
_diffrn_standards_decay_%     0
_refine_special_details     ?
_reflns_number_total     3955
_reflns_number_gt     2609
_reflns_threshold_expression     'I > 2\s(I)'
_refine_ls_structure_factor_coef     Fsqd
_refine_ls_matrix_type     full
_refine_ls_R_factor_all     0.0994
_refine_ls_R_factor_gt     0.0673
_refine_ls_wR_factor_gt     0.1495
_refine_ls_wR_factor_ref     0.1641
_refine_ls_goodness_of_fit_ref     0.961
_refine_ls_restrained_S_all     0.960
_refine_ls_number_reflns     3955
_refine_ls_number_parameters     319
_refine_ls_number_restraints     21
_refine_ls_hydrogen_treatment     constr
_refine_ls_weighting_scheme     calc
_refine_ls_weighting_details
                      'w=1/[\s^2^(Fo^2^)+(0.0793P)^2^] where P=(Fo^2^+2Fc^2^)/3'
_atom_sites_solution_hydrogens     geom
_atom_sites_solution_primary     difmap
_atom_sites_solution_secondary     ?
_refine_ls_shift/su_max     0.000
_refine_ls_shift/su_mean     0.000
_refine_diff_density_max     1.008
_refine_diff_density_min     -0.253
_refine_ls_extinction_method     none
_refine_ls_extinction_coef     .
loop_
    _atom_type_symbol
    _atom_type_description
    _atom_type_scat_dispersion_real
    _atom_type_scat_dispersion_imag
    _atom_type_scat_source
    'C' 'C' 0.0033 0.0016
                         'International Tables Vol C Tables 4.2.6.8 and 6.1.1.4'
    'H' 'H' 0.0000 0.0000
                         'International Tables Vol C Tables 4.2.6.8 and 6.1.1.4'
    'N' 'N' 0.0061 0.0033
                         'International Tables Vol C Tables 4.2.6.8 and 6.1.1.4'
    'Fe' 'Fe' 0.3463 0.8444
                         'International Tables Vol C Tables 4.2.6.8 and 6.1.1.4'
_computing_data_collection
;
X-AREA (Stoe & Cie, 2002)
;
_computing_cell_refinement
;
X-AREA (Stoe & Cie, 2002)
;
_computing_data_reduction
;
X-RED32 (Stoe & Cie, 2002)
;
_computing_structure_solution
;
SHELXS86 (Sheldrick, 2015)
;
_computing_structure_refinement
;
SHELXL-2014 (Sheldrick, 2015)
;
_computing_molecular_graphics
;
PLATON (Spek, 2020) and Mercury (Macrae <i>et al.</i>,  2020)
;
_computing_publication_material
;
SHELXL-2014 (Sheldrick, 2015) and PLATON (Spek, 2020)
;
loop_
    _atom_site_type_symbol
    _atom_site_label
    _atom_site_fract_x
    _atom_site_fract_y
    _atom_site_fract_z
    _atom_site_U_iso_or_equiv
    _atom_site_adp_type
    _atom_site_calc_flag
    _atom_site_occupancy
    _atom_site_disorder_assembly
    _atom_site_disorder_group
    Fe Fe1 0.5000 0.5000 0.5000 0.0477(2) Uani d 1 . .
    N N1 0.6353(4) 0.6637(3) 0.7523(3) 0.0559(7) Uani d 1 . .
    N N11 0.3931(4) 0.4694(4) 0.6537(3) 0.0543(7) Uani d 1 . .
    C C12 0.4770(5) 0.5581(4) 0.7590(3) 0.0547(9) Uani d 1 . .
    C C13 0.4143(6) 0.5505(5) 0.8704(4) 0.0666(11) Uani d 1 . .
    H H13 0.4751 0.6135 0.9422 0.080 Uiso calc 1 . .
    C C14 0.2641(6) 0.4510(6) 0.8747(4) 0.0801(13) Uani d 1 . .
    H H14 0.2197 0.4468 0.9487 0.096 Uiso calc 1 . .
    C C15 0.1770(5) 0.3547(6) 0.7664(4) 0.0752(12) Uani d 1 . .
    H H15 0.0743 0.2826 0.7671 0.090 Uiso calc 1 . .
    C C16 0.2460(5) 0.3686(5) 0.6582(4) 0.0648(10) Uani d 1 . .
    H H16 0.1878 0.3053 0.5855 0.078 Uiso calc 1 . .
    N N21 0.5931(3) 0.7238(3) 0.5604(3) 0.0541(7) Uani d 1 . .
    C C22 0.6498(4) 0.7761(4) 0.6797(3) 0.0542(8) Uani d 1 . .
    C C23 0.7155(5) 0.9278(4) 0.7338(4) 0.0641(10) Uani d 1 . .
    H H23 0.7532 0.9593 0.8167 0.077 Uiso calc 1 . .
    C C24 0.7241(5) 1.0313(5) 0.6631(4) 0.0716(11) Uani d 1 . .
    H H24 0.7671 1.1347 0.6972 0.086 Uiso calc 1 . .
    C C25 0.6677(5) 0.9800(5) 0.5398(4) 0.0686(11) Uani d 1 . .
    H H25 0.6731 1.0489 0.4902 0.082 Uiso calc 1 . .
    C C26 0.6037(5) 0.8267(5) 0.4910(4) 0.0608(9) Uani d 1 . .
    H H26 0.5669 0.7934 0.4079 0.073 Uiso calc 1 . .
    N N31 0.6765(3) 0.5035(3) 0.5924(3) 0.0513(7) Uani d 1 . .
    C C32 0.7226(4) 0.5871(4) 0.7074(3) 0.0512(8) Uani d 1 . .
    C C33 0.8442(5) 0.6016(5) 0.7805(4) 0.0635(10) Uani d 1 . .
    H H33 0.8723 0.6618 0.8588 0.076 Uiso calc 1 . .
    C C34 0.9249(5) 0.5253(5) 0.7360(4) 0.0685(11) Uani d 1 . .
    H H34 1.0080 0.5323 0.7832 0.082 Uiso calc 1 . .
    C C35 0.8768(5) 0.4382(5) 0.6184(4) 0.0644(10) Uani d 1 . .
    H H35 0.9279 0.3850 0.5858 0.077 Uiso calc 1 . .
    C C36 0.7564(4) 0.4297(4) 0.5503(4) 0.0578(9) Uani d 1 . .
    H H36 0.7274 0.3708 0.4715 0.069 Uiso calc 1 . .
    C C4 0.5000 1.0000 0.0000 0.0528(12) Uani d 1 . .
    C C41 0.6447(8) 1.1099(8) 0.0634(6) 0.0546(17) Uani d 0.5 . .
    C C42 0.4036(9) 0.8718(8) 0.0533(6) 0.0577(19) Uani d 0.5 . .
    C C43 0.4494(9) 1.0165(9) -0.1150(6) 0.0536(17) Uani d 0.5 . .
    C C411 0.768(3) 1.194(3) -0.001(3) 0.081(9) Uani d 0.5 . .
    N N411 0.867(2) 1.287(2) -0.042(2) 0.093(6) Uani d 0.5 . .
    C C412 0.673(2) 1.129(2) 0.1959(11) 0.053(4) Uani d 0.5 . .
    N N412 0.704(3) 1.168(2) 0.3007(12) 0.078(4) Uani d 0.5 . .
    C C421 0.462(4) 0.816(3) 0.142(3) 0.057(5) Uani d 0.5 . .
    N N421 0.508(3) 0.755(2) 0.198(3) 0.088(7) Uani d 0.5 . .
    C C422 0.2396(13) 0.790(3) 0.024(2) 0.054(5) Uani d 0.5 . .
    N N422 0.1088(13) 0.7435(18) 0.0259(19) 0.073(3) Uani d 0.5 . .
    C C431 0.353(3) 0.888(3) -0.204(2) 0.100(10) Uani d 0.5 . .
    N N431 0.267(4) 0.791(3) -0.2778(18) 0.095(6) Uani d 0.5 . .
    C C432 0.499(4) 1.164(3) -0.145(3) 0.074(10) Uani d 0.5 . .
    N N432 0.545(3) 1.275(3) -0.184(3) 0.086(6) Uani d 0.5 . .
loop_
    _atom_site_aniso_label
    _atom_site_aniso_U_11
    _atom_site_aniso_U_22
    _atom_site_aniso_U_33
    _atom_site_aniso_U_12
    _atom_site_aniso_U_13
    _atom_site_aniso_U_23
    Fe1 0.0555(5) 0.0561(5) 0.0382(4) 0.0336(4) 0.0043(3) 0.0028(3)
    N1 0.070(2) 0.0617(18) 0.0440(16) 0.0404(17) 0.0011(14) 0.0008(14)
    N11 0.0626(19) 0.0666(19) 0.0452(16) 0.0405(17) 0.0106(14) 0.0082(14)
    C12 0.071(2) 0.062(2) 0.0450(19) 0.043(2) 0.0107(16) 0.0086(17)
    C13 0.089(3) 0.081(3) 0.048(2) 0.054(3) 0.016(2) 0.0118(19)
    C14 0.103(4) 0.100(3) 0.066(3) 0.066(3) 0.038(3) 0.033(3)
    C15 0.072(3) 0.091(3) 0.079(3) 0.047(3) 0.027(2) 0.030(3)
    C16 0.065(3) 0.077(3) 0.060(2) 0.039(2) 0.0115(19) 0.014(2)
    N21 0.0614(19) 0.0607(18) 0.0473(16) 0.0364(16) 0.0050(13) 0.0050(14)
    C22 0.061(2) 0.061(2) 0.0462(19) 0.0361(18) 0.0027(16) 0.0019(17)
    C23 0.073(3) 0.061(2) 0.059(2) 0.037(2) -0.0034(19) -0.0055(19)
    C24 0.079(3) 0.061(2) 0.075(3) 0.038(2) 0.005(2) -0.001(2)
    C25 0.080(3) 0.064(2) 0.070(3) 0.040(2) 0.009(2) 0.016(2)
    C26 0.066(2) 0.067(2) 0.057(2) 0.037(2) 0.0058(18) 0.0144(19)
    N31 0.0567(17) 0.0574(17) 0.0448(15) 0.0334(15) 0.0038(12) 0.0022(13)
    C32 0.056(2) 0.057(2) 0.0467(19) 0.0323(17) 0.0010(15) 0.0046(16)
    C33 0.070(3) 0.069(2) 0.053(2) 0.036(2) -0.0039(18) 0.0051(19)
    C34 0.060(2) 0.078(3) 0.072(3) 0.037(2) -0.0026(19) 0.015(2)
    C35 0.063(2) 0.076(3) 0.069(3) 0.045(2) 0.0118(19) 0.013(2)
    C36 0.065(2) 0.065(2) 0.053(2) 0.040(2) 0.0092(17) 0.0065(18)
    C4 0.062(3) 0.060(3) 0.043(3) 0.036(3) 0.006(2) 0.001(2)
    C41 0.056(4) 0.060(4) 0.047(4) 0.028(4) 0.003(4) 0.005(4)
    C42 0.080(6) 0.064(5) 0.038(4) 0.043(4) 0.002(3) 0.001(3)
    C43 0.059(4) 0.060(5) 0.042(4) 0.030(4) -0.001(3) 0.004(4)
    C411 0.119(19) 0.065(13) 0.058(10) 0.046(11) -0.005(8) -0.001(8)
    N411 0.124(15) 0.088(9) 0.099(9) 0.073(10) 0.023(8) 0.029(6)
    C412 0.054(7) 0.057(7) 0.033(6) 0.023(5) -0.006(5) -0.022(5)
    N412 0.094(12) 0.084(11) 0.034(5) 0.026(8) -0.007(7) 0.000(6)
    C421 0.071(13) 0.069(11) 0.050(8) 0.045(9) 0.013(7) 0.022(7)
    N421 0.15(2) 0.071(8) 0.059(7) 0.065(12) -0.008(11) 0.010(8)
    C422 0.044(7) 0.042(6) 0.064(10) 0.007(6) 0.025(7) 0.020(6)
    N422 0.052(6) 0.066(8) 0.092(8) 0.022(6) 0.018(5) 0.013(6)
    C431 0.078(13) 0.117(18) 0.12(2) 0.052(12) 0.016(11) 0.050(15)
    N431 0.099(11) 0.085(12) 0.072(12) 0.022(9) 0.006(9) 0.010(8)
    C432 0.078(16) 0.085(12) 0.053(9) 0.033(9) 0.019(9) 0.009(9)
    N432 0.097(12) 0.094(12) 0.061(10) 0.038(9) 0.007(8) 0.019(9)
_geom_special_details
;
 All esds (except the esd in the dihedral angle between two l.s. planes)
 are estimated using the full covariance matrix.  The cell esds are taken
 into account individually in the estimation of esds in distances, angles
 and torsion angles; correlations between esds in cell parameters are only
 used when they are defined by crystal symmetry.  An approximate (isotropic)
 treatment of cell esds is used for estimating esds involving l.s. planes.
;
loop_
    _geom_bond_atom_site_label_1
    _geom_bond_atom_site_label_2
    _geom_bond_site_symmetry_2
    _geom_bond_distance
    _geom_bond_publ_flag
    Fe1 N31 2_666 1.981(3) ?
    Fe1 N31 . 1.981(3) ?
    Fe1 N21 2_666 1.986(3) ?
    Fe1 N21 . 1.986(3) ?
    Fe1 N11 2_666 1.997(3) ?
    Fe1 N11 . 1.997(3) ?
    N1 C12 . 1.430(5) ?
    N1 C22 . 1.438(5) ?
    N1 C32 . 1.444(4) ?
    N11 C16 . 1.331(5) ?
    N11 C12 . 1.339(5) ?
    C12 C13 . 1.380(5) ?
    C13 C14 . 1.350(7) ?
    C13 H13 . 0.9300 ?
    C14 C15 . 1.392(7) ?
    C14 H14 . 0.9300 ?
    C15 C16 . 1.376(6) ?
    C15 H15 . 0.9300 ?
    C16 H16 . 0.9300 ?
    N21 C26 . 1.346(5) ?
    N21 C22 . 1.346(4) ?
    C22 C23 . 1.374(5) ?
    C23 C24 . 1.367(6) ?
    C23 H23 . 0.9300 ?
    C24 C25 . 1.385(6) ?
    C24 H24 . 0.9300 ?
    C25 C26 . 1.375(6) ?
    C25 H25 . 0.9300 ?
    C26 H26 . 0.9300 ?
    N31 C32 . 1.349(4) ?
    N31 C36 . 1.353(4) ?
    C32 C33 . 1.368(5) ?
    C33 C34 . 1.386(6) ?
    C33 H33 . 0.9300 ?
    C34 C35 . 1.386(6) ?
    C34 H34 . 0.9300 ?
    C35 C36 . 1.353(5) ?
    C35 H35 . 0.9300 ?
    C36 H36 . 0.9300 ?
    C4 C41 2_675 1.414(7) ?
    C4 C41 . 1.414(7) ?
    C4 C43 . 1.416(7) ?
    C4 C43 2_675 1.416(7) ?
    C4 C42 . 1.420(7) ?
    C4 C42 2_675 1.420(7) ?
    C41 C411 . 1.395(15) ?
    C41 C412 . 1.450(14) ?
    C42 C422 . 1.431(14) ?
    C42 C421 . 1.435(16) ?
    C43 C431 . 1.402(16) ?
    C43 C432 . 1.426(16) ?
    C411 N411 . 1.147(17) ?
    C412 N412 . 1.150(15) ?
    C421 N421 . 1.149(16) ?
    C422 N422 . 1.147(14) ?
    C431 N431 . 1.138(17) ?
    C432 N432 . 1.147(17) ?
loop_
    _geom_angle_atom_site_label_1
    _geom_angle_atom_site_label_2
    _geom_angle_atom_site_label_3
    _geom_angle_site_symmetry_1
    _geom_angle_site_symmetry_3
    _geom_angle
    _geom_angle_publ_flag
    N31 Fe1 N31 2_666 . 180.00(17) ?
    N31 Fe1 N21 2_666 2_666 88.18(12) ?
    N31 Fe1 N21 . 2_666 91.82(11) ?
    N31 Fe1 N21 2_666 . 91.82(12) ?
    N31 Fe1 N21 . . 88.18(12) ?
    N21 Fe1 N21 2_666 . 180.00(10) ?
    N31 Fe1 N11 2_666 2_666 87.54(12) ?
    N31 Fe1 N11 . 2_666 92.46(12) ?
    N21 Fe1 N11 2_666 2_666 87.97(12) ?
    N21 Fe1 N11 . 2_666 92.03(12) ?
    N31 Fe1 N11 2_666 . 92.46(12) ?
    N31 Fe1 N11 . . 87.55(12) ?
    N21 Fe1 N11 2_666 . 92.03(12) ?
    N21 Fe1 N11 . . 87.97(12) ?
    N11 Fe1 N11 2_666 . 180.00(18) ?
    C12 N1 C22 . . 111.5(3) ?
    C12 N1 C32 . . 112.0(3) ?
    C22 N1 C32 . . 111.1(3) ?
    C16 N11 C12 . . 118.5(3) ?
    C16 N11 Fe1 . . 124.8(3) ?
    C12 N11 Fe1 . . 116.8(3) ?
    N11 C12 C13 . . 121.9(4) ?
    N11 C12 N1 . . 117.5(3) ?
    C13 C12 N1 . . 120.6(4) ?
    C14 C13 C12 . . 119.7(4) ?
    C14 C13 H13 . . 120.2 ?
    C12 C13 H13 . . 120.2 ?
    C13 C14 C15 . . 118.9(4) ?
    C13 C14 H14 . . 120.5 ?
    C15 C14 H14 . . 120.5 ?
    C16 C15 C14 . . 118.6(4) ?
    C16 C15 H15 . . 120.7 ?
    C14 C15 H15 . . 120.7 ?
    N11 C16 C15 . . 122.4(4) ?
    N11 C16 H16 . . 118.8 ?
    C15 C16 H16 . . 118.8 ?
    C26 N21 C22 . . 117.7(3) ?
    C26 N21 Fe1 . . 124.9(3) ?
    C22 N21 Fe1 . . 117.4(2) ?
    N21 C22 C23 . . 123.4(3) ?
    N21 C22 N1 . . 116.6(3) ?
    C23 C22 N1 . . 119.9(3) ?
    C24 C23 C22 . . 118.5(4) ?
    C24 C23 H23 . . 120.7 ?
    C22 C23 H23 . . 120.7 ?
    C23 C24 C25 . . 118.9(4) ?
    C23 C24 H24 . . 120.5 ?
    C25 C24 H24 . . 120.5 ?
    C26 C25 C24 . . 119.8(4) ?
    C26 C25 H25 . . 120.1 ?
    C24 C25 H25 . . 120.1 ?
    N21 C26 C25 . . 121.6(4) ?
    N21 C26 H26 . . 119.2 ?
    C25 C26 H26 . . 119.2 ?
    C32 N31 C36 . . 116.5(3) ?
    C32 N31 Fe1 . . 117.7(2) ?
    C36 N31 Fe1 . . 125.8(2) ?
    N31 C32 C33 . . 123.8(3) ?
    N31 C32 N1 . . 116.2(3) ?
    C33 C32 N1 . . 120.0(3) ?
    C32 C33 C34 . . 119.0(4) ?
    C32 C33 H33 . . 120.5 ?
    C34 C33 H33 . . 120.5 ?
    C35 C34 C33 . . 117.3(4) ?
    C35 C34 H34 . . 121.3 ?
    C33 C34 H34 . . 121.3 ?
    C36 C35 C34 . . 120.8(3) ?
    C36 C35 H35 . . 119.6 ?
    C34 C35 H35 . . 119.6 ?
    C35 C36 N31 . . 122.6(4) ?
    C35 C36 H36 . . 118.7 ?
    N31 C36 H36 . . 118.7 ?
    C41 C4 C41 2_675 . 180.0(5) ?
    C41 C4 C43 2_675 . 58.9(5) ?
    C41 C4 C43 . . 121.1(5) ?
    C41 C4 C43 2_675 2_675 121.1(5) ?
    C41 C4 C43 . 2_675 58.9(5) ?
    C43 C4 C43 . 2_675 180.0(7) ?
    C41 C4 C42 2_675 . 60.7(4) ?
    C41 C4 C42 . . 119.3(4) ?
    C43 C4 C42 . . 119.6(4) ?
    C43 C4 C42 2_675 . 60.4(4) ?
    C41 C4 C42 2_675 2_675 119.3(4) ?
    C41 C4 C42 . 2_675 60.7(4) ?
    C43 C4 C42 . 2_675 60.4(4) ?
    C43 C4 C42 2_675 2_675 119.6(4) ?
    C42 C4 C42 . 2_675 180.0 ?
    C43 C41 C411 2_675 . 154.6(16) ?
    C43 C41 C4 2_675 . 60.6(4) ?
    C411 C41 C4 . . 120.8(14) ?
    C43 C41 C42 2_675 2_675 120.5(7) ?
    C411 C41 C42 . 2_675 66.8(14) ?
    C4 C41 C42 . 2_675 59.9(4) ?
    C43 C41 C412 2_675 . 64.6(9) ?
    C411 C41 C412 . . 118.0(16) ?
    C4 C41 C412 . . 120.9(10) ?
    C42 C41 C412 2_675 . 159.6(10) ?
    C43 C41 C431 2_675 2_675 56.7(10) ?
    C411 C41 C431 . 2_675 127.1(17) ?
    C4 C41 C431 . 2_675 111.9(11) ?
    C42 C41 C431 2_675 2_675 156.5(12) ?
    C43 C41 C422 2_675 2_675 160.3(12) ?
    C4 C41 C422 . 2_675 112.9(9) ?
    C42 C41 C422 2_675 2_675 56.5(8) ?
    C412 C41 C422 . 2_675 126.1(13) ?
    C431 C41 C422 2_675 2_675 135.0(14) ?
    C4 C42 C43 . 2_675 59.7(4) ?
    C4 C42 C422 . . 122.3(11) ?
    C43 C42 C422 2_675 . 159.3(13) ?
    C4 C42 C41 . 2_675 59.5(4) ?
    C43 C42 C41 2_675 2_675 119.1(7) ?
    C422 C42 C41 . 2_675 67.0(10) ?
    C4 C42 C421 . . 122.9(14) ?
    C43 C42 C421 2_675 . 66.9(12) ?
    C422 C42 C421 . . 114.8(17) ?
    C41 C42 C421 2_675 . 159.9(16) ?
    C4 C42 C411 . 2_675 110.2(10) ?
    C43 C42 C411 2_675 2_675 157.1(15) ?
    C41 C42 C411 2_675 2_675 55.5(9) ?
    C421 C42 C411 . 2_675 126.9(16) ?
    C4 C42 C432 . 2_675 111.2(11) ?
    C43 C42 C432 2_675 2_675 56.5(9) ?
    C422 C42 C432 . 2_675 126.6(15) ?
    C41 C42 C432 2_675 2_675 155.9(16) ?
    C411 C42 C432 2_675 2_675 138.6(14) ?
    C41 C43 C431 2_675 . 67.3(15) ?
    C41 C43 C4 2_675 . 60.5(4) ?
    C431 C43 C4 . . 121.2(14) ?
    C41 C43 C432 2_675 . 155.1(18) ?
    C431 C43 C432 . . 118(2) ?
    C4 C43 C432 . . 120.7(15) ?
    C41 C43 C42 2_675 2_675 120.4(6) ?
    C431 C43 C42 . 2_675 153.4(14) ?
    C4 C43 C42 . 2_675 59.9(4) ?
    C432 C43 C42 . 2_675 66.9(13) ?
    C41 C43 C412 2_675 2_675 59.6(8) ?
    C4 C43 C412 . 2_675 116.2(9) ?
    C432 C43 C412 . 2_675 122.8(16) ?
    C42 C43 C412 2_675 2_675 159.8(10) ?
    C41 C43 C421 2_675 2_675 162.5(15) ?
    C431 C43 C421 . 2_675 124.0(17) ?
    C4 C43 C421 . 2_675 113.7(11) ?
    C42 C43 C421 2_675 2_675 56.8(10) ?
    C412 C43 C421 2_675 2_675 130.0(13) ?
    C422 C411 N422 2_675 2_675 83(4) ?
    C422 C411 N411 2_675 . 59(4) ?
    C422 C411 C41 2_675 . 117(6) ?
    N422 C411 C41 2_675 . 159(3) ?
    N411 C411 C41 . . 167(4) ?
    C422 C411 C42 2_675 2_675 62(5) ?
    N422 C411 C42 2_675 2_675 142(3) ?
    N411 C411 C42 . 2_675 121(3) ?
    C41 C411 C42 . 2_675 57.7(9) ?
    N422 N411 C422 2_675 2_675 91(3) ?
    N422 N411 C411 2_675 . 76(3) ?
    C431 C412 N431 2_675 2_675 101(6) ?
    C431 C412 N412 2_675 . 79(7) ?
    C431 C412 C41 2_675 . 108(7) ?
    N431 C412 C41 2_675 . 145(2) ?
    N412 C412 C41 . . 169(2) ?
    C431 C412 C43 2_675 2_675 59(5) ?
    N431 C412 C43 2_675 2_675 158(2) ?
    N412 C412 C43 . 2_675 134(2) ?
    C41 C412 C43 . 2_675 55.9(5) ?
    N431 N412 C431 2_675 2_675 79(4) ?
    N431 N412 C412 2_675 . 67(3) ?
    C432 C421 N432 2_675 2_675 96(5) ?
    C432 C421 N421 2_675 . 73(5) ?
    C432 C421 C42 2_675 . 108(6) ?
    N432 C421 C42 2_675 . 151(3) ?
    N421 C421 C42 . . 169(4) ?
    C432 C421 C43 2_675 2_675 58(5) ?
    N432 C421 C43 2_675 2_675 152(3) ?
    N421 C421 C43 . 2_675 128(3) ?
    C42 C421 C43 . 2_675 56.3(7) ?
    N432 N421 C432 2_675 2_675 84(4) ?
    N432 N421 C421 2_675 . 67(4) ?
    C411 C422 N411 2_675 2_675 104(6) ?
    C411 C422 N422 2_675 . 80(5) ?
    C411 C422 C42 2_675 . 106(5) ?
    N411 C422 C42 2_675 . 150(3) ?
    N422 C422 C42 . . 164(3) ?
    C411 C422 C41 2_675 2_675 52(4) ?
    N411 C422 C41 2_675 2_675 153(3) ?
    N422 C422 C41 . 2_675 131(2) ?
    C42 C422 C41 . 2_675 56.5(5) ?
    N411 N422 C411 2_675 2_675 78(3) ?
    N411 N422 C422 2_675 . 62(3) ?
    C412 C431 N412 2_675 2_675 88(6) ?
    C412 C431 N431 2_675 . 67(5) ?
    C412 C431 C43 2_675 . 112(6) ?
    N412 C431 C43 2_675 . 152(3) ?
    N431 C431 C43 . . 174(4) ?
    C412 C431 C41 2_675 2_675 63(7) ?
    N412 C431 C41 2_675 2_675 150(3) ?
    N431 C431 C41 . 2_675 126(3) ?
    C43 C431 C41 . 2_675 56.1(9) ?
    N412 N431 C412 2_675 2_675 87(4) ?
    N412 N431 C431 2_675 . 76(4) ?
    C421 C432 N421 2_675 2_675 90(5) ?
    C421 C432 N432 2_675 . 67(5) ?
    C421 C432 C43 2_675 . 111(6) ?
    N421 C432 C43 2_675 . 154(3) ?
    N432 C432 C43 . . 170(4) ?
    C421 C432 C42 2_675 2_675 60(6) ?
    N421 C432 C42 2_675 2_675 149(3) ?
    N432 C432 C42 . 2_675 125(3) ?
    C43 C432 C42 . 2_675 56.6(8) ?
    N421 N432 C421 2_675 2_675 88(4) ?
    N421 N432 C432 2_675 . 72(4) ?
loop_
    _geom_torsion_atom_site_label_1
    _geom_torsion_atom_site_label_2
    _geom_torsion_atom_site_label_3
    _geom_torsion_atom_site_label_4
    _geom_torsion_site_symmetry_1
    _geom_torsion_site_symmetry_2
    _geom_torsion_site_symmetry_3
    _geom_torsion_site_symmetry_4
    _geom_torsion
    _geom_torsion_publ_flag
    C16 N11 C12 C13 . . . . -1.7(5) ?
    Fe1 N11 C12 C13 . . . . 178.1(3) ?
    C16 N11 C12 N1 . . . . 178.9(3) ?
    Fe1 N11 C12 N1 . . . . -1.3(4) ?
    C22 N1 C12 N11 . . . . 63.6(4) ?
    C32 N1 C12 N11 . . . . -61.7(4) ?
    C22 N1 C12 C13 . . . . -115.8(4) ?
    C32 N1 C12 C13 . . . . 118.9(3) ?
    N11 C12 C13 C14 . . . . 0.1(6) ?
    N1 C12 C13 C14 . . . . 179.4(3) ?
    C12 C13 C14 C15 . . . . 2.0(6) ?
    C13 C14 C15 C16 . . . . -2.3(6) ?
    C12 N11 C16 C15 . . . . 1.3(5) ?
    Fe1 N11 C16 C15 . . . . -178.4(3) ?
    C14 C15 C16 N11 . . . . 0.7(6) ?
    C26 N21 C22 C23 . . . . 0.9(5) ?
    Fe1 N21 C22 C23 . . . . -179.2(3) ?
    C26 N21 C22 N1 . . . . 179.3(3) ?
    Fe1 N21 C22 N1 . . . . -0.8(4) ?
    C12 N1 C22 N21 . . . . -62.2(4) ?
    C32 N1 C22 N21 . . . . 63.6(4) ?
    C12 N1 C22 C23 . . . . 116.3(4) ?
    C32 N1 C22 C23 . . . . -118.0(4) ?
    N21 C22 C23 C24 . . . . -0.1(6) ?
    N1 C22 C23 C24 . . . . -178.4(4) ?
    C22 C23 C24 C25 . . . . -0.5(6) ?
    C23 C24 C25 C26 . . . . 0.3(7) ?
    C22 N21 C26 C25 . . . . -1.1(5) ?
    Fe1 N21 C26 C25 . . . . 179.0(3) ?
    C24 C25 C26 N21 . . . . 0.5(6) ?
    C36 N31 C32 C33 . . . . 0.8(5) ?
    Fe1 N31 C32 C33 . . . . -178.8(3) ?
    C36 N31 C32 N1 . . . . -179.1(3) ?
    Fe1 N31 C32 N1 . . . . 1.2(4) ?
    C12 N1 C32 N31 . . . . 61.7(4) ?
    C22 N1 C32 N31 . . . . -63.8(4) ?
    C12 N1 C32 C33 . . . . -118.3(4) ?
    C22 N1 C32 C33 . . . . 116.2(4) ?
    N31 C32 C33 C34 . . . . -0.9(6) ?
    N1 C32 C33 C34 . . . . 179.1(4) ?
    C32 C33 C34 C35 . . . . 0.2(6) ?
    C33 C34 C35 C36 . . . . 0.4(6) ?
    C34 C35 C36 N31 . . . . -0.4(6) ?
    C32 N31 C36 C35 . . . . -0.2(5) ?
    Fe1 N31 C36 C35 . . . . 179.5(3) ?
    C43 C4 C41 C43 . . . 2_675 179.999(2) ?
    C42 C4 C41 C43 . . . 2_675 0.5(6) ?
    C42 C4 C41 C43 2_675 . . 2_675 -179.5(6) ?
    C43 C4 C41 C411 . . . . -29.3(19) ?
    C43 C4 C41 C411 2_675 . . . 150.7(19) ?
    C42 C4 C41 C411 . . . . 151.1(18) ?
    C42 C4 C41 C411 2_675 . . . -28.9(18) ?
    C43 C4 C41 C42 . . . 2_675 -0.5(6) ?
    C43 C4 C41 C42 2_675 . . 2_675 179.5(6) ?
    C42 C4 C41 C42 . . . 2_675 179.999(2) ?
    C43 C4 C41 C412 . . . . 155.8(10) ?
    C43 C4 C41 C412 2_675 . . . -24.2(10) ?
    C42 C4 C41 C412 . . . . -23.7(11) ?
    C42 C4 C41 C412 2_675 . . . 156.3(11) ?
    C43 C4 C41 C431 . . . 2_675 154.9(12) ?
    C43 C4 C41 C431 2_675 . . 2_675 -25.1(12) ?
    C42 C4 C41 C431 . . . 2_675 -24.6(13) ?
    C42 C4 C41 C431 2_675 . . 2_675 155.4(13) ?
    C43 C4 C41 C422 . . . 2_675 -20.8(13) ?
    C43 C4 C41 C422 2_675 . . 2_675 159.2(13) ?
    C42 C4 C41 C422 . . . 2_675 159.7(12) ?
    C42 C4 C41 C422 2_675 . . 2_675 -20.3(12) ?
    C41 C4 C42 C43 2_675 . . 2_675 179.5(6) ?
    C41 C4 C42 C43 . . . 2_675 -0.5(6) ?
    C43 C4 C42 C43 . . . 2_675 180.001(2) ?
    C41 C4 C42 C422 2_675 . . . -24.7(14) ?
    C41 C4 C42 C422 . . . . 155.3(14) ?
    C43 C4 C42 C422 . . . . -24.2(15) ?
    C43 C4 C42 C422 2_675 . . . 155.8(15) ?
    C41 C4 C42 C41 . . . 2_675 179.999(2) ?
    C43 C4 C42 C41 . . . 2_675 0.5(6) ?
    C43 C4 C42 C41 2_675 . . 2_675 -179.5(6) ?
    C41 C4 C42 C421 2_675 . . . 156.5(19) ?
    C41 C4 C42 C421 . . . . -23.5(19) ?
    C43 C4 C42 C421 . . . . 157.0(18) ?
    C43 C4 C42 C421 2_675 . . . -23.0(18) ?
    C41 C4 C42 C411 2_675 . . 2_675 -23.3(14) ?
    C41 C4 C42 C411 . . . 2_675 156.7(14) ?
    C43 C4 C42 C411 . . . 2_675 -22.8(15) ?
    C43 C4 C42 C411 2_675 . . 2_675 157.2(15) ?
    C41 C4 C42 C432 2_675 . . 2_675 155.3(17) ?
    C41 C4 C42 C432 . . . 2_675 -24.7(17) ?
    C43 C4 C42 C432 . . . 2_675 155.8(16) ?
    C43 C4 C42 C432 2_675 . . 2_675 -24.2(16) ?
    C41 C4 C43 C41 . . . 2_675 180.001(3) ?
    C42 C4 C43 C41 . . . 2_675 -0.5(6) ?
    C42 C4 C43 C41 2_675 . . 2_675 179.5(6) ?
    C41 C4 C43 C431 2_675 . . . -30.5(16) ?
    C41 C4 C43 C431 . . . . 149.5(16) ?
    C42 C4 C43 C431 . . . . -30.9(16) ?
    C42 C4 C43 C431 2_675 . . . 149.1(16) ?
    C41 C4 C43 C432 2_675 . . . 151(2) ?
    C41 C4 C43 C432 . . . . -29(2) ?
    C42 C4 C43 C432 . . . . 150.6(19) ?
    C42 C4 C43 C432 2_675 . . . -29.4(19) ?
    C41 C4 C43 C42 2_675 . . 2_675 -179.5(6) ?
    C41 C4 C43 C42 . . . 2_675 0.5(6) ?
    C42 C4 C43 C42 . . . 2_675 180.001(3) ?
    C41 C4 C43 C412 2_675 . . 2_675 -22.0(9) ?
    C41 C4 C43 C412 . . . 2_675 158.0(9) ?
    C42 C4 C43 C412 . . . 2_675 -22.5(11) ?
    C42 C4 C43 C412 2_675 . . 2_675 157.5(11) ?
    C41 C4 C43 C421 2_675 . . 2_675 161.5(16) ?
    C41 C4 C43 C421 . . . 2_675 -18.5(16) ?
    C42 C4 C43 C421 . . . 2_675 161.0(15) ?
    C42 C4 C43 C421 2_675 . . 2_675 -19.0(15) ?
    C43 C41 C411 C422 2_675 . . 2_675 131(11) ?
    C4 C41 C411 C422 . . . 2_675 46(13) ?
    C42 C41 C411 C422 2_675 . . 2_675 19(12) ?
    C412 C41 C411 C422 . . . 2_675 -139(12) ?
    C431 C41 C411 C422 2_675 . . 2_675 -139(12) ?
    C43 C41 C411 N422 2_675 . . 2_675 -57(11) ?
    C4 C41 C411 N422 . . . 2_675 -142(9) ?
    C42 C41 C411 N422 2_675 . . 2_675 -169(10) ?
    C412 C41 C411 N422 . . . 2_675 33(10) ?
    C431 C41 C411 N422 2_675 . . 2_675 33(11) ?
    C422 C41 C411 N422 2_675 . . 2_675  17E1(2)
                                               ?
    C43 C41 C411 N411 2_675 . . . -157(12) ?
    C4 C41 C411 N411 . . . . 117(13) ?
    C42 C41 C411 N411 2_675 . . . 90(14) ?
    C412 C41 C411 N411 . . . . -68(14) ?
    C431 C41 C411 N411 2_675 . . . -68(14) ?
    C422 C41 C411 N411 2_675 . . . 71(17) ?
    C43 C41 C411 C42 2_675 . . 2_675 113(3) ?
    C4 C41 C411 C42 . . . 2_675 27.0(16) ?
    C412 C41 C411 C42 . . . 2_675 -158.0(11) ?
    C431 C41 C411 C42 2_675 . . 2_675 -158.0(16) ?
    C422 C41 C411 C42 2_675 . . 2_675 -19(12) ?
    C422 C411 N411 N422 2_675 . . 2_675 -154(12) ?
    C41 C411 N411 N422 . . . 2_675 128(13) ?
    C42 C411 N411 N422 2_675 . . 2_675 -150(5) ?
    N422 C411 N411 C422 2_675 . . 2_675 154(12) ?
    C41 C411 N411 C422 . . . 2_675 -78(17) ?
    C42 C411 N411 C422 2_675 . . 2_675 4(9) ?
    C43 C41 C412 C431 2_675 . . 2_675 -28(11) ?
    C411 C41 C412 C431 . . . 2_675 -180(11) ?
    C4 C41 C412 C431 . . . 2_675 -5(11) ?
    C42 C41 C412 C431 2_675 . . 2_675 81(11) ?
    C422 C41 C412 C431 2_675 . . 2_675 171(10) ?
    C43 C41 C412 N431 2_675 . . 2_675 -171(5) ?
    C411 C41 C412 N431 . . . 2_675 38(5) ?
    C4 C41 C412 N431 . . . 2_675 -147(4) ?
    C42 C41 C412 N431 2_675 . . 2_675 -61(6) ?
    C431 C41 C412 N431 2_675 . . 2_675 -142(13) ?
    C422 C41 C412 N431 2_675 . . 2_675 29(5) ?
    C43 C41 C412 N412 2_675 . . . -156(15) ?
    C411 C41 C412 N412 . . . . 52(15) ?
    C4 C41 C412 N412 . . . . -133(14) ?
    C42 C41 C412 N412 2_675 . . . -47(16) ?
    C431 C41 C412 N412 2_675 . . .  -13E1(2)
                                            ?
    C422 C41 C412 N412 2_675 . . . 43(15) ?
    C411 C41 C412 C43 . . . 2_675 -151.7(19) ?
    C4 C41 C412 C43 . . . 2_675 23.3(9) ?
    C42 C41 C412 C43 2_675 . . 2_675 109(3) ?
    C431 C41 C412 C43 2_675 . . 2_675 28(11) ?
    C422 C41 C412 C43 2_675 . . 2_675 -160.6(15) ?
    C431 C412 N412 N431 2_675 . . 2_675 -150(13) ?
    C41 C412 N412 N431 . . . 2_675  -2E1(2)
                                           ?
    C43 C412 N412 N431 2_675 . . 2_675 -172(7) ?
    N431 C412 N412 C431 2_675 . . 2_675 150(13) ?
    C41 C412 N412 C431 . . . 2_675  13E1(2)
                                           ?
    C43 C412 N412 C431 2_675 . . 2_675 -22(9) ?
    C4 C42 C421 C432 . . . 2_675 -6(15) ?
    C43 C42 C421 C432 2_675 . . 2_675 -27(13) ?
    C422 C42 C421 C432 . . . 2_675 176(13) ?
    C41 C42 C421 C432 2_675 . . 2_675 85(13) ?
    C411 C42 C421 C432 2_675 . . 2_675 174(13) ?
    C4 C42 C421 N432 . . . 2_675 -150(7) ?
    C43 C42 C421 N432 2_675 . . 2_675 -171(9) ?
    C422 C42 C421 N432 . . . 2_675 31(9) ?
    C41 C42 C421 N432 2_675 . . 2_675 -59(11) ?
    C411 C42 C421 N432 2_675 . . 2_675 30(9) ?
    C432 C42 C421 N432 2_675 . . 2_675  -14E1(2)
                                                ?
    C4 C42 C421 N421 . . . . -96(17) ?
    C43 C42 C421 N421 2_675 . . . -118(18) ?
    C432 C42 C421 N421 2_675 . . .  -9E1(3)
                                           ?
    C4 C42 C421 C43 . . . 2_675 21.5(16) ?
    C422 C42 C421 C43 . . . 2_675 -157.4(14) ?
    C41 C42 C421 C43 2_675 . . 2_675 112(4) ?
    C411 C42 C421 C43 2_675 . . 2_675 -158.7(18) ?
    C432 C42 C421 C43 2_675 . . 2_675 27(13) ?
    C432 C421 N421 N432 2_675 . . 2_675 -166(16) ?
    C42 C421 N421 N432 . . . 2_675  -7E1(2)
                                           ?
    C43 C421 N421 N432 2_675 . . 2_675 177(8) ?
    N432 C421 N421 C432 2_675 . . 2_675 166(16) ?
    C43 C421 N421 C432 2_675 . . 2_675 -17(10) ?
    C4 C42 C422 C411 . . . 2_675 6(12) ?
    C43 C42 C422 C411 2_675 . . 2_675 95(11) ?
    C41 C42 C422 C411 2_675 . . 2_675 -17(11) ?
    C421 C42 C422 C411 . . . 2_675 -175(11) ?
    C432 C42 C422 C411 2_675 . . 2_675 -174(11) ?
    C4 C42 C422 N411 . . . 2_675 -167(5) ?
    C43 C42 C422 N411 2_675 . . 2_675 -78(7) ?
    C41 C42 C422 N411 2_675 . . 2_675 170(6) ?
    C421 C42 C422 N411 . . . 2_675 12(6) ?
    C411 C42 C422 N411 2_675 . . 2_675 -173(16) ?
    C432 C42 C422 N411 2_675 . . 2_675 13(7) ?
    C4 C42 C422 N422 . . . . -102(9) ?
    C43 C42 C422 N422 2_675 . . . -14(12) ?
    C41 C42 C422 N422 2_675 . . . -125(9) ?
    C421 C42 C422 N422 . . . . 77(9) ?
    C411 C42 C422 N422 2_675 . . . -109(17) ?
    C432 C42 C422 N422 2_675 . . . 78(9) ?
    C4 C42 C422 C41 . . . 2_675 23.0(13) ?
    C43 C42 C422 C41 2_675 . . 2_675 112(3) ?
    C421 C42 C422 C41 . . . 2_675 -158.1(17) ?
    C411 C42 C422 C41 2_675 . . 2_675 17(11) ?
    C432 C42 C422 C41 2_675 . . 2_675 -157(2) ?
    C411 C422 N422 N411 2_675 . . 2_675 155(12) ?
    C42 C422 N422 N411 . . . 2_675 -93(10) ?
    C41 C422 N422 N411 2_675 . . 2_675 152(5) ?
    N411 C422 N422 C411 2_675 . . 2_675 -155(12) ?
    C42 C422 N422 C411 . . . 2_675 112(16) ?
    C41 C422 N422 C411 2_675 . . 2_675 -3(8) ?
    C41 C43 C431 C412 2_675 . . 2_675 30(12) ?
    C4 C43 C431 C412 . . . 2_675 58(13) ?
    C432 C43 C431 C412 . . . 2_675 -123(12) ?
    C42 C43 C431 C412 2_675 . . 2_675 142(11) ?
    C421 C43 C431 C412 2_675 . . 2_675 -135(12) ?
    C41 C43 C431 N412 2_675 . . 2_675 166(7) ?
    C4 C43 C431 N412 . . . 2_675 -166(6) ?
    C432 C43 C431 N412 . . . 2_675 13(7) ?
    C42 C43 C431 N412 2_675 . . 2_675 -81(7) ?
    C412 C43 C431 N412 2_675 . . 2_675 136(16) ?
    C421 C43 C431 N412 2_675 . . 2_675 1(7) ?
    C4 C43 C431 C41 . . . 2_675 28.6(13) ?
    C432 C43 C431 C41 . . . 2_675 -153(2) ?
    C42 C43 C431 C41 2_675 . . 2_675 113(3) ?
    C412 C43 C431 C41 2_675 . . 2_675 -30(12) ?
    C421 C43 C431 C41 2_675 . . 2_675 -164.6(18) ?
    C412 C431 N431 N412 2_675 . . 2_675 149(13) ?
    C41 C431 N431 N412 2_675 . . 2_675 172(7) ?
    N412 C431 N431 C412 2_675 . . 2_675 -149(13) ?
    C41 C431 N431 C412 2_675 . . 2_675 23(9) ?
    C41 C43 C432 C421 2_675 . . 2_675 141(12) ?
    C431 C43 C432 C421 . . . 2_675 -123(14) ?
    C4 C43 C432 C421 . . . 2_675 55(15) ?
    C42 C43 C432 C421 2_675 . . 2_675 28(14) ?
    C412 C43 C432 C421 2_675 . . 2_675 -132(14) ?
    C41 C43 C432 N421 2_675 . . 2_675 -77(11) ?
    C431 C43 C432 N421 . . . 2_675 19(10) ?
    C4 C43 C432 N421 . . . 2_675 -162(8) ?
    C42 C43 C432 N421 2_675 . . 2_675 170(10) ?
    C412 C43 C432 N421 2_675 . . 2_675 10(10) ?
    C421 C43 C432 N421 2_675 . . 2_675  14E1(2)
                                               ?
    C41 C43 C432 C42 2_675 . . 2_675 113(3) ?
    C431 C43 C432 C42 . . . 2_675 -151.0(16) ?
    C4 C43 C432 C42 . . . 2_675 27.5(17) ?
    C412 C43 C432 C42 2_675 . . 2_675 -159.9(12) ?
    C421 C43 C432 C42 2_675 . . 2_675 -28(14) ?
    C421 C432 N432 N421 2_675 . . 2_675 166(16) ?
    C42 C432 N432 N421 2_675 . . 2_675 -176(7) ?
    N421 C432 N432 C421 2_675 . . 2_675 -166(16) ?
    C42 C432 N432 C421 2_675 . . 2_675 18(10) ?
loop_
    _geom_hbond_atom_site_label_D
    _geom_hbond_atom_site_label_H
    _geom_hbond_atom_site_label_A
    _geom_hbond_site_symmetry_A
    _geom_hbond_distance_DH
    _geom_hbond_distance_HA
    _geom_hbond_distance_DA
    _geom_hbond_angle_DHA
    _geom_hbond_publ_flag
    C25 H25 N412 . 0.93 2.52 3.404(16) 159 y
    C26 H26 N421 . 0.93 2.31 3.23(3) 170 y
    C26 H26 N432 2_675 0.93 2.54 3.47(3) 173 y
    C36 H36 N412 1_545 0.93 2.48 3.352(17) 157 y
    C36 H36 N431 2_665 0.93 2.50 3.39(2) 160 y
_shelx_space_group_comment
;
The symmetry employed for this shelxl refinement is uniquely defined
by the following loop, which should always be used as a source of
symmetry information in preference to the above space-group names.
They are only intended as comments.
;
_shelx_estimated_absorpt_T_min     0.845
_shelx_estimated_absorpt_T_max     0.952
_shelx_hkl_file
;
   1   0   0 7858.34   45.96   0
  -1   0   0 8055.38   45.90   0
  -2   0   0  180.42    9.64   0
   2   0   0  166.28    9.60   0
   3   0   0   -1.11    6.44   0
  -3   0   0    0.56    6.40   0
   4   0   0   72.44    6.26   0
  -4   0   0   70.38    6.18   0
  -5   0   0  284.74    6.67   0
   5   0   0  234.36    6.94   0
  -6   0   0   13.19    5.18   0
   6   0   0    8.10    6.29   0
  -7   0   0   25.55    5.24   0
   7   0   0   14.68    9.74   0
   7   0   0   16.29    5.10   0
  -8   0   0   84.92    5.83   0
   8   0   0   67.56    5.66   0
   8   0   0   43.47   10.60   0
  -9   0   0   13.52    5.43   0
   9   0   0   11.92   10.02   0
   9   0   0   17.96    5.48   0
 -10   0   0   14.10    6.76   0
  10   0   0    6.17    5.91   0
  10   0   0    1.01   10.54   0
  11   0   0    0.56    6.40   0
 -11   0   0    0.78    6.42   0
 -11   1   0    4.02    5.92   0
  11  -1   0   -9.85    5.91   0
  10  -1   0   11.42    5.72   0
  10  -1   0    9.50   11.92   0
 -10   1   0   24.34    5.73   0
   9  -1   0   10.76   10.26   0
   9  -1   0   17.50    5.20   0
  -9   1   0   12.76    5.19   0
  -8   1   0   10.82    5.12   0
   8  -1   0    1.86    5.16   0
   7  -1   0   16.60    5.94   0
  -7   1   0   13.93    5.06   0
  -6   1   0  108.63    6.64   0
   6  -1   0   61.93    5.47   0
   5  -1   0    6.84    5.22   0
  -5   1   0    6.76    5.16   0
  -4   1   0   86.23    6.31   0
   4  -1   0   83.13    6.38   0
   3  -1   0 1588.62   14.06   0
  -3   1   0 1704.05   14.19   0
  -2   1   0 1023.49   14.57   0
   2  -1   0  934.54   14.34   0
  -1   1   0  310.22   15.28   0
   1  -1   0  298.35   15.57   0
   1  -1   0  298.59   16.39   0
  -1   1   0  399.69   18.72   0
   0   1   0 5446.52   39.11   0
   0  -1   0 3820.61   45.77   0
   0  -1   0 5538.69   39.48   0
   0   1   0 3836.55   45.92   0
   1   1   0   26.37   11.97   0
   1   1   0   17.74   11.60   0
  -1  -1   0   21.36    9.71   0
   2   1   0   13.80   13.00   0
  -2  -1   0    9.80    8.91   0
   2   1   0   11.98    9.10   0
   3   1   0  371.62   12.89   0
   3   1   0  312.75    8.64   0
  -3  -1   0  360.72    8.40   0
   4   1   0   -3.54    5.65   0
  -4  -1   0    1.90    6.86   0
   4   1   0   -1.11    8.89   0
  -5  -1   0  124.07    6.04   0
   5   1   0  102.77    9.72   0
   5   1   0  104.22    5.96   0
  -6  -1   0   82.01    6.70   0
   6   1   0   51.11    9.54   0
   6   1   0   44.76    5.50   0
  -7  -1   0   22.98    4.93   0
   7   1   0   25.58    6.20   0
   7   1   0   19.90    9.00   0
   8   1   0   61.18    6.74   0
   8   1   0   35.67    8.99   0
  -8  -1   0   65.97    6.78   0
   9   1   0   31.87    6.89   0
  -9  -1   0   12.84    5.81   0
   9   1   0    7.81    9.77   0
  10   1   0    0.94    6.07   0
  10   1   0    2.98   10.25   0
 -10  -1   0   12.52    5.93   0
 -11   2   0    4.03    5.90   0
  11  -2   0   13.78    6.06   0
  10  -2   0   31.91    5.77   0
 -10   2   0   25.28    5.60   0
  10  -2   0   16.89   12.59   0
   9  -2   0   39.53    5.49   0
  -9   2   0   39.16    5.46   0
  -8   2   0   -2.71    5.10   0
   8  -2   0    1.79    5.06   0
  -7   2   0   26.46    6.37   0
   7  -2   0   21.73    5.16   0
   6  -2   0    5.54    5.05   0
  -6   2   0    7.09    5.15   0
  -5   2   0  387.91    7.42   0
   5  -2   0  382.69    7.45   0
  -4   2   0  451.17    8.36   0
   4  -2   0  420.23    8.24   0
   3  -2   0  211.48    8.16   0
  -3   2   0  225.54    8.30   0
  -2   2   0  119.90    8.91   0
   2  -2   0  110.61    9.61   0
   2  -2   0  136.27   10.71   0
   1  -2   0 5969.94   30.43   0
   1  -2   0 3848.32   31.33   0
  -1   2   0 5470.16   29.21   0
  -1   2   0 4437.61   33.32   0
   0  -2   0 2500.99   21.18   0
   0   2   0 1684.82   23.28   0
   0  -2   0 1935.28   24.22   0
   0   2   0 2464.43   20.52   0
  -1  -2   0  370.63   11.30   0
   1   2   0  380.41   11.30   0
  -1  -2   0  373.96   12.28   0
   1   2   0  239.65    9.41   0
  -2  -2   0    5.51    7.37   0
   2   2   0    3.54    9.67   0
   2   2   0    2.27    6.09   0
   3   2   0   89.80    7.59   0
   3   2   0   98.52    7.45   0
  -3  -2   0  130.96    7.60   0
   4   2   0  154.52    6.53   0
   4   2   0  218.01    9.94   0
  -4  -2   0  221.95    6.60   0
   5   2   0  191.94    6.30   0
  -5  -2   0  305.63    7.66   0
   5   2   0  204.73   10.18   0
   6   2   0   54.30    9.37   0
  -6  -2   0   61.06    5.66   0
   6   2   0   61.60    5.46   0
   7   2   0    9.68    6.37   0
  -7  -2   0    3.04    5.18   0
   7   2   0    6.23    8.35   0
   8   2   0    4.89    7.49   0
   8   2   0    6.14    5.53   0
  -8  -2   0   10.12    5.52   0
   9   2   0    2.20    5.94   0
  -9  -2   0    9.57    5.94   0
   9   2   0    0.52    8.94   0
 -12   3   0   19.05    6.30   0
  12  -3   0   14.98    6.45   0
  11  -3   0   14.64    6.08   0
  11  -3   0   15.68   12.86   0
 -11   3   0   18.57    5.91   0
 -10   3   0   55.47    5.82   0
  10  -3   0   37.67    9.41   0
  10  -3   0   54.06    5.97   0
   9  -3   0    0.25    6.37   0
  -9   3   0    9.85    5.11   0
   9  -3   0    3.47    7.10   0
   8  -3   0    8.14    6.05   0
  -8   3   0    0.50    4.93   0
  -7   3   0   74.83    5.47   0
   7  -3   0   55.61    5.44   0
   6  -3   0   99.56    5.73   0
  -6   3   0  127.14    5.87   0
  -5   3   0  289.34    6.77   0
   5  -3   0  243.85    6.68   0
   5  -3   0  214.53    8.00   0
  -4   3   0   62.38    6.16   0
   4  -3   0   64.90    7.67   0
   4  -3   0   66.69    6.20   0
   3  -3   0  591.03   10.94   0
   3  -3   0  678.31   11.65   0
  -3   3   0  738.05   11.93   0
  -2   3   0    1.49    6.76   0
   2  -3   0   -1.77    6.67   0
   2  -3   0    6.63    8.04   0
  -2   3   0    1.50    7.28   0
  -1   3   0 1910.27   17.19   0
  -1   3   0 1629.81   19.60   0
   1  -3   0 2231.61   18.37   0
  -1   3   0 1695.22   20.01   0
   0  -3   0 1004.38   15.67   0
   0   3   0 1132.06   13.69   0
   0   3   0 1053.69   17.38   0
   0  -3   0 1049.65   14.13   0
   1   3   0  150.32    8.51   0
  -1  -3   0  173.44    8.52   0
  -1  -3   0  163.69    9.66   0
   1   3   0  176.95    8.84   0
   2   3   0  480.35    9.57   0
   2   3   0  898.97   13.76   0
  -2  -3   0  611.63    9.65   0
  -3  -3   0  164.16    7.53   0
   3   3   0  131.25    7.46   0
   3   3   0  140.83    8.80   0
   4   3   0   68.11    8.39   0
  -4  -3   0   63.44    5.38   0
   4   3   0   42.58    5.22   0
  -5  -3   0    8.13    5.29   0
   5   3   0    5.51    5.27   0
   5   3   0   16.32    7.41   0
   6   3   0    0.40    7.21   0
   6   3   0   -3.50    6.47   0
  -6  -3   0   -1.10    5.32   0
   7   3   0   15.61    8.39   0
   7   3   0   16.84    6.80   0
  -7  -3   0   21.74    5.63   0
   8   3   0   13.35    6.12   0
   8   3   0    9.40    7.61   0
  -8  -3   0   16.67    7.47   0
   9   3   0    4.79    8.96   0
  -9  -3   0    3.29    5.96   0
   9   3   0    2.73    6.20   0
  12  -4   0    6.22    6.04   0
 -12   4   0    5.61    6.32   0
  11  -4   0    8.75    9.70   0
 -11   4   0   17.82    5.97   0
  11  -4   0   16.23    5.82   0
 -10   4   0   65.25    5.96   0
  10  -4   0   37.89    8.53   0
  10  -4   0   58.17    5.62   0
  -9   4   0    3.24    6.28   0
   9  -4   0    2.52    5.08   0
   9  -4   0    4.20    7.25   0
   8  -4   0    6.63    7.24   0
   8  -4   0    5.38    5.89   0
  -8   4   0    3.98    6.00   0
   7  -4   0   40.25    6.91   0
   7  -4   0   56.93    5.41   0
  -7   4   0   62.29    5.35   0
  -6   4   0   10.50    5.95   0
   6  -4   0   11.33    6.72   0
   6  -4   0    4.32    4.84   0
   5  -4   0  162.68    6.60   0
  -5   4   0  212.34    6.69   0
   5  -4   0  200.55    6.54   0
   4  -4   0    1.33    5.67   0
  -4   4   0   10.78    7.11   0
   4  -4   0   -1.28    6.20   0
   3  -4   0  163.90    7.84   0
  -3   4   0  172.47    8.40   0
   3  -4   0  120.64    7.11   0
  -3   4   0  154.54    7.14   0
  -2   4   0  879.87   11.31   0
   2  -4   0  837.63   11.22   0
  -2   4   0  909.34   13.09   0
   2  -4   0  611.88   10.52   0
   1  -4   0  256.41    8.75   0
  -1   4   0  227.24    9.38   0
  -1   4   0  231.78    9.56   0
  -1   4   0  324.86    9.96   0
   0   4   0  604.15   12.94   0
   0  -4   0  589.22   11.10   0
   0   4   0  750.56   12.38   0
   0  -4   0  601.30   11.84   0
   1   4   0  534.91   11.01   0
  -1  -4   0  705.01   11.86   0
  -1  -4   0  588.54   11.33   0
   1   4   0  695.25   10.81   0
   2   4   0  275.59    7.92   0
   2   4   0  243.00    8.48   0
  -2  -4   0  215.42    7.26   0
  -3  -4   0   14.61    6.46   0
   3   4   0   10.80    5.13   0
   3   4   0   10.23    5.70   0
   4   4   0   41.70    7.65   0
   4   4   0   45.58    6.61   0
  -4  -4   0   56.23    6.58   0
   5   4   0   82.01    7.54   0
  -5  -4   0  115.69    7.16   0
   5   4   0   66.06    5.68   0
  -6  -4   0   15.70    6.80   0
   6   4   0   10.20    5.95   0
   6   4   0   18.94    6.33   0
   7   4   0    7.14    7.36   0
   7   4   0   12.77    5.84   0
  -7  -4   0   10.67    5.94   0
   8   4   0    3.80    6.27   0
   8   4   0   -0.41    7.79   0
  -8  -4   0    3.75    7.51   0
  12  -5   0    3.07    5.93   0
 -12   5   0   11.51    5.94   0
  12  -5   0    8.81   12.32   0
  11  -5   0    9.49    8.45   0
  11  -5   0   12.20    5.51   0
 -11   5   0    2.63    5.71   0
 -10   5   0   58.99    5.62   0
  10  -5   0   49.12    5.56   0
  10  -5   0   33.20    7.48   0
   9  -5   0    2.74    6.64   0
  -9   5   0   -3.47    5.11   0
   9  -5   0   12.11    5.11   0
   8  -5   0   -1.18    6.37   0
  -8   5   0    5.17    4.92   0
   8  -5   0    0.82    4.91   0
  -7   5   0  136.08    5.66   0
   7  -5   0  160.36    7.25   0
   7  -5   0   93.95    6.09   0
   6  -5   0   60.95    5.32   0
   6  -5   0   77.45    7.09   0
  -6   5   0   78.05    6.71   0
   5  -5   0   30.65    5.88   0
  -5   5   0   38.86    6.57   0
   5  -5   0   30.12    5.33   0
   4  -5   0  416.61    7.94   0
   4  -5   0  473.09    8.76   0
  -4   5   0  532.14    9.72   0
  -3   5   0   18.87    6.34   0
  -3   5   0   16.03    5.60   0
   3  -5   0   13.11    6.43   0
   3  -5   0   19.79    6.56   0
  -2   5   0 1156.05   14.06   0
  -2   5   0 1144.10   13.87   0
   2  -5   0 1364.73   13.24   0
  -2   5   0 1146.06   11.99   0
  -1   5   0   88.32    7.58   0
  -1   5   0   66.64    6.91   0
  -1   5   0   62.68    6.87   0
   1  -5   0   70.65    7.09   0
   0   5   0   -2.08    7.13   0
   0  -5   0    3.09    6.27   0
   0  -5   0   13.98    7.86   0
   0   5   0    5.03    5.68   0
  -1  -5   0   50.68    7.21   0
  -1  -5   0   55.16    7.00   0
   1   5   0   42.93    6.49   0
   1   5   0   48.70    6.19   0
   2   5   0   32.62    7.23   0
  -2  -5   0   25.09    6.53   0
   2   5   0   15.48    6.59   0
   3   5   0   -0.63    6.33   0
   3   5   0    2.26    5.94   0
  -3  -5   0   -1.35    6.37   0
  -4  -5   0    2.34    6.18   0
   4   5   0    7.75    5.92   0
   4   5   0    1.31    6.32   0
  -5  -5   0   13.98    6.85   0
   5   5   0    5.48    7.13   0
   5   5   0    7.12    6.89   0
   6   5   0    3.57    7.20   0
  -6  -5   0   12.32    7.30   0
   6   5   0   14.19    6.91   0
  -7  -5   0    5.26    7.44   0
   7   5   0    7.72    7.71   0
   7   5   0    4.99    6.22   0
  12  -6   0   21.92    7.33   0
 -12   6   0   10.14    6.11   0
  12  -6   0   17.23   10.62   0
 -11   6   0   23.09    6.06   0
  11  -6   0   21.31    8.78   0
  11  -6   0   24.46    5.86   0
  10  -6   0   46.75    5.66   0
  10  -6   0   39.62    7.41   0
 -10   6   0   54.07    5.82   0
  -9   6   0    1.22    5.22   0
   9  -6   0   -0.89    5.11   0
   9  -6   0    2.40    6.86   0
   8  -6   0   13.97    6.07   0
   8  -6   0    9.62    5.30   0
  -8   6   0    0.40    4.97   0
   7  -6   0   81.65    7.16   0
   7  -6   0   59.48    5.59   0
  -7   6   0   92.16    6.78   0
  -6   6   0  110.28    5.81   0
   6  -6   0  121.01    5.62   0
   6  -6   0  118.93    6.14   0
   5  -6   0  258.73    7.55   0
  -5   6   0  218.08    6.56   0
   5  -6   0  304.65    8.52   0
  -4   6   0   -0.18    6.00   0
  -4   6   0   -0.43    4.93   0
   4  -6   0    0.61    5.58   0
   4  -6   0   -0.67    6.06   0
  -3   6   0   22.46    6.36   0
   3  -6   0   18.11    5.81   0
  -3   6   0   17.97    6.45   0
  -3   6   0   16.82    6.38   0
   2  -6   0  120.15    7.10   0
  -2   6   0  112.24    8.74   0
  -2   6   0  102.06    7.58   0
  -2   6   0  105.11    6.32   0
  -1   6   0   59.18    7.97   0
   1  -6   0   73.60    8.09   0
  -1   6   0   45.54    7.98   0
  -1   6   0   58.04    6.06   0
   0  -6   0   65.47    7.14   0
   0   6   0   78.13    7.55   0
   0   6   0   67.03    7.82   0
   0  -6   0   76.90    7.29   0
  -1  -6   0  148.75    8.03   0
  -1  -6   0  195.92    8.23   0
   1   6   0  168.97    7.12   0
   1   6   0  179.53    8.61   0
   2   6   0   46.77    7.62   0
  -2  -6   0   54.38    6.91   0
   2   6   0   46.01    6.07   0
   3   6   0   13.10    5.43   0
  -3  -6   0   15.54    6.52   0
   3   6   0   17.06    6.46   0
  -4  -6   0    8.99    6.83   0
   4   6   0    7.72    5.86   0
   4   6   0   11.28    6.86   0
  -5  -6   0    4.29    6.74   0
   5   6   0    4.95    7.40   0
   5   6   0   -1.26    6.77   0
  -6  -6   0    9.24    6.10   0
   6   6   0   15.50    7.56   0
   6   6   0    6.68    6.24   0
  12  -7   0    9.94    8.30   0
 -12   7   0   15.14    5.96   0
  12  -7   0   -0.69    6.02   0
  11  -7   0    4.49    5.44   0
 -11   7   0    8.46    5.70   0
  11  -7   0    0.37    7.24   0
  10  -7   0    4.49    7.23   0
 -10   7   0    5.09    5.37   0
  10  -7   0    5.67    5.27   0
   9  -7   0    7.46    6.79   0
   9  -7   0    5.40    5.20   0
  -9   7   0    8.63    5.17   0
  -8   7   0   18.90    5.12   0
   8  -7   0   27.38    6.11   0
   8  -7   0   20.05    6.75   0
   7  -7   0   78.92    5.80   0
  -7   7   0   77.55    5.73   0
   7  -7   0   98.68    7.67   0
   6  -7   0    4.21    5.58   0
  -6   7   0    5.38    5.14   0
   6  -7   0   13.77    6.19   0
   5  -7   0    1.44    4.79   0
   5  -7   0    3.68    5.92   0
  -5   7   0    4.74    5.99   0
  -4   7   0    8.09    6.61   0
  -4   7   0    4.65    5.31   0
   4  -7   0   18.73    6.15   0
   3  -7   0   72.21    6.82   0
  -3   7   0   69.04    5.84   0
  -3   7   0   87.25    8.39   0
  -3   7   0   69.10    7.14   0
  -2   7   0   22.23    6.41   0
  -2   7   0   22.10    7.24   0
  -2   7   0   32.08    5.50   0
   2  -7   0   11.51    6.42   0
   1  -7   0   11.50    6.14   0
  -1   7   0   11.36    6.90   0
  -1   7   0   11.04    5.38   0
  -1   7   0   10.98    6.89   0
   0   7   0    8.16    6.12   0
   0   7   0    6.08    5.27   0
   0  -7   0   11.44    7.59   0
  -1  -7   0    7.22    7.65   0
  -1  -7   0   12.49    6.56   0
   1   7   0    4.68    7.46   0
   1   7   0   -0.10    5.46   0
   2   7   0    3.39    6.66   0
   2   7   0    8.06    6.51   0
  -2  -7   0    1.08    6.63   0
   3   7   0    6.11    6.61   0
   3   7   0   10.27    5.86   0
  -3  -7   0    8.42    6.75   0
  -4  -7   0   11.89    6.84   0
   4   7   0    9.28    7.00   0
   4   7   0   11.54    5.76   0
   5   7   0   19.43    7.60   0
  -5  -7   0   11.06    7.61   0
   5   7   0    5.83    7.61   0
 -12   8   0   14.29    6.34   0
  12  -8   0   25.48    7.61   0
  12  -8   0   15.60    8.33   0
  11  -8   0   13.11    7.65   0
 -11   8   0   11.27    6.15   0
  11  -8   0    6.07    5.97   0
 -10   8   0   26.59    5.80   0
  10  -8   0   31.92    5.67   0
  10  -8   0   29.68    7.47   0
  -9   8   0   12.56    6.85   0
   9  -8   0   13.81    5.25   0
   9  -8   0   21.74    7.52   0
   8  -8   0    5.23    5.19   0
  -8   8   0    9.69    5.28   0
   8  -8   0    2.71    7.06   0
   7  -8   0   83.42    7.56   0
  -7   8   0   71.86    5.86   0
   7  -8   0   89.21    6.85   0
   6  -8   0  151.81    6.69   0
   6  -8   0  113.44    5.76   0
  -6   8   0  161.57    7.16   0
  -5   8   0   38.93    6.70   0
   5  -8   0   29.68    5.41   0
   5  -8   0   34.41    6.12   0
  -4   8   0    6.67    6.21   0
  -4   8   0    1.73    6.38   0
   4  -8   0   10.54    5.84   0
  -4   8   0   11.89    5.02   0
  -3   8   0   10.77    5.15   0
   3  -8   0    8.47    7.32   0
  -3   8   0    9.55    6.25   0
  -3   8   0   10.73    6.41   0
  -2   8   0   35.58    5.56   0
  -2   8   0   37.32    7.56   0
   2  -8   0   50.28    6.28   0
  -2   8   0   36.65    7.69   0
   1  -8   0   51.35    8.17   0
  -1   8   0   56.97    7.86   0
  -1   8   0   41.52    7.04   0
  -1   8   0   45.95    5.90   0
   0   8   0   13.55    7.59   0
   0  -8   0   15.06    6.32   0
   0   8   0   14.00    6.96   0
   0   8   0   14.09    7.41   0
  -1  -8   0    7.93    7.85   0
   1   8   0    7.31    6.61   0
   1   8   0    6.74    5.63   0
  -2  -8   0   12.47    7.24   0
   2   8   0   11.89    5.54   0
   2   8   0    6.47    6.99   0
  -3  -8   0    1.26    6.88   0
   3   8   0    5.35    7.21   0
   3   8   0   -5.65    5.72   0
   4   8   0    0.86    7.69   0
  -4  -8   0    0.81    7.59   0
   4   8   0    3.12    7.55   0
 -12   9   0   14.22    6.31   0
  12  -9   0   18.38    6.31   0
  11  -9   0    1.11    8.02   0
  11  -9   0    6.64    5.90   0
 -11   9   0    1.39    6.02   0
  10  -9   0   24.17    5.67   0
  10  -9   0   17.54    8.04   0
 -10   9   0   19.73    5.75   0
   9  -9   0   59.38    6.00   0
   9  -9   0   43.88    6.40   0
  -9   9   0   58.89    7.39   0
   8  -9   0   19.82    5.34   0
   8  -9   0   17.63    7.33   0
  -8   9   0   21.16    6.74   0
   7  -9   0    8.11    6.33   0
  -7   9   0    4.45    5.21   0
   7  -9   0    6.62    5.77   0
   6  -9   0   -2.03    5.22   0
  -6   9   0    0.15    5.23   0
   6  -9   0    1.51    5.74   0
  -5   9   0   36.20    6.60   0
  -5   9   0   26.90    5.39   0
   5  -9   0   32.07    6.22   0
  -4   9   0   44.15    7.08   0
  -4   9   0   44.21    5.53   0
  -4   9   0   47.61    6.82   0
   4  -9   0   42.68    6.30   0
   3  -9   0   33.22    6.33   0
  -3   9   0   32.42    5.70   0
  -3   9   0   39.00    7.75   0
  -3   9   0   31.44    6.77   0
  -2   9   0    7.83    5.40   0
  -2   9   0    6.73    7.19   0
  -2   9   0   11.65    7.26   0
   2  -9   0    8.84    6.10   0
  -1   9   0    8.69    7.75   0
   1  -9   0    6.41    6.11   0
  -1   9   0    4.64    7.85   0
  -1   9   0    8.50    5.50   0
   0   9   0    6.45    8.03   0
   0   9   0   -3.38    5.70   0
   0  -9   0    7.64    6.36   0
   0   9   0    2.53    7.96   0
   1   9   0   -0.06    5.75   0
   1   9   0    1.04    8.04   0
   2   9   0    6.24    6.07   0
   2   9   0    4.39    7.43   0
  -2  -9   0    7.41    8.67   0
   3   9   0    6.58    7.74   0
   3   9   0    4.21    8.83   0
  -3  -9   0   -1.01    8.93   0
  11 -10   0   16.76    8.46   0
  11 -10   0    2.76    6.28   0
 -11  10   0   11.59    6.38   0
 -10  10   0    0.65    7.35   0
  10 -10   0    4.47    7.85   0
  10 -10   0   -6.19    5.88   0
   9 -10   0    7.60    6.92   0
   9 -10   0   -2.11    7.60   0
  -9  10   0    1.45    5.66   0
   8 -10   0   17.43    6.09   0
  -8  10   0    0.90    5.77   0
   8 -10   0   21.63    6.85   0
   7 -10   0    5.84    5.78   0
  -7  10   0    3.95    5.69   0
  -6  10   0   40.05    7.32   0
   6 -10   0   29.25    7.72   0
  -6  10   0   27.57    7.36   0
  -5  10   0   51.07    7.18   0
   5 -10   0   50.81    6.39   0
  -5  10   0   66.20    7.18   0
  -4  10   0   26.09    5.46   0
  -4  10   0   27.93    8.06   0
  -4  10   0   22.80    7.96   0
   4 -10   0   13.98    6.16   0
  -3  10   0    5.34    5.60   0
   3 -10   0    5.40    6.14   0
  -3  10   0    2.97    6.81   0
  -3  10   0    0.90    7.97   0
  -2  10   0   13.10    5.69   0
  -2  10   0    6.51    7.79   0
   2 -10   0    2.41    7.71   0
  -2  10   0    1.54    7.94   0
  -1  10   0   19.18    8.38   0
  -1  10   0   19.02    8.24   0
  -1  10   0   16.33    7.31   0
   1 -10   0   17.71    6.52   0
   0  10   0    6.20    8.57   0
   0  10   0   12.85    5.76   0
   0  10   0    6.36    8.55   0
   1  10   0    0.47    8.81   0
   1  10   0   -0.16    6.22   0
   1  10   0    0.98    8.92   0
   2  10   0    0.67    6.60   0
   2  10   0    0.46    9.34   0
   2  10   0   -0.14    9.17   0
  10 -11   0    9.54    8.30   0
  10 -11   0   -2.71    7.57   0
 -10  11   0    3.49    7.68   0
   9 -11   0    2.43    7.61   0
   9 -11   0    3.06    7.19   0
  -9  11   0    4.74    6.17   0
  -8  11   0    8.34    7.29   0
   8 -11   0   16.32    6.49   0
   7 -11   0    5.18    6.27   0
  -7  11   0   18.26    7.31   0
  -7  11   0   13.76    7.30   0
  -6  11   0   38.39    7.53   0
   6 -11   0   34.51    6.63   0
  -6  11   0   27.34    7.37   0
  -5  11   0   20.99    7.33   0
  -5  11   0   24.95    8.42   0
   5 -11   0   20.74    6.31   0
   4 -11   0    5.58    6.12   0
  -4  11   0    5.86    5.73   0
  -4  11   0    7.68    8.42   0
  -4  11   0   13.83    7.24   0
  -3  11   0    6.81    5.80   0
   3 -11   0    4.64    6.41   0
  -3  11   0    5.18    8.47   0
  -3  11   0    1.78    8.45   0
  -2  11   0    2.09    9.54   0
  -2  11   0    4.64    6.04   0
  -2  11   0    1.66    8.72   0
   2 -11   0   -3.59    7.99   0
  -1  11   0    0.55    9.98   0
  -1  11   0    1.06    6.13   0
  -1  11   0   -0.30    9.88   0
   0  11   0    2.48   10.30   0
   0  11   0    1.62    9.99   0
   0  11   0   -4.35    7.55   0
  -9  12   0   13.13    6.66   0
  -9  12   0   24.20    8.18   0
   9 -12   0   18.51    6.88   0
   8 -12   0    6.50    6.84   0
  -8  12   0    2.80    6.49   0
  -8  12   0   14.23    8.10   0
   7 -12   0    4.09    8.03   0
  -7  12   0    4.36    7.89   0
  -7  12   0    7.83    7.67   0
   6 -12   0   22.26    6.68   0
  -6  12   0   17.75    7.99   0
  -6  12   0   31.08    7.89   0
  -5  12   0   17.81    9.30   0
   5 -12   0   14.56    6.64   0
  -5  12   0   13.43    9.08   0
  -4  12   0    0.93    9.00   0
   4 -12   0   11.09    6.59   0
  -4  12   0    3.11   10.23   0
  -3  12   0    8.72   10.31   0
  -3  12   0   -2.01    6.39   0
  -3  12   0    1.83   10.17   0
   3 -12   0   -4.65    6.93   0
  -2  12  -1    2.60    9.41   0
  -2  12  -1    5.83    9.17   0
  -2  12  -1    1.73    6.72   0
  -3  12  -1    0.68    6.27   0
  -3  12  -1    3.19    7.90   0
  -3  12  -1    7.34    7.82   0
  -4  12  -1    9.63    8.86   0
  -4  12  -1   -1.01    6.02   0
  -4  12  -1    2.29    7.60   0
   4 -12   1    8.11    6.60   0
  -5  12  -1   16.12    7.63   0
  -5  12  -1   11.34    6.10   0
   5 -12   1    4.24    6.69   0
  -5  12  -1   13.50    8.75   0
   6 -12   1    2.22    6.55   0
  -6  12  -1    8.25    7.68   0
  -6  12  -1    0.85    6.17   0
  -7  12  -1    4.59    7.64   0
   7 -12   1    4.42    8.01   0
  -7  12  -1    2.90    6.24   0
   8 -12   1    0.18    8.46   0
  -8  12  -1   -1.65    7.80   0
  -8  12  -1    4.12    7.85   0
  -9  12  -1   16.58    7.95   0
  -9  12  -1    0.17    7.92   0
   9 -12   1    1.48    6.94   0
   0  11  -1    2.54    9.09   0
   0  11  -1    0.76    6.50   0
   0  11  -1    1.13    8.99   0
  -1  11  -1    5.36    8.53   0
  -1  11  -1   -1.20    8.69   0
  -1  11  -1   -2.36    7.63   0
  -2  11  -1    6.70    7.26   0
  -2  11  -1   -2.49    8.38   0
  -2  11  -1   19.27    7.21   0
   3 -11   1   18.10    6.56   0
  -3  11  -1   18.37    8.56   0
  -3  11  -1    9.55    6.19   0
  -3  11  -1   16.35    7.38   0
  -4  11  -1    8.55    5.78   0
  -4  11  -1    9.43    7.08   0
   4 -11   1   11.42    6.45   0
  -4  11  -1   17.69    7.15   0
  -5  11  -1   26.44    7.21   0
  -5  11  -1   18.61    5.93   0
   5 -11   1   27.59    6.54   0
  -5  11  -1   37.18    7.28   0
  -6  11  -1   23.99    7.42   0
  -6  11  -1   26.51    6.18   0
   6 -11   1   25.44    6.50   0
  -7  11  -1   18.54    7.28   0
  -7  11  -1   24.27    7.19   0
   7 -11   1    9.57    6.25   0
  -8  11  -1   11.31    7.36   0
   8 -11   1   18.98    6.54   0
  -8  11  -1   16.75    6.26   0
   9 -11   1   -2.69    8.09   0
   9 -11   1    3.82    7.28   0
  -9  11  -1    3.29    6.11   0
  10 -11   1    4.23    8.31   0
 -10  11  -1    0.12    7.62   0
  10 -11   1    6.09    7.41   0
   2  10  -1   -0.64    9.23   0
  -2 -10   1   -0.87    8.13   0
   2  10  -1   -6.17    6.61   0
   1  10  -1   -0.14    7.50   0
   1  10  -1    0.52    7.44   0
   1  10  -1   -3.72    6.05   0
   0  10  -1    3.19    7.10   0
   0  10  -1  -16.84    6.18   0
   0  10  -1    5.53    8.24   0
  -1  10  -1    0.75    6.88   0
  -1  10  -1    2.28    6.90   0
  -1  10  -1   -1.91    6.01   0
  -2  10  -1   10.61    7.66   0
   2 -10   1    9.70    6.29   0
  -2  10  -1    5.21    7.91   0
  -2  10  -1    3.38    5.68   0
  -3  10  -1   14.69    6.76   0
  -3  10  -1   14.50    5.76   0
  -3  10  -1   15.85    6.85   0
   3 -10   1   17.90    6.55   0
  -4  10  -1   11.58    5.85   0
  -4  10  -1   27.61    6.87   0
   4 -10   1   25.83    6.41   0
  -4  10  -1   27.95    6.63   0
  -5  10  -1   62.51    7.30   0
  -5  10  -1   45.63    5.82   0
  -5  10  -1   48.51    7.26   0
   5 -10   1   46.80    6.40   0
  -6  10  -1    1.30    6.88   0
  -6  10  -1   -3.12    7.21   0
   6 -10   1   18.44    6.05   0
  -7  10  -1   27.54    7.08   0
   7 -10   1   29.17    6.25   0
   8 -10   1    5.28    6.15   0
  -8  10  -1   11.66    6.69   0
   8 -10   1    4.48    6.66   0
   9 -10   1   12.88    5.99   0
   9 -10   1   16.41    6.17   0
  -9  10  -1    7.53    6.13   0
 -10  10  -1    8.55    6.09   0
  10 -10   1    8.12    6.12   0
  10 -10   1   15.09    7.86   0
  11 -10   1   26.28    8.45   0
  11 -10   1   17.05    6.34   0
 -11  10  -1   25.54    6.48   0
   3   9  -1   11.69    7.50   0
   3   9  -1   -5.94    7.50   0
  -3  -9   1    4.10    7.68   0
  -2  -9   1   10.42    7.72   0
   2   9  -1    9.59    7.35   0
   2   9  -1    3.85    6.06   0
  -1  -9   1   12.41    7.24   0
   1   9  -1   18.75    7.09   0
   1   9  -1   21.22    7.35   0
   0   9  -1    5.38    7.58   0
   0   9  -1   10.73    5.78   0
   0   9  -1    9.68    7.83   0
  -1   9  -1   19.13    6.82   0
  -1   9  -1   20.21    5.83   0
  -1   9  -1   21.29    6.70   0
   1  -9   1   21.79    6.40   0
   2  -9   1   49.82    6.56   0
  -2   9  -1   52.07    7.28   0
  -2   9  -1   52.62    7.01   0
  -2   9  -1   47.20    5.93   0
  -3   9  -1    7.23    5.42   0
   3  -9   1   11.82    6.28   0
  -3   9  -1    9.87    6.50   0
  -3   9  -1    9.67    6.51   0
  -4   9  -1    3.52    6.44   0
  -4   9  -1    6.39    6.55   0
   4  -9   1   -3.81    6.26   0
  -4   9  -1    9.98    5.51   0
  -5   9  -1   10.95    5.19   0
  -5   9  -1   13.02    5.55   0
  -5   9  -1   16.06    6.48   0
   5  -9   1   16.16    6.17   0
  -6   9  -1    4.66    5.22   0
   6  -9   1   16.49    7.27   0
   7  -9   1   16.39    5.31   0
   7  -9   1    8.06    6.13   0
  -7   9  -1   26.01    6.59   0
  -8   9  -1   12.20    5.53   0
   8  -9   1   23.25    5.32   0
   8  -9   1   21.28    7.45   0
   9  -9   1   -0.83    5.67   0
   9  -9   1    7.25    7.66   0
  -9   9  -1   15.22    5.73   0
  10  -9   1    4.10    5.37   0
  10  -9   1   -1.13    6.42   0
 -10   9  -1    2.70    5.40   0
  11  -9   1    9.35    8.08   0
 -11   9  -1   17.52    6.08   0
  11  -9   1    3.55    7.44   0
 -12   9  -1    1.62    7.98   0
  12  -9   1    6.41    6.34   0
  -5  -8   1    6.63    6.36   0
   4   8  -1    7.57    7.62   0
  -4  -8   1    3.89    7.79   0
   4   8  -1   -1.94    6.34   0
   3   8  -1   11.24    7.01   0
  -3  -8   1    9.42    7.26   0
   3   8  -1   -0.08    7.54   0
  -2  -8   1    9.74    6.95   0
   2   8  -1   16.23    6.09   0
   2   8  -1   14.04    7.10   0
  -1  -8   1    9.52    6.74   0
   1   8  -1    6.06    5.65   0
   1   8  -1   11.66    6.65   0
   0   8  -1   21.05    5.80   0
   0   8  -1   17.87    6.70   0
  -1   8  -1   65.70    6.17   0
   1  -8   1   56.71    6.90   0
  -1   8  -1   77.04    6.85   0
  -1   8  -1   76.43    6.99   0
  -2   8  -1   24.23    6.60   0
  -2   8  -1   21.07    5.32   0
   2  -8   1   15.46    6.33   0
  -2   8  -1   14.41    6.60   0
  -3   8  -1   37.39    6.67   0
  -3   8  -1   34.18    5.34   0
  -3   8  -1   37.41    6.78   0
   3  -8   1   22.77    6.31   0
  -4   8  -1   37.42    6.80   0
  -4   8  -1   40.25    6.65   0
   4  -8   1   26.33    6.27   0
  -4   8  -1   40.06    5.37   0
   5  -8   1  132.57    8.41   0
  -5   8  -1  116.96    6.20   0
  -5   8  -1  123.96    5.97   0
  -6   8  -1   49.05    6.89   0
   6  -8   1   53.67    7.68   0
   6  -8   1   47.59    5.33   0
   7  -8   1   71.06    5.35   0
  -7   8  -1   80.18    6.95   0
   7  -8   1   65.20    6.56   0
  -8   8  -1   15.74    5.21   0
   8  -8   1   16.86    6.34   0
   8  -8   1   16.83    7.43   0
   9  -8   1   16.83    5.28   0
   9  -8   1   13.78    7.03   0
  -9   8  -1   14.26    6.43   0
  10  -8   1    0.90    7.65   0
 -10   8  -1   -7.85    5.46   0
  10  -8   1    3.39    5.38   0
  11  -8   1    5.99    7.81   0
  11  -8   1   -5.30    5.58   0
 -11   8  -1   -3.20    5.57   0
  12  -8   1    3.73    9.65   0
  12  -8   1    4.11    5.94   0
 -12   8  -1    4.78    6.03   0
   6   7  -1   10.12    8.26   0
  -6  -7   1    9.28    8.10   0
   6   7  -1    8.84    8.17   0
  -5  -7   1    3.95    7.42   0
   5   7  -1    9.20    6.38   0
   5   7  -1   18.06    7.40   0
   4   7  -1    0.54    7.39   0
  -4  -7   1    5.95    6.89   0
   4   7  -1    2.21    6.76   0
  -3  -7   1   12.55    6.91   0
   3   7  -1   10.49    7.03   0
   3   7  -1   12.51    7.25   0
  -2  -7   1   97.05    7.47   0
   2   7  -1   96.38    7.09   0
   2   7  -1   72.52    6.24   0
   1   7  -1   31.67    5.88   0
   1   7  -1   40.40    6.51   0
  -1  -7   1   52.94    6.86   0
   0  -7   1    6.08    6.69   0
   0  -7   1   16.03    6.69   0
   0   7  -1   22.52    6.29   0
   0   7  -1   12.52    5.64   0
  -1   7  -1   53.68    6.92   0
  -1   7  -1   51.49    6.91   0
  -1   7  -1   45.00    6.04   0
   1  -7   1   54.39    8.48   0
   2  -7   1  109.49    7.28   0
  -2   7  -1  110.83    6.28   0
  -2   7  -1  108.92    7.52   0
  -2   7  -1   87.32    6.30   0
  -3   7  -1   44.70    5.60   0
  -3   7  -1   55.02    7.01   0
  -3   7  -1   50.48    5.71   0
   3  -7   1   64.75    6.76   0
   4  -7   1  307.20    8.51   0
  -4   7  -1  286.57    7.66   0
  -4   7  -1  271.81    7.11   0
  -4   7  -1  273.74    7.17   0
  -5   7  -1  210.74    7.46   0
   5  -7   1  176.84    5.80   0
   5  -7   1  173.31    7.57   0
  -5   7  -1  179.19    5.99   0
  -6   7  -1   58.01    5.59   0
   6  -7   1   83.65    7.91   0
   6  -7   1   86.04    6.51   0
  -7   7  -1   79.64    5.61   0
   7  -7   1   75.35    6.48   0
   7  -7   1   79.16    5.45   0
  -8   7  -1   11.41    6.29   0
   8  -7   1   12.32    6.26   0
   8  -7   1    5.78    7.09   0
   9  -7   1   10.38    7.42   0
   9  -7   1    1.29    5.23   0
  -9   7  -1    6.32    5.25   0
 -10   7  -1    4.77    5.49   0
  10  -7   1    2.80    5.51   0
  10  -7   1    9.50    7.37   0
 -11   7  -1   21.37    5.81   0
  11  -7   1    2.70    5.93   0
  11  -7   1   13.26    8.91   0
  12  -7   1    9.53    9.77   0
  12  -7   1   13.06    6.43   0
 -12   7  -1   15.99    6.29   0
   7   6  -1    6.94    6.45   0
  -7  -6   1   -1.95    6.61   0
  -6  -6   1    3.13    7.19   0
   6   6  -1    3.40    6.04   0
   6   6  -1    8.52    6.16   0
  -5  -6   1   22.51    7.08   0
   5   6  -1   10.88    7.61   0
   5   6  -1   17.54    6.96   0
  -4  -6   1    0.68    6.51   0
   4   6  -1    0.47    5.34   0
   4   6  -1    2.15    5.88   0
  -3  -6   1    5.38    5.04   0
   3   6  -1    5.48    6.20   0
   3   6  -1    0.80    5.67   0
   2   6  -1   15.60    5.98   0
  -2  -6   1   26.13    5.35   0
   2   6  -1   13.25    5.31   0
  -1  -6   1   21.77    6.59   0
   1   6  -1   16.37    7.84   0
   1   6  -1   13.71    6.36   0
   0  -6   1  135.95    7.77   0
   0   6  -1   99.86    7.44   0
   0   6  -1  101.57    6.69   0
   0  -6   1   79.63    7.51   0
  -1   6  -1  189.87    7.49   0
  -1   6  -1  202.01    8.48   0
  -1   6  -1  221.54    8.55   0
   1  -6   1  185.19    8.45   0
  -2   6  -1  141.24    7.62   0
  -2   6  -1  145.23    6.82   0
  -2   6  -1  147.73    7.50   0
   2  -6   1  148.78    7.45   0
  -3   6  -1  113.80    7.25   0
  -3   6  -1   99.94    6.10   0
   3  -6   1   95.27    6.83   0
  -3   6  -1   94.60    5.95   0
  -4   6  -1  249.10    7.93   0
   4  -6   1  210.04    7.76   0
  -4   6  -1  212.77    6.72   0
   4  -6   1  187.86    6.33   0
  -5   6  -1   74.65    6.76   0
  -5   6  -1   58.28    5.65   0
   5  -6   1   83.02    6.58   0
   5  -6   1   76.42    6.51   0
   6  -6   1  182.84    6.97   0
  -6   6  -1  238.27    7.58   0
   6  -6   1  189.79    6.08   0
   7  -6   1   35.64    6.22   0
   7  -6   1   39.57    5.32   0
  -7   6  -1   41.76    5.48   0
  -8   6  -1  138.24    6.00   0
   8  -6   1  138.88    5.80   0
   8  -6   1  120.88    7.81   0
  -9   6  -1    1.97    5.11   0
   9  -6   1    1.99    8.25   0
   9  -6   1    4.78    5.19   0
  10  -6   1   38.88    6.76   0
 -10   6  -1   24.28    5.59   0
  10  -6   1   19.44    8.86   0
 -11   6  -1   13.11    5.70   0
  11  -6   1   14.23    5.63   0
  11  -6   1   16.20   10.24   0
 -12   6  -1    8.63    6.26   0
  12  -6   1   12.77    6.01   0
  12  -6   1    6.11   14.03   0
   7   5  -1    5.13    6.02   0
   7   5  -1    0.46    6.40   0
  -7  -5   1    6.43    7.43   0
   6   5  -1    4.88    6.08   0
  -6  -5   1   11.03    5.70   0
   6   5  -1   15.89    6.88   0
   5   5  -1   29.57    5.63   0
  -5  -5   1   42.71    5.52   0
   5   5  -1   28.08    7.69   0
   4   5  -1   74.11    6.71   0
  -4  -5   1   65.19    5.63   0
   4   5  -1   53.15    6.40   0
   3   5  -1   35.02    6.60   0
  -3  -5   1   50.15    5.68   0
   3   5  -1   43.51    5.55   0
   2   5  -1   88.95    7.07   0
  -2  -5   1   83.77    5.99   0
   2   5  -1   84.27    6.93   0
   1   5  -1   95.61    7.17   0
  -1  -5   1  119.49    7.32   0
   1   5  -1   98.59    6.95   0
   0   5  -1   89.04    6.89   0
   0   5  -1   95.69    6.75   0
   0  -5   1  125.37    7.16   0
   0  -5   1  114.77    8.88   0
   1  -5   1  133.14    7.82   0
  -1   5  -1  151.19    7.22   0
  -1   5  -1  163.88    7.93   0
  -2   5  -1  576.94   10.28   0
  -2   5  -1  443.61    8.74   0
   2  -5   1  517.82   10.05   0
  -2   5  -1  503.56    9.52   0
   3  -5   1 1216.73   13.06   0
   3  -5   1 1253.81   12.61   0
  -3   5  -1 1131.65   12.30   0
  -3   5  -1 1281.52   12.81   0
  -4   5  -1  610.72    8.87   0
  -4   5  -1  585.64    9.38   0
   4  -5   1  643.27   10.36   0
   4  -5   1  734.95    9.99   0
  -5   5  -1   44.94    6.45   0
   5  -5   1   35.91    7.51   0
   5  -5   1   25.38    5.14   0
   6  -5   1   63.09    5.42   0
   6  -5   1   66.88    7.72   0
  -6   5  -1   68.62    5.58   0
   7  -5   1  120.05    5.57   0
   7  -5   1  119.13    7.84   0
  -7   5  -1  134.50    5.71   0
  -8   5  -1   10.44    4.97   0
   8  -5   1   12.62    4.95   0
   8  -5   1    4.10    6.83   0
   9  -5   1   31.22    8.24   0
   9  -5   1   32.14    5.46   0
  -9   5  -1   39.25    5.28   0
  10  -5   1   24.79    9.88   0
 -10   5  -1   39.16    5.72   0
  10  -5   1   28.21    5.50   0
  11  -5   1    9.84   13.29   0
 -11   5  -1   11.88    5.76   0
  11  -5   1   15.91    5.81   0
 -12   5  -1   17.25    6.18   0
  12  -5   1   11.83    6.38   0
   8   4  -1    3.22    7.80   0
  -8  -4   1    0.81    6.05   0
   8   4  -1    5.87    7.32   0
  -7  -4   1    7.87    5.51   0
   7   4  -1    9.32    7.75   0
   7   4  -1   15.37    5.53   0
  -6  -4   1   39.05    5.48   0
   6   4  -1   31.40    7.53   0
   6   4  -1   42.23    6.73   0
   5   4  -1   12.70    5.32   0
   5   4  -1    2.78    6.00   0
  -5  -4   1   11.60    5.25   0
   4   4  -1    5.64    6.46   0
  -4  -4   1    6.91    5.11   0
   4   4  -1    5.47    6.19   0
   3   4  -1    9.35    7.70   0
  -3  -4   1   10.47    6.09   0
   3   4  -1    0.38    5.17   0
   2   4  -1    1.04    6.21   0
  -2  -4   1    3.93    5.04   0
   2   4  -1    1.90    8.15   0
   1   4  -1  617.36   11.40   0
   1   4  -1  423.22    9.03   0
  -1  -4   1  562.61    9.37   0
   0  -4   1  388.34   10.51   0
   0   4  -1  438.31   10.11   0
   0  -4   1  523.79   10.18   0
   0   4  -1  458.01   10.21   0
  -1   4  -1  129.00    8.21   0
  -1   4  -1  133.35    7.95   0
   1  -4   1  127.35    8.55   0
  -2   4  -1  363.73    8.80   0
  -2   4  -1  506.68   10.49   0
  -2   4  -1  416.96    9.12   0
   2  -4   1  633.11   12.79   0
  -3   4  -1  221.67    8.81   0
  -3   4  -1  179.86    7.72   0
   3  -4   1  167.00    7.16   0
   3  -4   1  190.03    8.72   0
   4  -4   1  287.47    7.33   0
  -4   4  -1  309.39    7.50   0
  -4   4  -1  250.73    7.57   0
   4  -4   1  300.87    8.39   0
   5  -4   1  279.68    9.07   0
  -5   4  -1  294.88    6.71   0
   5  -4   1  356.82    7.95   0
  -6   4  -1  241.43    6.24   0
   6  -4   1  171.65    8.72   0
   6  -4   1  264.60    7.41   0
   7  -4   1   18.15    7.65   0
   7  -4   1   21.99    5.08   0
  -7   4  -1   13.22    5.04   0
   8  -4   1   51.49    8.69   0
  -8   4  -1   82.14    5.59   0
   8  -4   1  102.96    6.61   0
   9  -4   1   13.79   10.29   0
   9  -4   1   20.13    5.25   0
  -9   4  -1   21.82    5.33   0
  10  -4   1   25.37   13.41   0
 -10   4  -1   36.98    5.67   0
  10  -4   1   23.28    5.55   0
 -11   4  -1   31.27    5.82   0
  11  -4   1   27.30    5.79   0
 -12   4  -1   10.14    6.43   0
  12  -4   1   13.75    6.27   0
   9   3  -1   10.15    8.04   0
   9   3  -1   15.04    6.24   0
  -9  -3   1    9.59    7.50   0
   8   3  -1    7.97    7.55   0
   8   3  -1    8.49    5.71   0
  -8  -3   1    4.85    5.61   0
   7   3  -1   10.83    7.35   0
  -7  -3   1    4.14    5.31   0
   7   3  -1    8.27    5.26   0
   6   3  -1   66.21    5.88   0
  -6  -3   1   74.73    5.46   0
   6   3  -1   53.08    8.21   0
   5   3  -1  140.87    8.16   0
   5   3  -1  152.41    6.26   0
  -5  -3   1  174.39    6.36   0
   4   3  -1   62.29    7.22   0
   4   3  -1   49.41    5.41   0
  -4  -3   1   88.25    6.63   0
   3   3  -1   99.91    6.10   0
  -3  -3   1  123.83    6.35   0
   3   3  -1  116.06    8.07   0
   2   3  -1   -2.62    8.12   0
   2   3  -1    4.63    5.65   0
  -2  -3   1    3.00    5.80   0
  -1  -3   1  517.79   10.54   0
   1   3  -1  423.38   11.54   0
   1   3  -1  434.32   10.57   0
   0  -3   1 1122.23   14.56   0
   0   3  -1 1017.01   14.56   0
   0   3  -1  979.65   14.13   0
   0  -3   1  910.80   14.87   0
  -1   3  -1  265.01   10.29   0
  -1   3  -1  269.85   10.85   0
   1  -3   1  331.11   13.80   0
  -1   3  -1  195.99    8.60   0
  -2   3  -1 9196.94   33.89   0
   2  -3   1 9508.56   32.98   0
   2  -3   1 9388.27   34.43   0
  -2   3  -1 9999.99   33.99   0
   3  -3   1  574.76    9.53   0
   3  -3   1  802.20   13.83   0
  -3   3  -1  609.99    9.77   0
  -3   3  -1  488.95   10.19   0
  -4   3  -1   22.40    5.97   0
   4  -3   1   19.87    7.56   0
   4  -3   1   23.49    5.83   0
   5  -3   1  199.71    9.90   0
   5  -3   1  222.98    6.59   0
  -5   3  -1  223.00    6.33   0
   6  -3   1  182.21    9.83   0
   6  -3   1  233.21    6.62   0
  -6   3  -1  266.81    6.66   0
   7  -3   1   33.04    5.29   0
   7  -3   1   27.94    8.66   0
  -7   3  -1   34.88    5.40   0
  -8   3  -1    2.16    4.95   0
   8  -3   1    5.06    4.98   0
   8  -3   1    4.11    9.43   0
   9  -3   1   37.26    5.36   0
   9  -3   1   23.77   13.88   0
  -9   3  -1   51.20    5.44   0
  10  -3   1   33.44    5.75   0
 -10   3  -1   55.68    5.75   0
 -11   3  -1    8.44    6.00   0
  11  -3   1    3.26    5.93   0
 -12   3  -1   12.21    7.90   0
  12  -3   1    1.38    6.43   0
 -10  -2   1   -4.32    6.31   0
  10   2  -1   -4.44    6.33   0
  10   2  -1    1.70    9.61   0
   9   2  -1    2.54    8.85   0
  -9  -2   1    0.95    6.00   0
   9   2  -1   -1.01    5.97   0
  -8  -2   1   11.44    6.68   0
   8   2  -1   16.60    5.37   0
   8   2  -1    1.31    7.70   0
   7   2  -1    1.73    7.86   0
  -7  -2   1   14.18    5.22   0
   7   2  -1   15.69    5.34   0
   6   2  -1   90.61    6.92   0
  -6  -2   1   93.59    6.83   0
   6   2  -1   60.93    8.97   0
  -5  -2   1  173.99    6.16   0
   5   2  -1  140.61   10.63   0
   5   2  -1  141.09    5.87   0
   4   2  -1   14.86    5.29   0
   4   2  -1   24.41    7.46   0
  -4  -2   1   21.04    5.24   0
  -3  -2   1    3.97    5.83   0
   3   2  -1   -3.06    7.12   0
   3   2  -1   -2.91   10.23   0
  -2  -2   1    1.26    6.40   0
   2   2  -1    1.97   10.12   0
   2   2  -1    0.93    7.95   0
   1   2  -1 1407.43   16.50   0
   1   2  -1 1344.98   18.76   0
  -1  -2   1 1115.12   13.42   0
   0   2  -1  772.66   13.88   0
   0   2  -1 1160.08   17.72   0
   0  -2   1  768.88   13.67   0
   1  -2   1  160.92   12.06   0
  -1   2  -1  176.05   11.77   0
  -1   2  -1   87.01    9.85   0
  -1   2  -1  107.96    9.72   0
   2  -2   1 3108.38   26.75   0
   2  -2   1 2197.28   17.57   0
  -2   2  -1 2734.99   24.38   0
  -2   2  -1 2999.42   20.55   0
   3  -2   1 2042.27   23.01   0
  -3   2  -1 2458.03   16.07   0
   3  -2   1 2469.88   16.23   0
   4  -2   1  795.49    9.73   0
  -4   2  -1 1190.31   11.62   0
   4  -2   1  595.98   14.78   0
   5  -2   1  423.39   14.25   0
  -5   2  -1  646.26    8.54   0
   5  -2   1  617.38    8.66   0
  -6   2  -1   90.24    6.80   0
   6  -2   1   58.75    5.39   0
   6  -2   1   46.01    9.80   0
   7  -2   1   65.94    5.33   0
  -7   2  -1   75.46    5.38   0
   7  -2   1   43.81   10.78   0
  -8   2  -1   45.26    5.35   0
   8  -2   1   54.19    6.40   0
   8  -2   1   28.60   11.86   0
  -9   2  -1   21.65    6.49   0
   9  -2   1   11.08    5.37   0
 -10   2  -1    7.80    5.52   0
  10  -2   1    6.41    5.42   0
  11  -2   1    7.02    5.83   0
 -11   2  -1   20.53    5.99   0
  10   1  -1    1.53    9.30   0
  10   1  -1   11.00    5.77   0
 -10  -1   1    6.98    5.92   0
  -9  -1   1    8.19    5.58   0
   9   1  -1    4.34    5.71   0
   9   1  -1    9.84    8.91   0
   8   1  -1   51.77    6.58   0
  -8  -1   1   45.77    5.50   0
   8   1  -1   25.37    8.06   0
  -7  -1   1  170.06    7.23   0
   7   1  -1   80.87    9.13   0
   7   1  -1  109.77    5.91   0
  -6  -1   1  106.99    6.08   0
   6   1  -1   93.27    6.05   0
   5   1  -1   24.28    6.29   0
  -5  -1   1   12.04    5.12   0
  -4  -1   1  222.26    7.03   0
   4   1  -1  177.39    7.08   0
   3   1  -1  154.24    7.51   0
  -3  -1   1  238.73    8.76   0
   2   1  -1  652.27   11.34   0
  -2  -1   1  694.04   10.97   0
  -1  -1   1   36.64    9.38   0
   1   1  -1   32.92    9.40   0
   0   1  -1 2708.95   26.97   0
   0  -1   1 2941.91   27.62   0
  -1   1  -1 6408.38   49.49   0
  -1   1  -1 4332.54   30.30   0
   1  -1   1 4287.60   30.37   0
   2  -1   1 1762.78   16.70   0
   2  -1   1 1923.42   39.42   0
  -2   1  -1 1812.55   16.86   0
  -2   1  -1 1302.34   30.58   0
   3  -1   1    8.76    6.82   0
  -3   1  -1    0.87    6.72   0
   3  -1   1    5.14   14.67   0
   4  -1   1  693.10   10.77   0
  -4   1  -1  568.77    8.73   0
   5  -1   1  646.25    9.53   0
  -5   1  -1  555.52    7.96   0
   6  -1   1   44.68    5.26   0
  -6   1  -1   39.15    5.32   0
   6  -1   1   31.46   12.96   0
  -7   1  -1    4.07    5.00   0
   7  -1   1    3.01    5.02   0
   7  -1   1    3.50   12.66   0
   8  -1   1   21.18    5.22   0
  -8   1  -1   14.49    5.36   0
   8  -1   1   10.94   13.25   0
  -9   1  -1   -0.54    5.34   0
   9  -1   1   15.15    5.34   0
   9  -1   1    0.11    3.94   0
  10  -1   1   -4.81    5.59   0
 -10   1  -1   -2.68    5.49   0
  11  -1   1   14.80    6.44   0
 -11   1  -1   15.80    6.48   0
  11   0  -1    4.55    6.42   0
  11   0  -1    7.47   10.68   0
 -11   0   1   10.33    6.34   0
  10   0  -1    3.51    9.34   0
  10   0  -1   16.07    5.69   0
 -10   0   1   17.70    7.07   0
  -9   0   1   21.30    5.25   0
   9   0  -1   23.45    5.23   0
   9   0  -1    9.32    9.48   0
  -8   0   1   11.27    5.45   0
   8   0  -1   12.88    5.25   0
   7   0  -1    9.02    6.02   0
  -7   0   1    8.47    5.02   0
  -6   0   1   85.26    5.72   0
   6   0  -1   71.44    5.46   0
   5   0  -1   10.61    5.04   0
  -5   0   1    8.57    5.03   0
   4   0  -1   85.27    6.33   0
  -4   0   1  112.89    6.30   0
  -3   0   1  159.02    7.35   0
   3   0  -1  147.39    7.44   0
  -2   0   1  130.28   10.36   0
   2   0  -1   94.73    8.74   0
  -1   0   1 2078.56   22.86   0
   1   0  -1 2079.10   23.03   0
   0   0  -1 2047.29   31.97   0
   0   0   1 2692.81   37.04   0
  -1   0  -1    8.97   13.44   0
   1   0   1    7.24   11.39   0
   2   0   1    1.76   15.56   0
   2   0   1    0.27    7.74   0
  -2   0  -1   -0.16    9.34   0
   3   0   1  338.05    9.07   0
  -3   0  -1  348.25    8.76   0
   3   0   1  362.58   17.79   0
  -4   0  -1  434.49    9.33   0
   4   0   1  286.56   14.91   0
   4   0   1  314.61    7.82   0
  -5   0  -1  119.28    6.00   0
   5   0   1  107.01    5.79   0
   5   0   1   92.99   11.87   0
   6   0   1    1.19    9.36   0
   6   0   1    3.14    6.35   0
  -6   0  -1    9.62    6.29   0
   7   0   1   12.15    5.15   0
   7   0   1    8.85    9.56   0
  -7   0  -1   18.69    5.26   0
  -8   0  -1   22.82    5.24   0
   8   0   1   16.71    5.28   0
   8   0   1   10.43   10.93   0
   9   0   1    8.81   14.13   0
  -9   0  -1   17.88    6.64   0
   9   0   1    8.93    5.59   0
 -10   0  -1   13.86    7.15   0
  10   0   1    2.65    5.78   0
  11  -1  -1   14.45    5.94   0
 -11   1   1   23.74    5.95   0
  11  -1  -1    5.98   10.94   0
 -10   1   1    2.62    5.68   0
  10  -1  -1   -3.61    5.54   0
  10  -1  -1    9.59    9.34   0
   9  -1  -1   11.70    5.16   0
  -9   1   1   -1.63    5.21   0
   8  -1  -1   60.98    5.69   0
  -8   1   1   92.65    5.80   0
  -7   1   1   51.90    5.36   0
   7  -1  -1   42.97    5.15   0
   6  -1  -1   -4.07    5.09   0
  -6   1   1    7.06    5.17   0
  -5   1   1   10.35    6.36   0
   5  -1  -1    4.41    6.40   0
  -4   1   1  401.77    8.04   0
   4  -1  -1  370.33    8.10   0
  -3   1   1 7363.26   26.75   0
   3  -1  -1 7349.01   27.57   0
  -2   1   1 1684.47   17.09   0
   2  -1  -1 1486.78   16.46   0
  -1   1   1 3041.47   31.85   0
   1  -1  -1 2959.32   31.68   0
   0  -1  -1  517.13   14.39   0
  -1  -1  -1   47.93   12.02   0
   1   1   1   43.29   11.38   0
   1   1   1   33.74   10.96   0
  -1  -1  -1   40.73   11.04   0
  -2  -1  -1  529.90   15.76   0
   2   1   1  468.17   13.48   0
  -2  -1  -1  450.14   10.03   0
   2   1   1  403.32   10.08   0
   3   1   1  287.66    9.40   0
   3   1   1  224.77   10.03   0
  -3  -1  -1  323.25    9.51   0
   4   1   1  357.11    8.41   0
  -4  -1  -1  444.40    8.19   0
   4   1   1  353.80   11.11   0
   5   1   1  174.36    6.43   0
   5   1   1  185.39   10.06   0
  -5  -1  -1  208.62    6.47   0
   6   1   1   11.28    7.93   0
  -6  -1  -1   17.93    5.00   0
   6   1   1    9.76    5.14   0
   7   1   1   46.43    8.70   0
   7   1   1   76.87    6.67   0
  -7  -1  -1   79.48    6.74   0
  -8  -1  -1   11.85    5.50   0
   8   1   1    8.63    5.36   0
   8   1   1    9.34    9.62   0
   9   1   1    0.81    5.77   0
   9   1   1    1.49   10.74   0
  -9  -1  -1    7.36    5.72   0
 -10  -1  -1    9.20    6.42   0
  10   1   1    9.73    6.36   0
 -11   2   1   13.25    5.97   0
  11  -2  -1   10.42    5.89   0
  10  -2  -1    9.10    5.59   0
 -10   2   1    8.26    5.60   0
   9  -2  -1   28.49    5.35   0
  -9   2   1   25.12    5.35   0
   8  -2  -1    6.00    5.07   0
  -8   2   1    7.60    5.16   0
  -7   2   1  129.30    5.91   0
   7  -2  -1  103.35    5.84   0
  -6   2   1  423.33    7.49   0
   6  -2  -1  471.55    9.24   0
  -5   2   1  803.87    9.00   0
   5  -2  -1  760.68    9.36   0
   4  -2  -1   11.44    6.03   0
  -4   2   1   17.78    6.00   0
   3  -2  -1  615.25   10.69   0
  -3   2   1  641.66   10.66   0
  -2   2   1 3958.80   25.25   0
   2  -2  -1 3622.76   24.42   0
   1  -2  -1  263.27   15.10   0
  -1   2   1  317.28   17.08   0
   1  -2  -1  308.45   10.15   0
   0  -2  -1 2450.10   20.17   0
   0   2   1 2493.61   20.00   0
   0   2   1 1487.40   36.00   0
   0  -2  -1 1979.98   40.45   0
   1   2   1   16.05    9.13   0
   1   2   1    8.81    8.26   0
  -1  -2  -1   15.41    9.45   0
  -1  -2  -1   15.58    8.33   0
  -2  -2  -1   10.87    9.45   0
   2   2   1    6.86    7.16   0
   2   2   1    9.29    6.24   0
  -2  -2  -1    9.04    7.05   0
   3   2   1  190.94    7.02   0
  -3  -2  -1  345.42    8.57   0
   3   2   1  275.90    9.36   0
   4   2   1  346.15   10.50   0
  -4  -2  -1  399.11    7.74   0
   4   2   1  306.50    7.53   0
  -5  -2  -1  110.04    6.60   0
   5   2   1   68.43    7.80   0
   5   2   1   71.12    5.33   0
   6   2   1    5.05    5.11   0
   6   2   1    4.24    8.13   0
  -6  -2  -1    6.60    5.14   0
   7   2   1    9.13    5.41   0
  -7  -2  -1   12.97    5.22   0
   7   2   1    4.53    6.87   0
   8   2   1   24.59    7.18   0
   8   2   1   18.82    8.46   0
  -8  -2  -1   33.42    7.05   0
  -9  -2  -1   12.49    5.75   0
   9   2   1    0.25    9.53   0
   9   2   1    4.15    7.16   0
  12  -3  -1    3.22   10.81   0
  12  -3  -1    9.20    6.27   0
 -12   3   1    5.06    6.39   0
  11  -3  -1   -0.53    9.39   0
  11  -3  -1    3.92    5.84   0
 -11   3   1    2.81    5.87   0
 -10   3   1   35.42    6.80   0
  10  -3  -1   28.60    5.62   0
   9  -3  -1    1.95    5.14   0
  -9   3   1   -3.24    6.28   0
  -8   3   1  168.92    6.09   0
   8  -3  -1  131.87    6.05   0
  -7   3   1  437.09    8.49   0
   7  -3  -1  242.16    7.08   0
   6  -3  -1    4.75    4.97   0
  -6   3   1   15.55    4.94   0
   5  -3  -1    2.28    5.31   0
  -5   3   1    1.34    5.35   0
  -4   3   1   20.11    6.05   0
   4  -3  -1   27.28    6.10   0
   3  -3  -1  169.83    8.89   0
   3  -3  -1  111.68    6.97   0
  -3   3   1  163.32    8.81   0
   2  -3  -1   12.95    8.27   0
  -2   3   1   13.52    8.25   0
   2  -3  -1   18.70    6.91   0
  -1   3   1  636.81   18.37   0
   1  -3  -1  731.60   11.02   0
  -1   3   1  622.35   17.37   0
  -1   3   1  771.46   10.86   0
   0  -3  -1    5.18    9.90   0
   0   3   1    5.28    9.68   0
   0  -3  -1    2.49    7.63   0
   0   3   1   11.04    8.39   0
  -1  -3  -1  946.04   13.96   0
   1   3   1  761.45   11.16   0
   1   3   1  534.46   12.58   0
  -1  -3  -1  673.70   13.01   0
  -2  -3  -1  276.94    8.63   0
   2   3   1  201.70    8.09   0
   2   3   1  315.35    9.70   0
  -2  -3  -1  243.29    8.80   0
   3   3   1   50.14    6.08   0
  -3  -3  -1   64.06    6.70   0
   3   3   1   44.36    6.67   0
   4   3   1    5.12    6.29   0
   4   3   1   -0.01    7.35   0
  -4  -3  -1    4.43    5.21   0
   5   3   1   10.68    6.85   0
   5   3   1    5.54    5.17   0
  -5  -3  -1    1.11    5.24   0
   6   3   1   20.74    7.89   0
  -6  -3  -1   20.62    5.52   0
   6   3   1   22.59    6.76   0
  -7  -3  -1    4.79    5.31   0
   7   3   1   -6.91    6.39   0
   7   3   1    3.07    6.94   0
   8   3   1    3.37    8.63   0
   8   3   1   12.86    5.58   0
  -8  -3  -1    7.71    5.72   0
   9   3   1    0.91    6.31   0
   9   3   1    2.21   10.29   0
  -9  -3  -1   13.72    6.33   0
 -12   4   1    3.73    6.27   0
  12  -4  -1    2.83    8.93   0
  12  -4  -1   -0.80    6.17   0
  11  -4  -1   13.38    8.43   0
 -11   4   1   14.39    5.47   0
  11  -4  -1    8.76    5.62   0
  10  -4  -1   20.61    5.47   0
 -10   4   1   19.83    5.54   0
  10  -4  -1   21.50    7.75   0
  -9   4   1    2.00    5.08   0
   9  -4  -1   -0.24    4.92   0
   9  -4  -1   -1.30    6.41   0
  -8   4   1  122.29    5.77   0
   8  -4  -1   93.69    5.56   0
   7  -4  -1  269.12    7.74   0
  -7   4   1  293.52    7.76   0
   6  -4  -1   62.46    5.65   0
   6  -4  -1   66.26    6.83   0
  -6   4   1   57.85    5.61   0
  -5   4   1   11.25    5.56   0
   5  -4  -1    9.00    5.30   0
   5  -4  -1    9.83    5.42   0
   4  -4  -1  253.60    7.35   0
   4  -4  -1  295.59    7.78   0
  -4   4   1  278.41    7.50   0
   3  -4  -1   74.12    7.32   0
  -3   4   1   61.63    6.13   0
   3  -4  -1   79.15    6.49   0
  -2   4   1  547.33    9.13   0
  -2   4   1  530.86   12.62   0
   2  -4  -1  637.96    9.71   0
   2  -4  -1  404.83   10.55   0
  -1   4   1 1439.81   13.27   0
  -1   4   1 1162.50   20.65   0
  -1   4   1 1162.49   20.34   0
   1  -4  -1 1310.86   13.04   0
   0  -4  -1  157.73   10.37   0
   0   4   1  120.46    9.83   0
   0  -4  -1  181.86    8.19   0
   0   4   1  182.69    7.44   0
  -1  -4  -1  261.77   10.26   0
   1   4   1  141.47    8.45   0
  -1  -4  -1  244.60    8.30   0
   1   4   1  269.13    7.58   0
  -2  -4  -1    4.00    8.29   0
   2   4   1    2.56    6.19   0
   2   4   1    1.72    5.50   0
  -2  -4  -1   -0.59    6.51   0
   3   4   1   10.03    6.35   0
  -3  -4  -1    6.75    6.51   0
   3   4   1    3.70    5.51   0
   4   4   1    1.80    6.78   0
   4   4   1    0.38    5.20   0
  -4  -4  -1   -2.56    6.49   0
   5   4   1    6.64    6.82   0
   5   4   1    2.95    4.96   0
  -5  -4  -1   -1.42    6.40   0
  -6  -4  -1   45.07    7.12   0
   6   4   1   26.15    7.25   0
   6   4   1   38.35    6.98   0
   7   4   1   11.12    5.98   0
   7   4   1    7.78    8.08   0
  -7  -4  -1    4.56    7.14   0
   8   4   1    0.22    7.44   0
  -8  -4  -1   -0.16    7.60   0
   8   4   1    0.10    7.59   0
 -12   5   1    5.09    7.61   0
  12  -5  -1    6.79    7.50   0
  12  -5  -1    1.28    8.87   0
  11  -5  -1   21.22    8.60   0
  11  -5  -1   20.81    5.57   0
 -11   5   1   24.14    5.59   0
 -10   5   1   21.50    5.65   0
  10  -5  -1    3.59    5.48   0
  10  -5  -1   13.07    6.74   0
  -9   5   1    3.17    5.16   0
   9  -5  -1    4.42    6.59   0
   9  -5  -1    4.99    5.16   0
   8  -5  -1   69.83    5.64   0
  -8   5   1   87.31    5.76   0
   8  -5  -1   52.51    5.60   0
   7  -5  -1  112.10    6.99   0
  -7   5   1  106.99    5.96   0
   7  -5  -1  105.11    6.75   0
   6  -5  -1   79.60    5.50   0
  -6   5   1   95.14    5.59   0
   6  -5  -1   80.08    5.63   0
   5  -5  -1   88.97    6.00   0
  -5   5   1  117.89    6.97   0
   5  -5  -1   81.54    5.61   0
  -4   5   1   88.91    5.70   0
   4  -5  -1   97.90    6.37   0
   4  -5  -1  100.36    6.81   0
   3  -5  -1  663.64    9.22   0
   3  -5  -1  509.87    9.91   0
  -3   5   1  633.06   11.10   0
   2  -5  -1  512.26    8.74   0
  -2   5   1  361.65   10.57   0
  -2   5   1  430.39    7.92   0
  -2   5   1  427.22   11.90   0
  -1   5   1  130.76    6.32   0
  -1   5   1  116.11   10.02   0
   1  -5  -1  140.38    6.75   0
  -1   5   1  112.96   10.10   0
   0   5   1   46.15    8.81   0
   0  -5  -1   54.31    6.51   0
   0  -5  -1   53.97    8.76   0
   0   5   1   66.41    5.84   0
   1   5   1  211.39    7.94   0
   1   5   1  139.93    8.44   0
  -1  -5  -1  171.57    9.06   0
  -1  -5  -1  157.05    7.56   0
  -2  -5  -1   43.68    8.12   0
   2   5   1   30.63    6.35   0
  -2  -5  -1   41.34    6.46   0
   2   5   1   36.70    5.31   0
   3   5   1   12.48    6.22   0
   3   5   1    4.18    5.44   0
  -3  -5  -1    1.87    7.16   0
   4   5   1   22.73    6.89   0
   4   5   1   12.68    6.59   0
  -4  -5  -1   23.59    6.59   0
  -5  -5  -1    3.46    6.79   0
   5   5   1    7.12    6.49   0
   5   5   1   -0.75    7.22   0
   6   5   1    0.72    6.01   0
  -6  -5  -1    1.74    7.16   0
   6   5   1    7.40    7.03   0
   7   5   1    7.51    7.56   0
  -7  -5  -1   -0.07    6.31   0
   7   5   1    9.94    7.51   0
  12  -6  -1    6.56    6.01   0
  12  -6  -1    4.96    8.74   0
 -12   6   1    3.71    6.06   0
  11  -6  -1   15.93    5.74   0
 -11   6   1   16.67    5.66   0
  11  -6  -1   17.89    7.29   0
 -10   6   1   27.03    5.29   0
  10  -6  -1   18.23    7.15   0
  10  -6  -1   25.24    5.48   0
   9  -6  -1   10.02    6.64   0
   9  -6  -1    6.96    5.03   0
  -9   6   1    4.65    6.35   0
   8  -6  -1   57.40    5.40   0
   8  -6  -1   68.00    6.70   0
  -8   6   1   62.42    5.35   0
  -7   6   1   48.63    5.26   0
   7  -6  -1   38.51    5.34   0
   7  -6  -1   42.77    5.63   0
   6  -6  -1   43.75    5.17   0
  -6   6   1   41.34    5.33   0
   6  -6  -1   34.88    5.08   0
   5  -6  -1   22.39    5.15   0
   5  -6  -1   28.88    6.82   0
  -5   6   1   26.79    6.38   0
   4  -6  -1    8.91    5.48   0
   4  -6  -1    9.69    6.15   0
  -4   6   1    5.87    6.26   0
  -3   6   1  264.90    9.40   0
   3  -6  -1  315.98    7.59   0
  -3   6   1  301.89    7.25   0
  -2   6   1  118.27    6.30   0
   2  -6  -1  119.79    7.07   0
  -2   6   1  122.45    8.72   0
  -2   6   1  114.40    8.61   0
  -1   6   1    7.66    5.22   0
   1  -6  -1   11.18    5.93   0
  -1   6   1    5.72    7.83   0
  -1   6   1    4.80    6.82   0
   0   6   1   55.06    5.93   0
   0   6   1   45.85    8.25   0
   0  -6  -1   54.18    6.79   0
   1   6   1   68.35    7.60   0
   1   6   1   94.94    7.18   0
  -1  -6  -1   84.00    8.06   0
  -1  -6  -1   79.12    7.15   0
  -2  -6  -1    1.17    7.98   0
   2   6   1    9.73    6.61   0
   2   6   1    7.48    7.20   0
  -2  -6  -1    8.73    7.27   0
   3   6   1   28.19    7.68   0
  -3  -6  -1   34.63    7.83   0
   3   6   1   20.65    7.03   0
   4   6   1    7.82    7.04   0
   4   6   1   -1.72    6.45   0
  -4  -6  -1   -3.31    6.45   0
   5   6   1    7.33    6.91   0
  -5  -6  -1    8.74    5.93   0
   5   6   1    7.59    5.99   0
  -6  -6  -1   19.71    7.83   0
   6   6   1   13.40    7.86   0
   6   6   1    7.52    7.51   0
  12  -7  -1   10.03    7.91   0
  12  -7  -1   21.85    6.06   0
 -12   7   1   16.11    6.23   0
 -11   7   1   10.63    5.86   0
  11  -7  -1   11.95    7.35   0
  11  -7  -1    2.04    6.76   0
  10  -7  -1   17.30    5.35   0
  10  -7  -1   10.32    7.16   0
 -10   7   1   19.21    5.62   0
   9  -7  -1   25.08    5.42   0
  -9   7   1   25.98    5.64   0
   9  -7  -1   27.95    5.75   0
   8  -7  -1   85.97    6.61   0
  -8   7   1   78.86    5.44   0
   8  -7  -1   64.22    6.17   0
   7  -7  -1   50.16    5.73   0
   7  -7  -1   53.97    5.56   0
  -7   7   1   57.38    5.68   0
   6  -7  -1   72.97    5.85   0
  -6   7   1   63.01    5.62   0
   6  -7  -1   54.93    5.59   0
  -5   7   1   53.72    6.75   0
   5  -7  -1   56.12    6.62   0
   5  -7  -1   63.92    6.23   0
   4  -7  -1    5.74    6.18   0
  -4   7   1    9.36    6.32   0
   4  -7  -1    7.38    5.74   0
  -3   7   1  137.99    6.34   0
  -3   7   1  130.23    8.45   0
  -3   7   1  138.09    8.40   0
   3  -7  -1  148.07    6.83   0
  -2   7   1  157.34    6.46   0
  -2   7   1  147.88    9.04   0
  -2   7   1  154.03    9.19   0
   2  -7  -1  190.77    7.24   0
  -1   7   1   67.31    5.80   0
   1  -7  -1   65.55    6.55   0
  -1   7   1   56.25    9.54   0
  -1   7   1   58.99    9.36   0
   0   7   1   49.15    8.15   0
   0   7   1   56.91    6.05   0
   0  -7  -1   48.74    6.80   0
   0   7   1   56.57    9.37   0
  -1  -7  -1   59.01    9.00   0
   1   7   1   45.06    8.66   0
   1   7   1   44.35    6.68   0
  -1  -7  -1   38.78    6.43   0
  -2  -7  -1    1.83    7.50   0
   2   7   1    1.98    7.42   0
   2   7   1   -0.27    5.52   0
   3   7   1    5.17    6.72   0
  -3  -7  -1    1.70    7.74   0
   3   7   1   -0.74    7.00   0
   4   7   1    5.62    7.15   0
  -4  -7  -1   -0.67    8.11   0
   4   7   1   14.79    7.07   0
  -5  -7  -1   13.84    8.86   0
   5   7   1   15.28    7.63   0
   5   7   1    8.16    6.39   0
 -12   8   1   24.92    7.66   0
  12  -8  -1    8.26    8.27   0
  12  -8  -1   21.58    6.40   0
 -11   8   1    3.08    5.71   0
  11  -8  -1    6.36    5.94   0
  11  -8  -1    7.97    7.82   0
  10  -8  -1   13.65    5.80   0
  10  -8  -1   16.86    5.89   0
 -10   8   1   22.86    5.54   0
  -9   8   1   28.98    5.38   0
   9  -8  -1   30.48    7.11   0
   9  -8  -1   16.46    5.63   0
  -8   8   1   14.08    6.49   0
   8  -8  -1   10.90    6.38   0
   8  -8  -1   19.18    5.64   0
  -7   8   1    3.25    5.44   0
   7  -8  -1    7.76    5.03   0
   7  -8  -1    4.55    5.60   0
   6  -8  -1   17.57    5.86   0
   6  -8  -1   27.59    6.35   0
  -6   8   1   22.74    6.50   0
  -5   8   1   22.51    6.47   0
   5  -8  -1   26.63    6.42   0
   5  -8  -1   23.26    5.72   0
   4  -8  -1   76.94    6.13   0
  -4   8   1   59.65    6.85   0
  -4   8   1   60.18    7.04   0
  -3   8   1   31.88    7.58   0
   3  -8  -1   34.45    5.99   0
  -3   8   1   36.44    5.20   0
  -3   8   1   25.14    7.56   0
  -2   8   1    8.16    5.19   0
  -2   8   1    4.76    7.02   0
  -2   8   1    4.04    7.19   0
   2  -8  -1    2.74    6.01   0
  -1   8   1    1.20    7.94   0
   1  -8  -1   -1.51    6.12   0
  -1   8   1    7.23    8.13   0
  -1   8   1    2.52    5.32   0
   0  -8  -1    8.11    6.18   0
   0   8   1    5.41    8.49   0
   0   8   1    2.74    8.29   0
   0   8   1   -7.36    6.71   0
  -1  -8  -1   13.15    5.98   0
   1   8   1    0.43    5.55   0
   1   8   1    8.79    8.66   0
   2   8   1    2.26    5.65   0
  -2  -8  -1    2.48    7.96   0
   2   8   1    1.89    8.91   0
  -3  -8  -1    1.80    8.68   0
   3   8   1    6.77    6.10   0
   3   8   1    2.69    7.22   0
   4   8   1    5.40    7.61   0
   4   8   1    9.53    7.35   0
  -4  -8  -1    4.19    8.78   0
  11  -9  -1    5.84    6.21   0
 -11   9   1   14.19    6.05   0
  11  -9  -1    8.27    5.94   0
  10  -9  -1   35.06    7.31   0
 -10   9   1   15.54    6.06   0
  10  -9  -1   26.00    6.36   0
   9  -9  -1   61.68    6.42   0
   9  -9  -1   54.23    6.75   0
  -9   9   1   52.84    6.57   0
   8  -9  -1   10.72    5.32   0
   8  -9  -1    9.65    5.78   0
  -8   9   1   12.58    6.95   0
   7  -9  -1    2.20    5.26   0
  -7   9   1    1.67    6.63   0
   7  -9  -1   -9.92    5.57   0
   6  -9  -1   11.54    5.49   0
   6  -9  -1    9.62    5.73   0
  -6   9   1   20.50    6.97   0
  -5   9   1   15.07    6.61   0
  -5   9   1   20.40    6.68   0
   5  -9  -1   20.53    5.72   0
  -4   9   1   75.49    8.28   0
  -4   9   1   46.00    7.28   0
   4  -9  -1   86.05    6.22   0
  -3   9   1   16.04    7.67   0
  -3   9   1   15.70    7.53   0
   3  -9  -1   21.58    7.26   0
  -3   9   1   12.21    5.31   0
   2  -9  -1   12.45    6.10   0
  -2   9   1    6.42    5.37   0
  -2   9   1    5.49    8.62   0
  -2   9   1    4.99    8.57   0
  -1   9   1   91.75   10.95   0
   1  -9  -1   74.87    6.64   0
  -1   9   1   67.87   11.16   0
  -1   9   1   89.31    6.18   0
   0   9   1   59.27   10.59   0
   0  -9  -1   40.82    6.46   0
   0   9   1   40.12    9.85   0
   0   9   1   51.37    7.31   0
   1   9   1   10.62    9.57   0
   1   9   1   14.92    5.98   0
   1   9   1   14.89   10.14   0
   2   9   1    0.62    9.39   0
   2   9   1    6.79    6.14   0
  -3  -9  -1    3.44   10.61   0
   3   9   1    0.64    9.19   0
   3   9   1    3.94    6.59   0
 -11  10   1   11.18    6.23   0
  11 -10  -1    6.02    7.40   0
  11 -10  -1   -1.83    8.21   0
 -10  10   1   -1.31    6.18   0
  10 -10  -1    7.93    5.92   0
  10 -10  -1   -0.19    7.69   0
   9 -10  -1    6.00    7.05   0
  -9  10   1    4.58    5.87   0
   9 -10  -1    7.70    7.34   0
  -8  10   1    5.36    7.25   0
   8 -10  -1  -10.34    5.96   0
   8 -10  -1   -1.33    6.89   0
   7 -10  -1   18.30    6.94   0
  -7  10   1   18.40    6.99   0
   7 -10  -1   15.47    7.23   0
   6 -10  -1   73.52    6.43   0
  -6  10   1   68.90    7.99   0
  -6  10   1   88.17    8.11   0
   5 -10  -1   19.14    6.31   0
  -5  10   1   29.46    7.24   0
  -5  10   1   28.81    8.16   0
   4 -10  -1   29.26    6.08   0
  -4  10   1   19.75    7.98   0
  -4  10   1   15.47    8.30   0
  -3  10   1    5.84    8.71   0
   3 -10  -1   -2.02    6.08   0
  -3  10   1    0.74    8.94   0
  -2  10   1   12.30   10.66   0
   2 -10  -1    1.25    6.48   0
  -2  10   1    3.69    5.61   0
  -2  10   1    8.92   10.05   0
  -1  10   1   40.32   12.00   0
  -1  10   1   29.17   12.21   0
  -1  10   1   27.88    6.12   0
   1 -10  -1   27.90    6.64   0
   0 -10  -1   15.38    6.39   0
   0  10   1    0.02    5.94   0
   0  10   1    3.63   12.80   0
   0  10   1    4.23   11.80   0
   1  10   1    2.04   12.21   0
   1  10   1    9.35    6.00   0
   1  10   1    1.68   12.62   0
 -10  11   1    7.74    6.45   0
  10 -11  -1   -3.95    6.40   0
  10 -11  -1    5.22    7.65   0
   9 -11  -1   20.69    6.15   0
   9 -11  -1   19.06    6.58   0
  -9  11   1   30.81    7.79   0
   8 -11  -1   10.56    6.18   0
  -8  11   1    5.47    7.40   0
  -7  11   1   -0.20    7.17   0
   7 -11  -1   -5.90    5.93   0
  -7  11   1   -1.32    7.27   0
  -6  11   1    5.27    7.47   0
   6 -11  -1   16.55    6.00   0
  -6  11   1   10.74    8.58   0
  -5  11   1   15.36    8.50   0
  -5  11   1   12.71    8.82   0
   5 -11  -1   12.59    6.19   0
  -4  11   1   20.60    9.67   0
   4 -11  -1   20.58    6.44   0
  -4  11   1   13.01    9.68   0
   3 -11  -1    0.95    6.29   0
  -3  11   1    2.01   11.08   0
  -3  11   1   -1.17   10.18   0
  -2  11   1   16.00    6.21   0
  -2  11   1    7.85   17.22   0
   2 -11  -1    4.92    6.59   0
  -1  11   1   30.91    7.93   0
   1 -11  -1   24.14    6.84   0
   8 -12  -1    5.16    6.57   0
  -8  12   1    0.68    7.91   0
  -8  12   1   10.54    8.13   0
   7 -12  -1   19.70    6.29   0
  -7  12   1   10.12    9.11   0
  -7  12   1    7.83    7.78   0
  -6  12   1    7.47    8.85   0
   6 -12  -1   -0.35    6.59   0
  -6  12   1    0.84    8.99   0
  -5  12   1    3.59   10.20   0
  -5  12   1   -0.06   10.09   0
   5 -12  -1   10.44    6.58   0
   4 -12  -1    0.59    6.58   0
  -4  12   1   -0.50   11.81   0
  -4  12   1    5.27   11.83   0
   3 -12  -1    5.53    6.94   0
  -2  12  -2    6.06    6.62   0
  -2  12  -2    3.57    9.14   0
  -2  12  -2   -4.70    8.23   0
  -3  12  -2    0.51    7.71   0
  -3  12  -2   -4.49    6.46   0
  -3  12  -2   -6.11    8.88   0
  -4  12  -2    4.07    6.19   0
  -4  12  -2    6.15    7.63   0
  -4  12  -2    6.16    7.91   0
  -5  12  -2   -1.62    6.10   0
  -5  12  -2    7.75    7.66   0
  -5  12  -2   10.60    7.64   0
   5 -12   2    8.98    6.83   0
  -6  12  -2    0.87    7.50   0
   6 -12   2    3.81    6.63   0
  -6  12  -2    3.75    7.55   0
  -6  12  -2    6.64    6.06   0
  -7  12  -2    7.17    7.87   0
   7 -12   2    9.91    6.74   0
  -7  12  -2    4.33    6.40   0
  -8  12  -2   20.64    7.87   0
  -8  12  -2    4.79    7.94   0
   8 -12   2   11.00    7.14   0
   9 -12   2    4.88    6.87   0
  -9  12  -2    0.13    6.76   0
  -9  12  -2    6.34    7.92   0
   0  11  -2    5.20    7.66   0
   0  11  -2    7.26    6.49   0
   0  11  -2    3.70    7.92   0
  -1  11  -2    2.20    8.76   0
  -1  11  -2   -2.33    6.28   0
  -1  11  -2    2.66    7.43   0
  -2  11  -2   15.82    7.33   0
  -2  11  -2    5.25    8.51   0
  -2  11  -2   -1.87    6.43   0
  -3  11  -2   11.26    7.47   0
  -3  11  -2    3.97    5.95   0
  -3  11  -2   11.61    7.29   0
   4 -11   2    7.97    6.46   0
  -4  11  -2   18.97    5.78   0
  -4  11  -2   14.15    7.13   0
  -4  11  -2   13.62    7.08   0
  -5  11  -2   12.98    7.02   0
  -5  11  -2    5.57    5.66   0
  -5  11  -2    7.30    5.92   0
   5 -11   2    3.46    7.84   0
  -6  11  -2    1.71    5.58   0
  -6  11  -2    3.47    7.22   0
  -6  11  -2   15.20    7.27   0
   6 -11   2    3.98    6.25   0
  -7  11  -2   -1.54    6.03   0
   7 -11   2   12.52    7.70   0
  -7  11  -2   -0.82    7.18   0
  -8  11  -2    5.98    7.19   0
  -8  11  -2   -0.61    7.21   0
   8 -11   2    7.11    6.42   0
   9 -11   2    6.62    6.67   0
  -9  11  -2    1.95    5.95   0
  10 -11   2    5.42    8.49   0
 -10  11  -2    5.19    7.59   0
  10 -11   2    4.29    6.14   0
   2  10  -2   -2.75    7.84   0
   2  10  -2   -1.19    6.89   0
  -2 -10   2    0.24    7.86   0
   1  10  -2    9.47    7.26   0
   1  10  -2   -1.50    6.22   0
   0  10  -2   21.45    7.42   0
   0  10  -2   25.25    7.56   0
   0  10  -2    4.69    6.36   0
  -1  10  -2   21.07    7.08   0
  -1  10  -2   18.82    7.13   0
  -1  10  -2   20.85    6.05   0
  -2  10  -2   20.90    7.06   0
  -2  10  -2   22.86    6.99   0
  -2  10  -2   17.53    5.92   0
  -3  10  -2   43.00    6.82   0
  -3  10  -2   39.65    7.04   0
   3 -10   2   38.65    6.48   0
  -3  10  -2   29.85    5.87   0
  -4  10  -2   72.17    6.29   0
  -4  10  -2   84.10    6.06   0
  -4  10  -2  101.29    7.72   0
   4 -10   2   61.51    6.81   0
  -5  10  -2   54.26    7.25   0
  -5  10  -2   69.50    6.89   0
  -5  10  -2   43.36    5.81   0
   5 -10   2   36.00    6.57   0
  -6  10  -2   15.25    5.30   0
  -6  10  -2   21.24    5.99   0
  -6  10  -2   22.55    6.72   0
   6 -10   2   26.64    7.75   0
  -7  10  -2   -3.98    5.48   0
   7 -10   2    0.83    7.83   0
  -7  10  -2    5.97    6.88   0
   8 -10   2    9.52    6.57   0
   8 -10   2    3.73    5.39   0
  -8  10  -2   16.06    6.86   0
   9 -10   2    9.59    6.41   0
  -9  10  -2   21.88    5.69   0
   9 -10   2   19.10    5.79   0
  10 -10   2    2.67    5.90   0
 -10  10  -2    6.76    6.10   0
  10 -10   2    9.73    6.67   0
  11 -10   2   10.33    5.95   0
  11 -10   2   13.67    8.44   0
 -11  10  -2    5.27    6.41   0
   3   9  -2   -1.95    8.18   0
   3   9  -2   11.47    7.63   0
  -3  -9   2   18.66    7.83   0
   2   9  -2   13.28    6.39   0
   2   9  -2   16.33    7.42   0
  -2  -9   2   21.06    7.49   0
  -1  -9   2    2.69    6.94   0
   1   9  -2   -2.31    6.80   0
   1   9  -2   -5.69    7.37   0
   0   9  -2   17.10    6.75   0
   0   9  -2   12.36    6.11   0
  -1   9  -2   49.65    6.45   0
  -1   9  -2   78.47    7.59   0
  -1   9  -2   82.68    7.41   0
  -2   9  -2   76.15    7.25   0
  -2   9  -2   74.26    7.42   0
  -2   9  -2   75.78    7.37   0
   3  -9   2   -0.92    6.28   0
  -3   9  -2    7.65    6.36   0
  -3   9  -2   -3.55    5.35   0
  -3   9  -2    3.75    5.29   0
  -4   9  -2    9.67    6.35   0
   4  -9   2    7.87    6.34   0
  -4   9  -2    4.00    5.33   0
  -4   9  -2    3.00    5.25   0
  -5   9  -2   14.90    5.07   0
  -5   9  -2   22.48    5.57   0
   5  -9   2    8.63    6.09   0
  -5   9  -2   17.19    5.37   0
  -6   9  -2  193.39    8.12   0
  -6   9  -2  177.51    8.12   0
  -6   9  -2  142.40    6.35   0
   6  -9   2  142.85    8.67   0
   7  -9   2   48.45    5.71   0
  -7   9  -2   59.40    6.98   0
   7  -9   2   48.75    7.84   0
   8  -9   2   21.85    5.21   0
   8  -9   2   14.79    6.50   0
  -8   9  -2   15.42    5.60   0
   9  -9   2   26.27    8.24   0
   9  -9   2   39.01    5.71   0
  -9   9  -2   37.36    5.85   0
  10  -9   2    9.02    5.46   0
  10  -9   2    4.06    7.85   0
 -10   9  -2   10.33    5.64   0
 -11   9  -2    4.19    5.71   0
  11  -9   2    4.05    6.07   0
  11  -9   2   -1.26    8.24   0
   5   8  -2    7.89    6.94   0
  -5  -8   2    5.83    8.07   0
   5   8  -2   10.01    8.18   0
   4   8  -2    2.56    6.09   0
   4   8  -2   10.39    7.73   0
  -4  -8   2    3.19    7.60   0
   3   8  -2    5.17    5.84   0
  -3  -8   2    7.37    5.93   0
   3   8  -2    0.98    6.29   0
   2   8  -2   55.77    7.16   0
  -2  -8   2   60.79    7.30   0
   2   8  -2   23.22    7.64   0
  -1  -8   2   30.63    5.62   0
   1   8  -2   29.73    6.74   0
   1   8  -2   39.34    7.49   0
   0  -8   2   12.32    6.58   0
   0   8  -2   13.15    6.48   0
   0   8  -2   -1.39    5.92   0
  -1   8  -2    2.14    4.99   0
  -1   8  -2   -7.88    7.00   0
  -1   8  -2    5.69    6.05   0
   2  -8   2   23.61    6.80   0
  -2   8  -2   37.54    6.59   0
  -2   8  -2   39.21    6.71   0
  -2   8  -2   35.78    5.77   0
  -3   8  -2    6.87    6.33   0
  -3   8  -2    5.77    6.44   0
  -3   8  -2   -6.61    5.40   0
   3  -8   2    9.68    6.50   0
   4  -8   2  156.11    7.65   0
  -4   8  -2  165.02    6.53   0
  -4   8  -2  178.63    7.99   0
  -4   8  -2  160.01    6.54   0
  -5   8  -2  370.77    7.84   0
  -5   8  -2  362.50    7.90   0
  -5   8  -2  349.07    7.88   0
   5  -8   2  362.80    8.81   0
  -6   8  -2  282.76    7.21   0
  -6   8  -2  309.73    7.14   0
   6  -8   2  385.19    8.25   0
   6  -8   2  307.08    9.65   0
   7  -8   2    0.31    5.95   0
  -7   8  -2   -0.43    5.08   0
   7  -8   2    2.94    7.84   0
   8  -8   2    4.08    5.12   0
   8  -8   2   -3.19    7.31   0
  -8   8  -2    1.42    5.15   0
  -9   8  -2   41.76    5.65   0
   9  -8   2   43.88    8.13   0
   9  -8   2   47.31    5.46   0
 -10   8  -2    3.60    5.44   0
  10  -8   2    5.09    6.78   0
  10  -8   2   -0.64    7.84   0
  11  -8   2    7.05    9.54   0
  11  -8   2    6.31    5.79   0
 -11   8  -2    5.71    7.05   0
  12  -8   2    3.63    7.80   0
 -12   8  -2    1.24    6.36   0
   6   7  -2    5.00    8.06   0
  -6  -7   2    1.82    8.20   0
   6   7  -2    1.03    6.74   0
   5   7  -2    7.02    7.40   0
  -5  -7   2    8.14    7.31   0
   5   7  -2   10.06    7.70   0
  -4  -7   2   17.62    5.78   0
   4   7  -2   10.91    5.93   0
   4   7  -2   22.73    6.23   0
  -3  -7   2   26.95    5.73   0
   3   7  -2   16.76    6.16   0
   3   7  -2   27.98    6.53   0
   2   7  -2    9.78    6.66   0
   2   7  -2   13.62    5.74   0
  -2  -7   2   17.36    5.30   0
   1   7  -2    2.64    6.02   0
   1   7  -2    1.39    5.11   0
  -1  -7   2   11.33    6.49   0
   0  -7   2    0.67    5.43   0
   0   7  -2    6.73    6.41   0
   0   7  -2    8.06    6.03   0
  -1   7  -2   95.05    5.99   0
  -1   7  -2  105.73    6.85   0
  -2   7  -2   72.79    6.66   0
   2  -7   2   51.97    7.38   0
  -2   7  -2   65.98    6.29   0
  -2   7  -2   48.61    5.54   0
   3  -7   2   66.32    8.80   0
  -3   7  -2   72.80    6.62   0
  -3   7  -2   59.19    5.31   0
  -3   7  -2   55.37    6.06   0
   4  -7   2  523.14   11.30   0
  -4   7  -2  542.73    9.17   0
  -4   7  -2  448.13    7.93   0
  -4   7  -2  439.15    8.77   0
   5  -7   2  476.80    7.20   0
  -5   7  -2  486.29    7.88   0
  -5   7  -2  496.67    7.78   0
   5  -7   2  488.75    9.00   0
   6  -7   2  453.08   10.57   0
   6  -7   2  491.20    8.36   0
  -6   7  -2  494.40    9.12   0
  -6   7  -2  440.36    9.02   0
   7  -7   2    9.47    6.39   0
  -7   7  -2    7.20    5.05   0
   7  -7   2   13.37    5.04   0
  -8   7  -2    6.78    5.18   0
   8  -7   2    6.15    7.63   0
   8  -7   2   10.85    6.38   0
   9  -7   2   10.35    7.51   0
  -9   7  -2    8.81    5.28   0
   9  -7   2   12.06    5.31   0
  10  -7   2    2.29    9.01   0
 -10   7  -2    5.44    5.58   0
  10  -7   2   -3.48    5.49   0
 -11   7  -2   20.65    7.25   0
  11  -7   2   13.76    5.80   0
  11  -7   2    8.75   10.62   0
  12  -7   2    6.58    6.13   0
 -12   7  -2    2.96    6.21   0
  -7  -6   2    9.80    7.83   0
   7   6  -2   -0.43    8.25   0
   7   6  -2    7.14    6.19   0
   6   6  -2    5.45    7.44   0
   6   6  -2   11.19    6.34   0
  -6  -6   2   11.22    6.10   0
   5   6  -2    4.61    7.47   0
  -5  -6   2   15.25    7.01   0
   5   6  -2    7.52    7.14   0
  -4  -6   2   25.05    5.37   0
   4   6  -2   14.19    5.50   0
   4   6  -2    7.68    6.16   0
  -3  -6   2   52.08    6.55   0
   3   6  -2   36.43    6.60   0
   3   6  -2   42.41    7.68   0
  -2  -6   2   10.98    5.28   0
   2   6  -2   12.61    6.57   0
   2   6  -2    2.06    5.14   0
  -1  -6   2   10.12    6.33   0
   1   6  -2    6.68    6.22   0
   1   6  -2   10.80    6.51   0
   0  -6   2   84.99    6.91   0
   0   6  -2   66.34    6.64   0
   0   6  -2   42.60    6.72   0
  -1   6  -2  275.23    8.51   0
  -1   6  -2  257.56    7.40   0
  -2   6  -2  113.33    7.36   0
  -2   6  -2  111.29    7.72   0
   2  -6   2  102.31    7.24   0
  -2   6  -2   86.08    5.95   0
  -3   6  -2   92.48    6.34   0
  -3   6  -2  115.85    7.04   0
  -3   6  -2  107.98    7.16   0
   3  -6   2   98.63    7.36   0
   4  -6   2 1190.26   12.99   0
  -4   6  -2 1175.57   11.16   0
   4  -6   2 1173.13   10.19   0
  -4   6  -2 1405.44   13.72   0
  -5   6  -2  382.04    7.66   0
   5  -6   2  410.19    7.20   0
  -5   6  -2  406.96    7.53   0
   5  -6   2  391.09    9.02   0
   6  -6   2   71.10    8.33   0
  -6   6  -2   70.47    5.63   0
   6  -6   2   67.73    5.56   0
  -7   6  -2    4.34    6.08   0
   7  -6   2    6.46    4.94   0
   7  -6   2    7.28    7.73   0
   8  -6   2   17.91    5.10   0
  -8   6  -2   11.71    5.33   0
   8  -6   2   11.03    7.92   0
  -9   6  -2  156.96    6.21   0
   9  -6   2  171.80    7.31   0
   9  -6   2  107.25   10.06   0
  10  -6   2   34.24    5.64   0
  10  -6   2   17.98   10.57   0
 -10   6  -2   26.60    6.93   0
  11  -6   2    9.15    5.87   0
 -11   6  -2   17.28    5.90   0
  12  -6   2   10.63    6.26   0
 -12   6  -2    8.59    6.14   0
  -7  -5   2    9.92    7.38   0
   7   5  -2   -3.22    6.14   0
   7   5  -2    3.23    7.96   0
  -6  -5   2   10.73    5.96   0
   6   5  -2   18.12    5.72   0
   6   5  -2    4.04    6.35   0
  -5  -5   2   29.52    6.65   0
   5   5  -2   20.26    6.30   0
   5   5  -2   19.66    5.43   0
   4   5  -2    3.30    6.23   0
   4   5  -2    1.82    5.47   0
  -4  -5   2   -1.19    5.52   0
  -3  -5   2   10.04    6.38   0
   3   5  -2   10.90    6.67   0
   3   5  -2   11.34    6.26   0
  -2  -5   2    2.06    6.26   0
   2   5  -2    6.40    4.91   0
   2   5  -2    4.45    8.63   0
   1   5  -2   65.81    6.88   0
  -1  -5   2   87.49    6.98   0
   1   5  -2   49.08    5.68   0
   0  -5   2  102.67    7.49   0
   0   5  -2   82.54    7.05   0
   0   5  -2   77.77    6.84   0
   1  -5   2   38.50    5.84   0
  -1   5  -2   32.88    6.68   0
  -1   5  -2   35.88    6.72   0
  -2   5  -2   21.25    6.63   0
  -2   5  -2   20.83    5.61   0
   2  -5   2   33.64    9.19   0
  -2   5  -2   17.52    5.94   0
   3  -5   2  276.22    9.21   0
  -3   5  -2  262.87    7.40   0
  -3   5  -2  285.33    8.30   0
  -4   5  -2  627.02   10.89   0
   4  -5   2  509.21    8.10   0
   4  -5   2  642.99   12.10   0
  -4   5  -2  519.42    8.26   0
  -5   5  -2  169.73    5.90   0
   5  -5   2  149.48    7.73   0
  -5   5  -2  121.66    6.31   0
   5  -5   2  168.05    5.73   0
   6  -5   2  127.90    9.11   0
   6  -5   2  106.13    5.62   0
  -6   5  -2  143.37    5.81   0
   7  -5   2   30.23    7.68   0
   7  -5   2   33.64    5.13   0
  -7   5  -2   37.90    5.18   0
   8  -5   2   12.76    5.07   0
   8  -5   2   11.89    8.79   0
  -8   5  -2   21.89    6.40   0
  -9   5  -2   39.06    5.49   0
   9  -5   2   51.74    6.47   0
   9  -5   2   30.73   11.34   0
 -10   5  -2   21.39    6.80   0
  10  -5   2    9.93    5.49   0
  11  -5   2    5.03    5.81   0
 -11   5  -2    6.37    5.82   0
  12  -5   2    0.56    6.23   0
 -12   5  -2   11.03    6.18   0
   8   4  -2    6.67    6.67   0
   8   4  -2   -2.20    6.18   0
  -8  -4   2    0.76    5.89   0
   7   4  -2    1.04    6.52   0
   7   4  -2    9.31    5.57   0
  -7  -4   2    7.04    5.53   0
   6   4  -2   24.73    6.52   0
  -6  -4   2   46.66    5.71   0
   6   4  -2   37.90    5.48   0
   5   4  -2   75.18    7.32   0
  -5  -4   2  115.90    5.69   0
   5   4  -2   96.60    6.24   0
   4   4  -2   58.12    5.51   0
   4   4  -2   55.81    7.41   0
  -4  -4   2  100.58    6.93   0
  -3  -4   2    9.53    6.13   0
   3   4  -2   -0.96    4.89   0
   3   4  -2    3.99    7.09   0
   2   4  -2   33.99    7.64   0
  -2  -4   2   43.68    6.63   0
   2   4  -2   19.52    5.45   0
   1   4  -2  349.62   11.24   0
  -1  -4   2  304.24    8.09   0
   1   4  -2  337.70    9.20   0
   0   4  -2  382.34    8.99   0
   0  -4   2  609.40   10.64   0
   0   4  -2  482.63   10.65   0
  -1   4  -2   -0.46    7.57   0
   1  -4   2   10.19    7.65   0
  -1   4  -2    3.24    7.49   0
  -2   4  -2  272.03    8.04   0
  -2   4  -2  364.19    9.87   0
   2  -4   2  348.85   12.56   0
  -2   4  -2  286.52    9.73   0
  -3   4  -2  274.34    8.71   0
  -3   4  -2  271.98    7.61   0
   3  -4   2  249.44    7.42   0
   3  -4   2  295.84   10.25   0
   4  -4   2  767.18    8.90   0
  -4   4  -2  778.58    9.19   0
   4  -4   2  938.53   13.57   0
  -4   4  -2  827.88   11.63   0
   5  -4   2  205.44    6.23   0
  -5   4  -2  212.47    6.33   0
   5  -4   2  215.89    9.71   0
   6  -4   2  370.66    7.19   0
  -6   4  -2  439.18    7.37   0
   6  -4   2  305.29   10.66   0
   7  -4   2  100.53    5.54   0
  -7   4  -2  100.56    5.60   0
   7  -4   2   68.82    9.66   0
  -8   4  -2   27.02    5.24   0
   8  -4   2   18.51   12.95   0
   8  -4   2   24.79    5.12   0
   9  -4   2   29.74    5.29   0
  -9   4  -2   33.16    5.36   0
  10  -4   2   22.13    5.46   0
 -10   4  -2   30.56    5.47   0
 -11   4  -2   26.48    5.96   0
  11  -4   2   25.18    6.00   0
 -12   4  -2   10.14    6.27   0
  12  -4   2    0.89    6.31   0
   9   3  -2    2.39    6.21   0
  -9  -3   2   10.60    6.33   0
   9   3  -2   11.34    8.32   0
  -8  -3   2    5.63    5.51   0
   8   3  -2    0.19    5.66   0
   8   3  -2    3.79    7.85   0
   7   3  -2    3.02    6.65   0
  -7  -3   2    3.32    5.31   0
   7   3  -2   -4.89    5.34   0
  -6  -3   2   28.36    6.74   0
   6   3  -2   30.95    6.40   0
   6   3  -2   17.01    8.48   0
   5   3  -2   11.53    8.95   0
   5   3  -2    3.73    5.07   0
  -5  -3   2    8.14    5.04   0
   4   3  -2   51.99    5.46   0
   4   3  -2   55.83    7.65   0
  -4  -3   2   64.36    5.76   0
   3   3  -2   -3.71    5.28   0
  -3  -3   2   -0.01    5.22   0
   3   3  -2   -2.85    7.87   0
   2   3  -2   14.95    8.64   0
  -2  -3   2   13.94    7.12   0
   2   3  -2   15.69    7.23   0
  -1  -3   2  363.42    8.75   0
   1   3  -2  326.94   11.24   0
   1   3  -2  307.68    8.89   0
   0  -3   2  150.58    7.93   0
   0   3  -2  133.85    7.87   0
   0   3  -2  146.15   10.36   0
   1  -3   2  578.07   10.32   0
  -1   3  -2  524.66   10.22   0
  -1   3  -2  575.94   13.45   0
  -2   3  -2    1.10    9.07   0
   2  -3   2   -3.25    6.39   0
  -2   3  -2   -0.81    6.40   0
  -3   3  -2  559.71    8.90   0
   3  -3   2  702.88   14.68   0
   3  -3   2  546.44    8.89   0
  -3   3  -2  620.18   12.40   0
  -4   3  -2  585.71   12.05   0
   4  -3   2  696.30   15.30   0
   4  -3   2  560.72    8.25   0
  -4   3  -2  615.02    8.47   0
  -5   3  -2   -0.41    4.99   0
   5  -3   2    6.53    4.99   0
   5  -3   2    7.23   10.90   0
   6  -3   2   48.77   12.70   0
  -6   3  -2   68.78    5.39   0
   6  -3   2   77.80    6.51   0
   7  -3   2   47.65    5.36   0
  -7   3  -2   58.46    5.39   0
  -8   3  -2   57.91    5.43   0
   8  -3   2   55.31    5.47   0
   9  -3   2   42.50    5.35   0
  -9   3  -2   47.25    5.48   0
 -10   3  -2    7.11    5.43   0
  10  -3   2   13.18    5.47   0
 -11   3  -2    8.87    5.88   0
  11  -3   2   12.03    5.85   0
 -10  -2   2    0.68    7.76   0
  10   2  -2    0.58    6.28   0
  10   2  -2    6.04    9.88   0
   9   2  -2    7.97    8.05   0
  -9  -2   2   -1.35    5.94   0
   9   2  -2   15.85    6.87   0
  -8  -2   2    1.57    5.33   0
   8   2  -2    1.11    7.93   0
   8   2  -2    0.79    5.34   0
   7   2  -2   34.49    8.50   0
   7   2  -2   45.05    5.54   0
  -7  -2   2   57.76    5.48   0
  -6  -2   2  352.25    7.26   0
   6   2  -2  322.41    7.09   0
  -5  -2   2  106.15    5.96   0
   5   2  -2  122.91    7.08   0
   4   2  -2   14.82    5.03   0
  -4  -2   2   16.14    5.04   0
  -3  -2   2   74.77    6.17   0
   3   2  -2   61.98    6.21   0
   2   2  -2    4.01    6.36   0
  -2  -2   2    8.65    6.26   0
  -1  -2   2 6175.39   25.54   0
   1   2  -2 5429.69   26.15   0
   0   2  -2  216.71   10.87   0
   0  -2   2  184.15    9.09   0
  -1   2  -2  966.27   13.10   0
   2  -2   2   46.41    7.42   0
  -2   2  -2   42.49    7.38   0
  -2   2  -2   42.22   10.76   0
  -3   2  -2   93.25    6.80   0
   3  -2   2   92.85    6.84   0
  -3   2  -2   89.59   12.06   0
   4  -2   2  605.79    9.09   0
  -4   2  -2  668.94    8.77   0
   5  -2   2  202.95    6.29   0
  -5   2  -2  215.65    6.30   0
   6  -2   2  123.04    5.89   0
  -6   2  -2  146.40    5.79   0
  -7   2  -2  111.96    5.64   0
   7  -2   2  108.13    5.74   0
   8  -2   2    7.34    5.02   0
  -8   2  -2    6.31    6.18   0
   9  -2   2   -0.38    5.19   0
  -9   2  -2   -0.05    5.12   0
 -10   2  -2   -1.76    5.65   0
  10  -2   2    9.75    5.50   0
  11  -2   2    7.38    6.25   0
 -11   2  -2    7.13    6.09   0
 -10  -1   2    8.60    5.90   0
  10   1  -2   15.33    7.35   0
  10   1  -2    4.86    9.44   0
   9   1  -2   10.85    8.20   0
   9   1  -2   11.72    5.52   0
  -9  -1   2    4.32    5.57   0
   8   1  -2   13.67    5.42   0
  -8  -1   2   24.64    5.38   0
  -7  -1   2    5.46    5.33   0
   7   1  -2   -7.83    5.28   0
  -6  -1   2   47.26    5.34   0
   6   1  -2   33.19    5.33   0
  -5  -1   2  116.23    5.80   0
   5   1  -2  100.85    5.78   0
   4   1  -2  140.22    6.31   0
  -4  -1   2  176.98    6.23   0
  -3  -1   2   -0.56    5.82   0
   3   1  -2   -1.11    5.75   0
   2   1  -2  225.36    8.35   0
  -2  -1   2  254.60    8.22   0
  -1  -1   2 3124.09   20.15   0
   1   1  -2 3012.74   20.53   0
   0  -1   2   51.93    9.76   0
   0   1  -2   45.60    9.59   0
  -1   1  -2   31.36    8.97   0
   2  -1   2 1589.96   16.01   0
  -2   1  -2 1158.05   13.21   0
   3  -1   2  145.27    7.22   0
  -3   1  -2  199.70    9.29   0
  -4   1  -2  848.14    9.82   0
   4  -1   2  846.87   10.15   0
  -5   1  -2  405.10    8.25   0
   5  -1   2  270.61    6.99   0
   6  -1   2   17.92    5.21   0
  -6   1  -2   30.40    6.33   0
   7  -1   2    7.72    5.18   0
  -7   1  -2   25.86    6.25   0
   8  -1   2    9.37    5.01   0
  -8   1  -2   -2.52    5.12   0
  -9   1  -2    0.12    5.26   0
   9  -1   2   -1.04    5.14   0
  10  -1   2   15.28    7.31   0
 -10   1  -2   14.27    5.93   0
 -11   1  -2    8.75    7.85   0
  11  -1   2    0.06    6.17   0
 -11   0   2    9.23    6.43   0
  11   0  -2    0.71    9.99   0
  11   0  -2   23.69    7.70   0
 -10   0   2    9.94    5.68   0
  10   0  -2    2.86    5.71   0
  10   0  -2    7.95    8.34   0
  -9   0   2    1.59    5.43   0
   9   0  -2    4.26    5.35   0
   8   0  -2   47.17    5.60   0
  -8   0   2   48.57    5.58   0
   7   0  -2   42.21    5.28   0
  -7   0   2   55.36    5.32   0
  -6   0   2   37.90    5.34   0
   6   0  -2   28.82    5.21   0
  -5   0   2    0.17    5.00   0
   5   0  -2    8.22    4.97   0
  -4   0   2   82.88    6.99   0
   4   0  -2   50.84    5.79   0
   3   0  -2  108.08    6.77   0
  -3   0   2  127.51    6.79   0
   2   0  -2 1895.54   16.22   0
  -2   0   2 2018.10   16.26   0
   1   0  -2 2906.50   22.35   0
  -1   0   2 2857.16   21.89   0
   0   0   2  199.73   13.85   0
   0   0  -2  212.30   13.95   0
   1   0   2  267.79   10.77   0
  -1   0  -2  253.72   10.49   0
   2   0   2   50.49    7.48   0
  -2   0  -2   69.16    8.97   0
  -2   0  -2   33.48   10.63   0
   3   0   2  216.22    7.97   0
  -3   0  -2  312.48    9.42   0
   4   0   2  329.50    8.84   0
  -4   0  -2  360.60    8.83   0
   5   0   2    8.55    5.19   0
  -5   0  -2   11.20    5.14   0
  -6   0  -2    8.66    6.45   0
   6   0   2    1.01    5.09   0
  -7   0  -2   19.51    5.08   0
   7   0   2   15.43    5.12   0
  -8   0  -2   20.35    5.51   0
   8   0   2   12.71    5.37   0
   9   0   2   -3.17    5.44   0
  -9   0  -2    0.78    6.63   0
 -10   0  -2   10.29    6.13   0
  10   0   2   17.38    6.20   0
 -11   1   2   19.12    6.11   0
  11  -1  -2   18.92    6.04   0
 -10   1   2   -2.74    5.66   0
  10  -1  -2   -1.15    5.59   0
  -9   1   2    5.46    5.53   0
   9  -1  -2    8.01    5.21   0
  -8   1   2    8.16    5.22   0
   8  -1  -2    1.11    5.26   0
  -7   1   2   26.87    5.04   0
   7  -1  -2   18.35    4.99   0
   6  -1  -2   70.60    5.63   0
  -6   1   2   87.31    5.66   0
  -5   1   2  466.94    7.44   0
   5  -1  -2  386.14    7.52   0
   4  -1  -2  311.08    7.91   0
  -4   1   2  367.52    7.70   0
   3  -1  -2  159.40    7.43   0
  -3   1   2  166.88    7.50   0
   2  -1  -2    5.68    7.57   0
  -2   1   2    4.53    7.86   0
  -1   1   2  668.85   15.78   0
   1  -1  -2  601.89   15.61   0
   0  -1  -2 1137.51   23.06   0
   1   1   2  204.08   10.96   0
  -1  -1  -2  164.12   10.36   0
  -1  -1  -2  167.78    8.63   0
  -2  -1  -2  394.78   10.38   0
   2   1   2  408.36   10.62   0
  -2  -1  -2  355.10   11.54   0
   3   1   2    5.83    6.52   0
   3   1   2   10.38    6.64   0
  -3  -1  -2    7.79    9.87   0
  -3  -1  -2    5.42    6.86   0
   4   1   2  109.25    6.16   0
  -4  -1  -2  141.67    6.24   0
   4   1   2  103.37    9.03   0
   5   1   2    4.99    4.92   0
   5   1   2    8.69    7.06   0
  -5  -1  -2    7.69    6.09   0
  -6  -1  -2    6.88    4.96   0
   6   1   2    2.48    5.08   0
   6   1   2    0.73    8.34   0
  -7  -1  -2    2.08    6.21   0
   7   1   2    3.15    5.21   0
  -8  -1  -2   17.23    5.59   0
   8   1   2   15.04    5.51   0
   9   1   2   11.17    5.90   0
  -9  -1  -2    6.26    5.86   0
 -10  -1  -2    6.56    7.74   0
  10   1   2    5.01    7.71   0
 -11   2   2   13.72    6.03   0
  11  -2  -2   16.75    6.09   0
  10  -2  -2   -4.99    5.44   0
 -10   2   2    2.35    5.48   0
  -9   2   2    2.72    5.16   0
   9  -2  -2    0.43    5.17   0
  -8   2   2  128.07    5.97   0
   8  -2  -2  114.26    5.99   0
  -7   2   2  211.47    6.48   0
   7  -2  -2  195.13    6.26   0
  -6   2   2 1216.74   10.50   0
   6  -2  -2 1267.73   12.12   0
   5  -2  -2  672.40    9.02   0
  -5   2   2  767.14    9.01   0
  -4   2   2  155.84    7.02   0
   4  -2  -2  179.58    8.41   0
  -3   2   2   68.22    7.30   0
   3  -2  -2   69.41    7.04   0
  -2   2   2  652.50   12.97   0
   2  -2  -2  613.32   12.82   0
   1  -2  -2 1181.91   22.85   0
  -1   2   2 1449.43   25.50   0
   0  -2  -2 1134.31   13.93   0
  -1  -2  -2  627.34   14.81   0
   1   2   2  621.12   14.87   0
  -1  -2  -2  911.89   12.99   0
   2   2   2  162.75    6.85   0
  -2  -2  -2  242.74    9.32   0
  -2  -2  -2  203.02    8.20   0
   2   2   2  195.09    8.31   0
   3   2   2  186.00    8.05   0
  -3  -2  -2  180.21    9.66   0
   3   2   2  138.94    6.38   0
  -3  -2  -2  239.24    7.93   0
   4   2   2  123.61    6.34   0
  -4  -2  -2  139.64    6.23   0
   4   2   2  127.24    7.37   0
   5   2   2    3.05    7.05   0
  -5  -2  -2   -2.33    6.40   0
   5   2   2    1.77    5.19   0
   6   2   2    9.00    7.54   0
   6   2   2   18.68    6.55   0
  -6  -2  -2   12.11    5.25   0
   7   2   2    8.99    7.72   0
  -7  -2  -2   11.10    5.34   0
   7   2   2   12.38    6.57   0
  -8  -2  -2    1.71    6.53   0
   8   2   2    1.73    6.99   0
  -9  -2  -2   -0.52    7.41   0
   9   2   2    7.33    6.00   0
 -12   3   2   -0.26    7.69   0
  12  -3  -2    0.70    6.28   0
  11  -3  -2    2.80    7.07   0
 -11   3   2    6.27    5.84   0
 -10   3   2    1.54    6.78   0
  10  -3  -2    6.14    5.51   0
  -9   3   2   48.58    5.61   0
   9  -3  -2   38.00    5.55   0
  -8   3   2  487.12    7.98   0
   8  -3  -2  440.11    7.73   0
  -7   3   2  122.19    5.90   0
   7  -3  -2   99.81    5.69   0
  -6   3   2   24.42    5.14   0
   6  -3  -2   22.37    5.13   0
  -5   3   2  332.03    7.39   0
   5  -3  -2  287.75    7.30   0
  -4   3   2  293.52    8.84   0
   4  -3  -2  217.01    7.37   0
  -3   3   2  367.95    9.76   0
   3  -3  -2  331.94    9.37   0
  -2   3   2   86.87    9.26   0
   2  -3  -2   78.15    9.21   0
   2  -3  -2   78.05    6.41   0
   1  -3  -2  335.92    8.15   0
  -1   3   2  275.36   20.89   0
   0  -3  -2 1845.17   14.80   0
   1   3   2  631.46    9.84   0
   1   3   2  542.04   14.73   0
  -1  -3  -2  670.20   15.76   0
  -1  -3  -2  667.48   10.42   0
   2   3   2   60.59    5.81   0
   2   3   2   70.11    7.94   0
  -2  -3  -2   74.27    7.15   0
  -2  -3  -2   70.33    7.00   0
  -3  -3  -2   98.56    7.37   0
   3   3   2   84.99    7.29   0
   3   3   2   75.18    7.15   0
  -3  -3  -2   87.05    8.98   0
   4   3   2   24.20    6.59   0
   4   3   2   24.10    6.71   0
  -4  -3  -2   24.45    5.48   0
   5   3   2   11.71    6.51   0
   5   3   2    9.04    5.24   0
  -5  -3  -2   15.00    5.00   0
   6   3   2    3.04    6.61   0
   6   3   2   12.77    5.34   0
  -6  -3  -2    1.85    6.73   0
  -7  -3  -2   -2.57    6.87   0
   7   3   2   -0.47    6.84   0
   7   3   2    3.81    7.76   0
  -8  -3  -2   10.22    7.75   0
   8   3   2   -2.43    5.94   0
  -9  -3  -2    0.84    6.35   0
 -12   4   2   13.72    6.22   0
  12  -4  -2    7.08    8.96   0
  12  -4  -2   18.52    6.20   0
  11  -4  -2   35.00    6.11   0
 -11   4   2   49.86    6.05   0
  10  -4  -2   28.07    5.48   0
 -10   4   2   27.80    5.52   0
  -9   4   2    8.66    5.28   0
   9  -4  -2    5.74    5.32   0
  -8   4   2   52.00    6.44   0
   8  -4  -2   35.50    5.21   0
  -7   4   2   45.12    5.61   0
   7  -4  -2   53.06    6.75   0
   6  -4  -2  322.77    8.04   0
  -6   4   2  289.75    6.94   0
  -5   4   2   -4.38    6.69   0
   5  -4  -2    4.85    6.61   0
   4  -4  -2  169.31    7.57   0
  -4   4   2  186.67    7.63   0
   4  -4  -2  168.21    6.59   0
  -3   4   2  727.57   12.17   0
   3  -4  -2  795.34   10.15   0
   3  -4  -2  489.69    9.99   0
   2  -4  -2  614.46   14.46   0
  -2   4   2  603.01   14.45   0
   2  -4  -2  809.38    9.66   0
   1  -4  -2  633.53    9.15   0
   0  -4  -2  730.51   10.26   0
   0   4   2  698.58    9.81   0
  -1  -4  -2   12.46    8.48   0
   1   4   2   18.44    5.45   0
   1   4   2    9.62    8.33   0
  -1  -4  -2   13.76    6.42   0
  -2  -4  -2   -0.02    6.25   0
   2   4   2    6.15    6.82   0
   2   4   2    0.67    6.34   0
  -2  -4  -2    3.07    7.02   0
   3   4   2   55.72    6.79   0
  -3  -4  -2   63.60    8.33   0
  -3  -4  -2   58.96    6.89   0
   3   4   2   48.32    6.65   0
   4   4   2   -2.29    6.30   0
   4   4   2    0.87    6.28   0
  -4  -4  -2   -1.25    6.28   0
   5   4   2    4.95    6.75   0
  -5  -4  -2   18.20    6.57   0
   5   4   2   13.05    5.34   0
  -6  -4  -2    6.81    5.65   0
   6   4   2   13.82    6.78   0
   6   4   2    8.12    6.87   0
   7   4   2   -1.00    7.05   0
  -7  -4  -2   -1.29    5.89   0
   7   4   2   -4.76    7.16   0
   8   4   2   13.38    6.38   0
  -8  -4  -2    8.30    6.47   0
  12  -5  -2   -0.16    8.74   0
  12  -5  -2   -0.88    7.37   0
 -12   5   2    8.93    6.10   0
  11  -5  -2    5.89    5.64   0
 -11   5   2   10.79    5.67   0
  11  -5  -2    9.27    7.17   0
 -10   5   2   31.25    5.75   0
  10  -5  -2   25.16    5.68   0
  10  -5  -2   23.89    7.06   0
   9  -5  -2   43.57    5.43   0
   9  -5  -2   45.00    7.00   0
  -9   5   2   49.45    5.42   0
   8  -5  -2   64.88    6.56   0
  -8   5   2   75.00    6.56   0
   8  -5  -2   43.43    5.35   0
  -7   5   2   37.67    5.14   0
   7  -5  -2   25.72    5.29   0
   7  -5  -2   26.26    5.04   0
   6  -5  -2   45.96    5.16   0
   6  -5  -2   45.47    5.44   0
  -6   5   2   59.22    6.39   0
   5  -5  -2    5.56    5.20   0
   5  -5  -2    6.20    6.20   0
  -5   5   2    3.63    5.24   0
   4  -5  -2  130.54    5.99   0
  -4   5   2  145.72    7.51   0
   4  -5  -2  104.99    5.81   0
   3  -5  -2  500.22    7.88   0
   3  -5  -2  354.43    9.54   0
  -3   5   2  431.61   11.49   0
  -2   5   2  357.06   13.91   0
  -2   5   2  335.69   13.51   0
   2  -5  -2  457.11    7.77   0
  -1   5   2   44.23    5.34   0
   1  -5  -2   61.48    6.93   0
   0   5   2   66.14    5.69   0
   0   5   2   56.11   14.10   0
   0   5   2   49.67   13.17   0
   0  -5  -2   69.90    6.38   0
  -1  -5  -2   47.70    8.88   0
   1   5   2   63.69    6.67   0
   1   5   2   40.96    8.34   0
  -1  -5  -2   52.95    6.20   0
  -2  -5  -2   23.71    7.85   0
   2   5   2   17.16    5.40   0
  -2  -5  -2   14.67    7.21   0
   2   5   2   12.43    7.02   0
   3   5   2   55.27    6.53   0
   3   5   2   33.45    6.83   0
  -3  -5  -2   46.51    7.02   0
  -3  -5  -2   40.10    8.53   0
   4   5   2   -0.60    6.60   0
   4   5   2    1.17    6.56   0
  -4  -5  -2    4.51    6.55   0
  -5  -5  -2   19.99    7.02   0
   5   5   2   20.84    7.07   0
   5   5   2   18.18    6.87   0
   6   5   2    3.09    6.15   0
   6   5   2    4.81    7.32   0
  -6  -5  -2   12.96    7.02   0
   7   5   2    6.59    7.80   0
  -7  -5  -2   11.11    7.67   0
 -12   6   2   -1.45    6.17   0
  12  -6  -2    8.16    7.16   0
  12  -6  -2    2.55    7.57   0
 -11   6   2   13.13    5.62   0
  11  -6  -2    6.77    6.91   0
  11  -6  -2   16.22    7.34   0
  10  -6  -2   20.03    6.96   0
 -10   6   2   28.36    6.58   0
  10  -6  -2   23.78    5.63   0
   9  -6  -2   17.92    6.54   0
  -9   6   2   19.46    5.44   0
   9  -6  -2   10.25    5.14   0
   8  -6  -2   48.70    5.34   0
  -8   6   2   51.33    5.27   0
   8  -6  -2   58.67    6.59   0
   7  -6  -2  328.84    8.29   0
  -7   6   2  346.77    8.40   0
   7  -6  -2  248.53    6.67   0
   6  -6  -2  302.48    6.85   0
   6  -6  -2  370.31    7.05   0
  -6   6   2  354.79    7.20   0
   5  -6  -2   95.44    5.81   0
  -5   6   2  100.12    7.24   0
   5  -6  -2   95.36    7.07   0
   4  -6  -2   77.93    5.80   0
   4  -6  -2   58.55    6.69   0
  -4   6   2   69.35    6.92   0
  -3   6   2    6.14    6.94   0
   3  -6  -2   11.81    5.57   0
   3  -6  -2    7.68    6.88   0
  -2   6   2  126.11   11.88   0
  -2   6   2  142.96   11.65   0
   2  -6  -2  149.81    6.55   0
  -1   6   2  281.84    7.02   0
   1  -6  -2  281.79    7.64   0
   0   6   2  130.51    6.50   0
   0  -6  -2  140.52    7.31   0
   0   6   2  109.38   14.95   0
   0   6   2  115.16   14.86   0
  -1  -6  -2  119.40   11.51   0
   1   6   2  104.04   10.74   0
  -1  -6  -2  111.99    7.00   0
   1   6   2  108.76    6.25   0
  -2  -6  -2   24.09    7.99   0
  -2  -6  -2   34.68    8.65   0
   2   6   2   29.19    7.55   0
   2   6   2   45.04    6.87   0
  -3  -6  -2   22.15    7.72   0
   3   6   2   22.50    7.71   0
   3   6   2   19.70    6.86   0
   4   6   2    2.09    5.39   0
  -4  -6  -2    8.98    7.78   0
   4   6   2    3.91    8.06   0
   5   6   2   24.51    7.52   0
   5   6   2   20.23    8.49   0
  -5  -6  -2   15.40    7.31   0
  -6  -6  -2   11.80    9.04   0
   6   6   2    3.98    7.65   0
   6   6   2    8.57    7.78   0
  12  -7  -2    3.04    6.02   0
 -12   7   2    5.32    6.34   0
  12  -7  -2    3.84    7.89   0
 -11   7   2   18.82    6.06   0
  11  -7  -2   21.32    7.22   0
  11  -7  -2   13.52    7.53   0
  10  -7  -2   49.91    6.04   0
 -10   7   2   53.84    5.99   0
  10  -7  -2   58.20    7.01   0
   9  -7  -2   18.16    7.05   0
  -9   7   2   13.55    5.40   0
   9  -7  -2    9.80    5.37   0
  -8   7   2   38.31    6.94   0
   8  -7  -2   27.74    5.31   0
   8  -7  -2   38.96    6.80   0
   7  -7  -2  110.85    6.13   0
   7  -7  -2   93.15    5.93   0
  -7   7   2  128.92    6.91   0
   6  -7  -2   50.19    5.53   0
  -6   7   2   60.37    5.64   0
   6  -7  -2   78.58    6.89   0
   5  -7  -2   -3.97    6.08   0
  -5   7   2   -1.05    6.17   0
   5  -7  -2    3.39    5.32   0
  -4   7   2   27.97    7.01   0
   4  -7  -2   24.01    5.39   0
   4  -7  -2   27.98    6.98   0
  -3   7   2   46.04    8.47   0
  -3   7   2   41.36    8.35   0
   3  -7  -2   50.78    5.80   0
   2  -7  -2   93.24    6.12   0
  -2   7   2   83.05   12.42   0
  -2   7   2   70.42   12.35   0
   1  -7  -2   34.21    5.97   0
  -1   7   2   35.34    5.26   0
   0   7   2    8.68    6.32   0
   0   7   2    4.86   13.66   0
   0  -7  -2   -1.70    6.03   0
   1   7   2   21.57    5.50   0
  -1  -7  -2   18.88    7.24   0
   1   7   2   16.93    9.40   0
   2   7   2   13.16    5.37   0
  -2  -7  -2   12.45    6.30   0
   2   7   2   14.69    8.52   0
  -2  -7  -2   11.01    9.10   0
   3   7   2   13.54    5.73   0
   3   7   2   10.86    8.14   0
  -3  -7  -2   10.09    8.15   0
  -4  -7  -2   11.38    8.55   0
   4   7   2   11.88    7.47   0
   4   7   2   10.01    8.42   0
   5   7   2    2.22    7.76   0
  -5  -7  -2    3.70    7.75   0
   5   7   2    9.04    6.45   0
 -12   8   2    1.92    6.39   0
  12  -8  -2   -1.13    6.35   0
  12  -8  -2    0.47    7.93   0
 -11   8   2    7.60    6.29   0
  11  -8  -2   14.26    6.03   0
  11  -8  -2   17.91    7.41   0
  10  -8  -2   44.70    7.54   0
  10  -8  -2   35.13    5.83   0
 -10   8   2   41.90    7.36   0
  -9   8   2   19.93    5.43   0
   9  -8  -2   29.80    6.59   0
   9  -8  -2   33.18    7.21   0
   8  -8  -2   47.80    6.80   0
  -8   8   2   54.02    7.12   0
   8  -8  -2   39.28    5.77   0
   7  -8  -2  113.94    6.33   0
  -7   8   2  122.95    7.81   0
   7  -8  -2  146.54    6.39   0
   6  -8  -2  110.73    6.90   0
   6  -8  -2  122.76    6.18   0
  -6   8   2  114.13    7.11   0
  -5   8   2   30.88    7.72   0
   5  -8  -2   29.95    6.54   0
   5  -8  -2   24.86    5.82   0
  -4   8   2    4.09    7.10   0
   4  -8  -2    6.42    5.54   0
  -4   8   2    6.39    7.51   0
  -3   8   2    4.54    7.94   0
   3  -8  -2    6.47    5.71   0
  -3   8   2    6.79    8.82   0
  -2   8   2   59.67   14.44   0
  -2   8   2   55.57   14.87   0
   2  -8  -2   66.56    6.40   0
   1  -8  -2   27.83    6.39   0
  -1   8   2   42.13    5.55   0
   0   8   2   42.32    6.93   0
   0  -8  -2   42.25    7.54   0
   1   8   2   85.69    6.18   0
   1   8   2   81.11   15.23   0
   1   8   2   64.94   15.43   0
  -1  -8  -2   68.69    6.68   0
   2   8   2   30.11    6.08   0
   2   8   2   31.04   11.47   0
  -2  -8  -2   15.67    8.00   0
  -3  -8  -2    6.46    9.81   0
   3   8   2    7.01    7.24   0
   3   8   2    5.83    9.50   0
   4   8   2    0.81    7.95   0
   4   8   2    4.18   10.34   0
  -4  -8  -2    2.47    9.39   0
 -11   9   2   -1.03    6.18   0
  11  -9  -2    6.41    7.44   0
  11  -9  -2   10.04    6.34   0
  10  -9  -2    4.94    5.88   0
 -10   9   2   14.26    5.92   0
  10  -9  -2    9.06    6.05   0
   9  -9  -2   14.69    6.61   0
  -9   9   2    7.68    5.54   0
   9  -9  -2   12.04    5.84   0
   8  -9  -2    9.52    6.80   0
   8  -9  -2    8.28    5.90   0
  -8   9   2    8.93    5.76   0
   7  -9  -2   42.67    6.68   0
  -7   9   2   44.09    6.92   0
   7  -9  -2   36.33    5.59   0
   6  -9  -2   24.20    6.48   0
  -6   9   2   26.08    6.48   0
   6  -9  -2   28.16    5.78   0
  -5   9   2    8.92    7.52   0
  -5   9   2   10.56    7.63   0
   5  -9  -2   19.15    5.71   0
  -4   9   2    2.80    7.53   0
   4  -9  -2   10.54    5.57   0
  -4   9   2    9.53    7.49   0
   3  -9  -2   29.25    7.11   0
  -3   9   2   20.42   11.25   0
  -3   9   2   17.52   10.44   0
   2  -9  -2   33.93    6.00   0
   1  -9  -2   33.62    6.41   0
   0  -9  -2   20.84    6.21   0
   0   9   2   15.97    5.91   0
  -1  -9  -2    7.61    6.52   0
   1   9   2    2.51    5.95   0
   2   9   2    7.20    6.19   0
 -11  10   2    0.85    6.44   0
  11 -10  -2    4.28    6.53   0
  11 -10  -2    2.87    6.64   0
  10 -10  -2   -1.15    7.29   0
 -10  10   2    0.63    7.54   0
  10 -10  -2    3.02    6.11   0
  -9  10   2   12.13    7.34   0
   9 -10  -2   16.69    5.87   0
   9 -10  -2   15.06    7.60   0
   8 -10  -2   22.41    7.14   0
   8 -10  -2   27.03    6.10   0
  -8  10   2   23.51    7.30   0
  -7  10   2   25.90    7.40   0
   7 -10  -2   45.99    7.23   0
   7 -10  -2   44.04    7.41   0
  -6  10   2    8.79    7.93   0
   6 -10  -2    3.39    5.79   0
  -6  10   2    4.76    6.96   0
  -5  10   2    2.55    7.83   0
   5 -10  -2   13.47    5.87   0
  -5  10   2    0.89    8.82   0
  -4  10   2   16.67    9.85   0
  -4  10   2   11.96    9.89   0
   4 -10  -2   20.64    7.24   0
   3 -10  -2   19.71    6.12   0
   2 -10  -2   30.33    6.41   0
   1 -10  -2   28.89    6.75   0
   0 -10  -2   11.02    6.57   0
  10 -11  -2    8.81    6.50   0
  10 -11  -2    3.54    6.44   0
 -10  11   2    6.03    6.73   0
   9 -11  -2   28.92    7.76   0
   9 -11  -2   20.77    8.04   0
  -9  11   2   15.25    8.05   0
  -8  11   2    7.92    7.45   0
   8 -11  -2   15.24    7.76   0
  -7  11   2   20.22    7.57   0
   7 -11  -2   12.49    6.30   0
  -7  11   2   19.55    7.61   0
   6 -11  -2    7.70    6.26   0
  -6  11   2   15.60    8.71   0
  -6  11   2   16.49    8.72   0
   5 -11  -2    8.34    6.03   0
  -5  11   2    3.53    9.53   0
  -5  11   2    1.07    9.47   0
   4 -11  -2   -5.72    6.16   0
   3 -11  -2    3.80    6.23   0
   2 -11  -2    7.25    6.54   0
   1 -11  -2    8.27    6.64   0
   8 -12  -2   -0.35    6.40   0
  -7  12   2    5.50    9.55   0
  -7  12   2    3.23    9.44   0
   7 -12  -2    6.67    6.39   0
  -6  12   2   -0.18   10.43   0
  -6  12   2    2.51   10.21   0
   6 -12  -2    1.73    6.59   0
  -5  12   2    3.61   15.59   0
  -5  12   2    1.04   15.40   0
   5 -12  -2    0.95    6.52   0
   4 -12  -2   20.03    6.70   0
  -2  12  -3    8.95    6.65   0
  -2  12  -3    7.23    7.91   0
  -2  12  -3    7.19    7.77   0
  -3  12  -3    4.78    6.35   0
  -3  12  -3    6.19    7.70   0
  -3  12  -3    6.75    7.72   0
  -4  12  -3   13.06    6.27   0
  -4  12  -3   21.87    7.93   0
  -4  12  -3   15.13    6.61   0
  -5  12  -3    8.73    6.31   0
  -5  12  -3   12.76    7.70   0
  -5  12  -3   15.21    7.74   0
  -6  12  -3    4.78    7.75   0
  -6  12  -3    6.66    7.77   0
  -6  12  -3   10.64    6.19   0
  -7  12  -3    8.20    6.54   0
  -7  12  -3   11.27    6.39   0
  -7  12  -3   12.65    6.41   0
  -8  12  -3   13.05    6.45   0
  -8  12  -3   12.15    6.53   0
  -9  12  -3   -1.29    6.46   0
  -9  12  -3    1.59    7.81   0
   0  11  -3    7.41    7.60   0
   0  11  -3    2.14    7.57   0
   0  11  -3   11.50    6.84   0
  -1  11  -3    3.68    7.68   0
  -1  11  -3    5.89    7.65   0
  -1  11  -3   11.66    6.45   0
  -2  11  -3    5.61    7.23   0
  -2  11  -3   -2.40    6.14   0
  -2  11  -3   -0.84    7.22   0
  -3  11  -3    2.69    6.01   0
  -3  11  -3    3.80    5.93   0
  -3  11  -3    7.65    7.22   0
  -4  11  -3   14.51    5.89   0
  -4  11  -3   21.00    7.32   0
  -4  11  -3   23.04    7.39   0
  -5  11  -3   17.54    6.04   0
  -5  11  -3   25.63    7.56   0
  -5  11  -3   36.69    7.48   0
  -6  11  -3   19.37    6.23   0
  -6  11  -3   27.08    6.05   0
  -6  11  -3   41.68    7.36   0
  -7  11  -3   20.42    6.01   0
  -7  11  -3   27.40    7.08   0
  -7  11  -3   28.47    6.24   0
   7 -11   3   20.80    6.58   0
   8 -11   3   11.03    8.46   0
  -8  11  -3   31.35    7.64   0
  -8  11  -3   22.53    6.11   0
   9 -11   3    5.52    8.26   0
  -9  11  -3    9.52    6.28   0
 -10  11  -3    9.74    6.55   0
  10 -11   3    6.05    6.34   0
   2  10  -3    8.25    7.99   0
  -2 -10   3   18.06    8.08   0
   2  10  -3   -1.22    6.80   0
   1  10  -3   10.65    7.44   0
  -1 -10   3    9.48    7.44   0
   1  10  -3    5.94    6.73   0
   0  10  -3   12.12    7.27   0
   0  10  -3    6.19    7.25   0
   0  10  -3    6.86    6.42   0
  -1  10  -3    6.97    6.99   0
  -1  10  -3   20.38    5.93   0
  -1  10  -3    8.42    6.78   0
  -2  10  -3    2.07    6.80   0
  -2  10  -3   -1.82    5.72   0
  -2  10  -3    9.67    5.89   0
  -3  10  -3   15.92    5.86   0
  -3  10  -3    8.69    6.94   0
  -3  10  -3    5.65    5.98   0
  -4  10  -3    7.11    6.65   0
  -4  10  -3   -1.42    6.62   0
  -4  10  -3   12.97    6.92   0
  -5  10  -3    5.62    5.53   0
  -5  10  -3    2.36    5.52   0
  -5  10  -3    5.60    6.74   0
  -6  10  -3   18.12    7.00   0
  -6  10  -3    4.39    5.64   0
  -6  10  -3    5.93    5.73   0
   6 -10   3   11.36    6.31   0
  -7  10  -3    1.28    5.67   0
   7 -10   3    4.08    6.49   0
  -7  10  -3    7.18    5.52   0
  -7  10  -3   12.16    5.63   0
   8 -10   3   18.40    6.55   0
  -8  10  -3   17.12    5.73   0
   9 -10   3    8.39    8.39   0
   9 -10   3    6.12    5.79   0
  -9  10  -3   -2.94    6.10   0
 -10  10  -3    4.73    5.99   0
  10 -10   3    2.19    5.88   0
  10 -10   3   -5.10    6.79   0
  11 -10   3    9.05    6.21   0
 -11  10  -3    0.51    6.31   0
   3   9  -3    8.53    6.47   0
  -3  -9   3   11.79    6.37   0
   3   9  -3   20.62    6.89   0
  -2  -9   3   15.61    6.13   0
   2   9  -3   11.50    6.73   0
   2   9  -3   11.64    7.33   0
  -1  -9   3   14.01    5.89   0
   1   9  -3   15.03    7.09   0
   1   9  -3   11.30    6.51   0
   0  -9   3   38.13    6.10   0
   0   9  -3   30.10    6.46   0
   0   9  -3   43.86    7.19   0
  -1   9  -3   27.66    5.47   0
  -1   9  -3   24.00    6.07   0
  -1   9  -3   23.76    6.68   0
  -2   9  -3    7.03    5.24   0
  -2   9  -3   -2.65    5.31   0
  -2   9  -3    0.75    5.71   0
  -3   9  -3   10.64    6.44   0
  -3   9  -3    6.48    6.52   0
  -3   9  -3    5.64    5.64   0
  -4   9  -3    8.60    5.41   0
  -4   9  -3   11.72    5.55   0
  -4   9  -3   11.17    6.76   0
  -5   9  -3   72.12    7.23   0
   5  -9   3   60.57    6.76   0
  -5   9  -3   56.09    5.80   0
  -5   9  -3   55.89    5.46   0
  -6   9  -3  199.12    7.10   0
   6  -9   3  157.41    7.98   0
  -6   9  -3  230.83    7.07   0
  -6   9  -3  229.85    7.13   0
   7  -9   3   42.96    6.59   0
  -7   9  -3   41.47    5.69   0
  -7   9  -3   48.12    5.58   0
   8  -9   3   42.83    5.46   0
   8  -9   3   26.89    8.40   0
  -8   9  -3   28.59    5.58   0
   9  -9   3   28.87    8.32   0
   9  -9   3   50.47    5.82   0
  -9   9  -3   34.87    5.85   0
  10  -9   3   35.04    5.95   0
 -10   9  -3   25.66    5.91   0
  11  -9   3   11.46    6.08   0
 -11   9  -3    2.83    6.16   0
   5   8  -3    5.67    7.02   0
  -5  -8   3   -0.50    6.63   0
   4   8  -3    4.47    6.10   0
   4   8  -3   -0.66    7.69   0
  -4  -8   3    4.15    6.27   0
  -3  -8   3   36.10    7.29   0
   3   8  -3   34.43    7.50   0
   3   8  -3   21.87    6.71   0
   2   8  -3   37.05    6.92   0
  -2  -8   3   38.37    7.09   0
   2   8  -3   15.70    6.43   0
  -1  -8   3   33.55    5.71   0
   1   8  -3   19.07    7.89   0
   1   8  -3   18.06    6.83   0
   0   8  -3   -4.91    5.88   0
   0   8  -3    4.66    6.48   0
   0  -8   3    2.11    6.56   0
  -1   8  -3   34.03    6.43   0
  -1   8  -3   21.89    6.26   0
  -2   8  -3   26.59    5.67   0
  -2   8  -3   31.88    6.10   0
  -2   8  -3   39.67    6.75   0
  -3   8  -3   29.43    5.48   0
  -3   8  -3   29.69    5.27   0
  -3   8  -3   28.69    5.78   0
  -4   8  -3  132.23    7.38   0
   4  -8   3   86.22    7.38   0
  -4   8  -3   92.36    6.19   0
  -4   8  -3  134.19    7.33   0
  -5   8  -3  233.31    6.80   0
   5  -8   3  199.92    8.48   0
  -5   8  -3  251.86    6.88   0
  -5   8  -3  217.25    7.39   0
  -6   8  -3  206.40    6.68   0
  -6   8  -3  302.44    8.06   0
   6  -8   3  198.03    8.10   0
   7  -8   3    3.40    4.92   0
  -7   8  -3    4.39    5.28   0
   7  -8   3   15.66    8.09   0
  -7   8  -3   14.03    5.34   0
   8  -8   3   51.64    6.59   0
   8  -8   3   25.91    8.26   0
  -8   8  -3   39.18    5.38   0
   9  -8   3   26.59    8.57   0
   9  -8   3   54.01    5.84   0
  -9   8  -3   75.67    7.12   0
  10  -8   3    8.19    5.63   0
 -10   8  -3   11.16    5.60   0
  11  -8   3    5.17    7.26   0
 -11   8  -3   -0.67    5.96   0
  12  -8   3    2.52    6.18   0
 -12   8  -3   -4.32    6.26   0
  -6  -7   3   10.99    8.14   0
   6   7  -3    1.58    6.52   0
   6   7  -3   14.52    8.31   0
   5   7  -3    2.29    6.23   0
  -5  -7   3    7.95    6.19   0
   5   7  -3   -2.58    6.60   0
   4   7  -3    9.73    5.84   0
   4   7  -3    5.12    7.91   0
  -4  -7   3   17.74    7.01   0
   3   7  -3   52.86    6.95   0
  -3  -7   3   32.37    5.40   0
   3   7  -3   20.01    6.31   0
  -2  -7   3   -4.10    6.81   0
   2   7  -3    6.61    5.33   0
   2   7  -3    1.83    6.69   0
   1   7  -3    5.33    6.55   0
  -1  -7   3   36.70    6.45   0
   1   7  -3   26.97    6.59   0
   0   7  -3   18.52    6.45   0
   0  -7   3   18.41    5.46   0
   0   7  -3   22.31    7.68   0
  -1   7  -3   25.26    5.16   0
  -1   7  -3   10.83    6.32   0
  -2   7  -3   77.34    6.77   0
  -2   7  -3   94.37    5.55   0
  -2   7  -3  101.31    5.45   0
  -3   7  -3   54.79    6.35   0
  -3   7  -3   74.62    5.45   0
  -3   7  -3   69.20    5.33   0
   4  -7   3   10.17    8.38   0
  -4   7  -3   -0.27    5.01   0
  -4   7  -3    7.29    5.01   0
  -4   7  -3    1.66    5.95   0
   5  -7   3  128.25    7.44   0
  -5   7  -3  151.73    5.92   0
  -5   7  -3  140.60    6.30   0
  -6   7  -3  200.10    8.13   0
   6  -7   3  141.49    8.12   0
  -6   7  -3  186.96    6.31   0
   6  -7   3  245.11    7.44   0
   7  -7   3   39.83    6.62   0
  -7   7  -3   34.00    5.33   0
   7  -7   3   43.01    5.19   0
  -8   7  -3   16.00    5.31   0
   8  -7   3   11.69    8.15   0
   8  -7   3   11.37    6.33   0
   9  -7   3   64.17    5.57   0
  -9   7  -3  104.34    6.93   0
  10  -7   3   37.86    5.72   0
 -10   7  -3   24.85    5.69   0
  11  -7   3    6.06    5.79   0
 -11   7  -3   16.11    5.92   0
 -12   7  -3    5.78    6.30   0
  12  -7   3   -0.36    6.25   0
   7   6  -3    2.09    7.77   0
   7   6  -3   -3.73    6.89   0
  -7  -6   3    3.85    6.62   0
  -6  -6   3   -0.42    6.08   0
   6   6  -3   10.11    5.99   0
   6   6  -3   12.96    6.39   0
   5   6  -3    9.92    6.88   0
  -5  -6   3    7.39    7.04   0
   5   6  -3   12.51    6.41   0
   4   6  -3    0.09    6.48   0
   4   6  -3    1.99    5.27   0
  -4  -6   3    6.35    5.26   0
   3   6  -3    0.28    5.47   0
  -3  -6   3    8.42    6.44   0
   3   6  -3   -7.08    6.30   0
  -2  -6   3   86.09    7.03   0
   2   6  -3   63.12    7.22   0
   2   6  -3   51.79    5.38   0
   1   6  -3  118.57    7.82   0
  -1  -6   3  184.93    6.16   0
   1   6  -3  144.61    6.14   0
   0   6  -3   42.87    6.61   0
   0   6  -3   27.86    6.93   0
   0  -6   3   54.40    6.64   0
  -1   6  -3    6.14    6.63   0
  -1   6  -3   12.95    6.43   0
   1  -6   3   15.61    6.42   0
  -2   6  -3    2.64    6.47   0
  -2   6  -3   10.03    5.17   0
  -2   6  -3   14.44    7.57   0
  -3   6  -3   95.41    5.82   0
  -3   6  -3  125.90    7.10   0
  -3   6  -3  107.26    6.83   0
  -4   6  -3   14.94    5.27   0
   4  -6   3   19.75    7.16   0
  -4   6  -3   21.98    5.88   0
   5  -6   3   42.54    5.27   0
  -5   6  -3   36.89    5.27   0
  -5   6  -3   31.53    5.55   0
   5  -6   3   39.89    8.61   0
  -6   6  -3   10.02    6.51   0
   6  -6   3    6.95    5.05   0
  -6   6  -3   13.76    5.06   0
   6  -6   3    4.75    8.71   0
  -7   6  -3   39.05    5.13   0
   7  -6   3   22.76    8.51   0
   7  -6   3   36.72    5.09   0
  -8   6  -3   78.85    5.69   0
   8  -6   3   80.77    5.53   0
   9  -6   3   65.81    5.51   0
  -9   6  -3   59.69    5.61   0
  10  -6   3    1.78    5.55   0
 -10   6  -3    3.83    5.52   0
  11  -6   3   -1.66    5.60   0
 -11   6  -3    1.46    5.79   0
  12  -6   3   -1.75    6.19   0
 -12   6  -3   -1.62    7.75   0
  -7  -5   3    9.42    6.23   0
   7   5  -3    5.96    5.95   0
   7   5  -3    3.22    6.60   0
  -6  -5   3    6.68    6.75   0
   6   5  -3    0.08    5.62   0
   6   5  -3    6.09    6.38   0
   5   5  -3    7.82    5.32   0
  -5  -5   3    5.00    5.34   0
   5   5  -3   -5.91    8.04   0
   4   5  -3   49.02    5.28   0
  -4  -5   3   86.53    6.51   0
   4   5  -3   43.55    6.79   0
   3   5  -3   26.07    8.66   0
   3   5  -3   30.81    5.26   0
  -3  -5   3   40.26    5.29   0
   2   5  -3  103.87    8.39   0
   2   5  -3  109.14    5.58   0
  -2  -5   3  119.80    5.71   0
   1   5  -3  183.91    6.63   0
   1   5  -3  179.60    8.48   0
  -1  -5   3  234.15    6.90   0
   0   5  -3   12.45    5.46   0
   0   5  -3    9.47    7.37   0
   0  -5   3   24.14    5.46   0
  -1   5  -3  388.33    8.17   0
   1  -5   3  477.01    8.14   0
  -1   5  -3  396.53    9.82   0
  -2   5  -3   29.54    6.66   0
  -2   5  -3   18.71    5.57   0
  -2   5  -3    8.09    6.88   0
  -3   5  -3  259.25    7.94   0
  -3   5  -3  248.40    8.16   0
  -3   5  -3  245.04    9.46   0
   4  -5   3    6.76    6.03   0
  -4   5  -3    9.53    7.12   0
  -4   5  -3    7.08    6.02   0
  -5   5  -3   89.22    6.36   0
   5  -5   3  121.21    5.59   0
  -5   5  -3  147.74    5.76   0
  -6   5  -3  122.39    7.02   0
   6  -5   3  153.57    5.88   0
  -6   5  -3  158.37    6.00   0
   7  -5   3   64.83    5.23   0
  -7   5  -3   62.35    5.38   0
   8  -5   3  123.79    5.94   0
  -8   5  -3  142.54    5.83   0
   9  -5   3   44.73    5.44   0
  -9   5  -3   47.70    5.54   0
  10  -5   3   15.73    5.46   0
 -10   5  -3   10.16    5.47   0
  11  -5   3   11.10    5.80   0
 -11   5  -3   15.90    5.75   0
 -12   5  -3    4.83    6.24   0
  12  -5   3    4.80    7.66   0
  -8  -4   3    4.71    6.10   0
   8   4  -3    3.91    8.30   0
   8   4  -3    1.01    6.06   0
  -7  -4   3   -0.37    5.66   0
   7   4  -3   -2.19    8.13   0
   7   4  -3   -2.94    5.82   0
  -6  -4   3   12.95    5.44   0
   6   4  -3   17.07    7.86   0
   6   4  -3   16.70    5.40   0
   5   4  -3   -3.63    4.87   0
   5   4  -3    2.32    6.85   0
  -5  -4   3   -0.82    6.09   0
  -4  -4   3   16.75    5.14   0
   4   4  -3   23.64    5.17   0
   4   4  -3    9.48    8.82   0
  -3  -4   3   20.00    5.22   0
   3   4  -3   20.94    5.40   0
   3   4  -3   20.70    7.43   0
   2   4  -3  353.42   11.68   0
  -2  -4   3  375.43    7.68   0
   2   4  -3  286.68    7.35   0
   1   4  -3  375.48   10.22   0
   1   4  -3  344.67    8.27   0
  -1  -4   3  443.44    8.21   0
   0   4  -3  150.92    7.10   0
   0   4  -3  154.82    8.76   0
   0  -4   3  250.10    8.59   0
  -1   4  -3   -0.11    8.06   0
   1  -4   3    5.27    5.97   0
  -1   4  -3    4.97    5.92   0
  -2   4  -3   10.03    5.82   0
  -2   4  -3    3.43    7.27   0
  -2   4  -3    7.07    7.96   0
   3  -4   3    0.13    5.34   0
  -3   4  -3    4.90    6.66   0
  -3   4  -3    5.46    8.74   0
   4  -4   3  450.82    7.39   0
  -4   4  -3  497.96   10.52   0
  -4   4  -3  463.57    7.53   0
  -5   4  -3  115.42    8.55   0
  -5   4  -3  126.01    5.79   0
   5  -4   3  113.84    5.60   0
   6  -4   3   23.59    5.27   0
  -6   4  -3   35.66    5.21   0
   7  -4   3   13.73    4.81   0
  -7   4  -3   12.84    4.92   0
  -8   4  -3   16.23    5.16   0
   8  -4   3    9.31    5.18   0
   9  -4   3   14.56    5.17   0
  -9   4  -3    4.95    5.18   0
  10  -4   3    2.02    5.54   0
 -10   4  -3   12.28    5.54   0
  11  -4   3    3.47    5.83   0
 -11   4  -3   -0.98    5.95   0
   9   3  -3    4.04    6.97   0
  -9  -3   3    9.41    7.52   0
   9   3  -3   -0.95    6.22   0
   8   3  -3    8.50    8.25   0
  -8  -3   3   12.04    5.77   0
   8   3  -3    9.66    5.76   0
  -7  -3   3   13.06    5.42   0
   7   3  -3    9.50    7.83   0
   7   3  -3   -0.68    5.20   0
   6   3  -3   40.19    8.85   0
  -6  -3   3   57.36    5.44   0
   6   3  -3   56.86    5.52   0
   5   3  -3   59.20    5.43   0
  -5  -3   3   69.68    5.51   0
   4   3  -3   59.08    5.68   0
  -4  -3   3   56.57    5.69   0
   3   3  -3   26.51    6.27   0
  -3  -3   3   29.25    5.25   0
  -2  -3   3  707.80    9.29   0
   2   3  -3  536.30    9.34   0
  -1  -3   3  512.94    8.92   0
   1   3  -3  417.94    9.20   0
   0   3  -3  147.09    7.47   0
   0  -3   3  187.28    7.33   0
  -1   3  -3   11.30    6.38   0
   1  -3   3   11.54    6.46   0
  -2   3  -3   25.51    6.14   0
  -2   3  -3   23.57    6.41   0
  -2   3  -3   24.33   11.55   0
  -3   3  -3  505.01   11.22   0
   3  -3   3  575.21    8.57   0
  -3   3  -3  612.55    8.71   0
   4  -3   3  450.58    7.56   0
  -4   3  -3  446.02    7.53   0
  -4   3  -3  436.44   11.75   0
   5  -3   3    6.01    4.96   0
  -5   3  -3   11.78    4.89   0
   6  -3   3   86.77    5.62   0
  -6   3  -3   92.72    5.52   0
   7  -3   3  132.76    5.87   0
  -7   3  -3  146.49    5.77   0
   8  -3   3   37.57    6.57   0
  -8   3  -3   26.83    5.21   0
   9  -3   3    1.14    5.22   0
  -9   3  -3   -0.72    5.12   0
 -10   3  -3   18.28    5.58   0
  10  -3   3   13.29    5.49   0
  11  -3   3    4.33    5.89   0
 -11   3  -3    5.70    5.88   0
 -10  -2   3    1.50    6.31   0
  -9  -2   3    1.75    5.85   0
   9   2  -3    7.42    8.30   0
   9   2  -3    0.91    5.70   0
  -8  -2   3    5.44    5.46   0
   8   2  -3    9.33    8.27   0
   8   2  -3    2.54    5.38   0
   7   2  -3   14.91    6.46   0
  -7  -2   3    7.74    5.28   0
  -6  -2   3    6.57    5.15   0
   6   2  -3    6.53    5.09   0
   5   2  -3   31.32    5.42   0
  -5  -2   3   34.24    5.38   0
   4   2  -3   32.82    5.15   0
  -4  -2   3   61.48    6.32   0
   3   2  -3    6.33    5.23   0
  -3  -2   3    6.74    5.25   0
  -2  -2   3  198.75    7.08   0
   2   2  -3  170.55    7.17   0
  -1  -2   3  268.70    7.90   0
   1   2  -3  225.93    8.08   0
   0  -2   3    8.51    6.85   0
   0   2  -3    1.57    6.85   0
  -1   2  -3   46.48    7.30   0
  -2   2  -3  694.41    9.99   0
   2  -2   3  673.31    9.77   0
   3  -2   3  532.76    8.70   0
  -3   2  -3  499.13   15.67   0
  -3   2  -3  524.17    8.65   0
   4  -2   3  243.26    6.91   0
  -4   2  -3  192.80   15.39   0
  -4   2  -3  260.37    6.80   0
   5  -2   3   20.37    5.19   0
  -5   2  -3   31.97    5.05   0
  -6   2  -3  114.54    5.91   0
   6  -2   3  118.77    5.95   0
   7  -2   3   53.87    6.44   0
  -7   2  -3   35.72    5.14   0
  -8   2  -3   10.36    5.21   0
   8  -2   3   16.97    5.11   0
   9  -2   3    3.15    5.24   0
  -9   2  -3    8.14    5.28   0
  10  -2   3   13.08    5.84   0
 -10   2  -3    3.83    5.75   0
 -11   2  -3    3.80    6.14   0
  11  -2   3    9.49    5.89   0
 -10  -1   3    8.41    5.91   0
  10   1  -3    0.96    8.57   0
  10   1  -3    7.38    6.04   0
  -9  -1   3   23.64    5.79   0
   9   1  -3   27.78    5.78   0
  -8  -1   3   18.48    5.31   0
   8   1  -3   31.57    5.43   0
  -7  -1   3   74.24    5.73   0
   7   1  -3   58.78    5.52   0
  -6  -1   3   75.64    5.50   0
   6   1  -3   71.80    5.57   0
   5   1  -3   10.32    5.13   0
  -5  -1   3   13.22    5.10   0
  -4  -1   3  304.31    6.82   0
   4   1  -3  248.24    6.93   0
  -3  -1   3  212.78    6.82   0
   3   1  -3  163.99    6.81   0
   2   1  -3 1047.31   12.83   0
  -2  -1   3  919.79   10.57   0
  -1  -1   3    1.17    7.02   0
   1   1  -3    5.29    7.07   0
   0  -1   3  118.88    8.34   0
   0   1  -3  123.19    8.34   0
  -1   1  -3  495.25   10.17   0
  -1   1  -3  661.28   12.36   0
   2  -1   3  280.01    8.61   0
  -2   1  -3  281.01    8.46   0
   3  -1   3  932.82   11.12   0
  -3   1  -3 1277.67   12.85   0
   4  -1   3  551.36    8.74   0
  -4   1  -3  581.40    8.76   0
  -5   1  -3    2.16    5.06   0
   5  -1   3    3.05    5.00   0
  -6   1  -3   14.49    5.16   0
   6  -1   3   19.03    6.17   0
   7  -1   3   12.51    5.02   0
  -7   1  -3   12.94    6.12   0
   8  -1   3    1.22    5.23   0
  -8   1  -3    9.43    6.43   0
  -9   1  -3    5.86    5.46   0
   9  -1   3   10.92    5.62   0
  10  -1   3   12.98    7.17   0
 -10   1  -3   10.10    5.65   0
 -11   1  -3    7.53    6.34   0
  11  -1   3   -0.59    6.35   0
 -11   0   3   12.70    6.33   0
  11   0  -3   -2.29    6.55   0
 -10   0   3   -4.94    5.84   0
  10   0  -3    3.24    5.90   0
  -9   0   3    8.83    6.76   0
   9   0  -3    7.02    5.47   0
  -8   0   3   10.96    5.24   0
   8   0  -3    3.86    5.22   0
   7   0  -3   40.12    5.28   0
  -7   0   3   53.75    5.32   0
  -6   0   3  288.94    7.83   0
   6   0  -3  182.03    6.32   0
   5   0  -3    0.29    5.06   0
  -5   0   3    4.01    4.99   0
   4   0  -3  117.93    6.08   0
  -4   0   3  147.09    6.16   0
   3   0  -3  394.91    8.46   0
  -3   0   3  455.61    8.49   0
  -2   0   3 1257.16   12.55   0
   2   0  -3 1077.22   12.45   0
   1   0  -3 1971.39   16.82   0
  -1   0   3 1852.96   16.16   0
   0   0  -3   95.63    8.27   0
   0   0   3  104.83    8.29   0
  -1   0  -3 1185.93   14.62   0
  -1   0  -3 1275.42   15.40   0
   2   0   3 1839.18   16.10   0
  -2   0  -3 1808.91   15.77   0
   3   0   3  360.56    8.47   0
  -3   0  -3  531.54    9.99   0
  -3   0  -3  337.60   13.23   0
  -4   0  -3   44.54    6.82   0
   4   0   3   32.27    5.46   0
   5   0   3   23.99    5.15   0
  -5   0  -3   24.08    5.10   0
   6   0   3   47.50    5.47   0
  -6   0  -3   56.52    5.54   0
   7   0   3    6.27    5.07   0
  -7   0  -3   12.31    5.09   0
  -8   0  -3    3.58    6.56   0
   8   0   3   -1.73    5.48   0
   9   0   3    5.63    5.67   0
  -9   0  -3    8.61    5.80   0
 -10   0  -3   16.54    8.02   0
  10   0   3   15.37    6.21   0
 -11   1   3    6.32    6.02   0
  11  -1  -3    5.20    6.04   0
 -10   1   3    4.92    5.57   0
  10  -1  -3   -4.43    5.59   0
  -9   1   3   15.74    5.36   0
   9  -1  -3   17.88    5.45   0
  -8   1   3   59.27    5.51   0
   8  -1  -3   49.05    5.47   0
  -7   1   3   21.42    5.11   0
   7  -1  -3   18.95    5.10   0
  -6   1   3  118.80    5.88   0
   6  -1  -3   91.21    5.85   0
  -5   1   3  334.38    7.92   0
   5  -1  -3  219.28    6.52   0
   4  -1  -3  943.72   11.51   0
  -4   1   3  859.60    9.54   0
   3  -1  -3  371.29   10.09   0
  -3   1   3  340.72    8.53   0
   2  -1  -3  728.09   12.67   0
  -2   1   3  650.83   11.00   0
  -1   1   3  572.06   12.38   0
   1  -1  -3  562.96   12.50   0
   0  -1  -3 1821.24   20.78   0
   0   1   3 1914.40   21.31   0
  -1  -1  -3   50.30    8.82   0
   1   1   3   46.18    7.87   0
  -2  -1  -3   72.91    7.31   0
  -2  -1  -3   68.19    7.14   0
   2   1   3   72.16    7.28   0
   3   1   3  127.55    6.30   0
  -3  -1  -3  188.60    7.51   0
  -3  -1  -3  163.21    9.94   0
  -4  -1  -3  180.87    7.48   0
  -4  -1  -3  127.11   12.38   0
   4   1   3  152.41    7.43   0
   5   1   3  157.03    7.16   0
  -5  -1  -3  130.83    5.81   0
  -6  -1  -3    8.08    5.33   0
   6   1   3    9.38    5.26   0
  -7  -1  -3   19.90    5.58   0
   7   1   3   16.35    6.70   0
  -8  -1  -3   32.60    5.62   0
   8   1   3   39.02    6.98   0
  -9  -1  -3    9.79    6.14   0
   9   1   3   11.15    5.91   0
 -10  -1  -3    1.52    6.32   0
  10   1   3    4.40    6.33   0
 -11   2   3    6.46    5.94   0
  11  -2  -3    9.92    7.16   0
 -10   2   3   26.61    5.59   0
  10  -2  -3   24.90    6.73   0
  -9   2   3    7.61    5.19   0
   9  -2  -3    0.71    5.15   0
   8  -2  -3  258.51    7.09   0
  -8   2   3  291.38    7.33   0
  -7   2   3  644.59    9.32   0
   7  -2  -3  551.34    9.30   0
  -6   2   3  139.19    5.98   0
   6  -2  -3  121.48    5.97   0
  -5   2   3   99.26    5.75   0
   5  -2  -3   89.22    5.78   0
  -4   2   3   14.67    5.81   0
   4  -2  -3   17.01    5.87   0
   3  -2  -3   90.31    6.83   0
  -3   2   3   99.63    6.99   0
  -2   2   3  156.90    8.86   0
   2  -2  -3  135.81    8.74   0
   1  -2  -3 1019.01   18.91   0
  -1   2   3 1073.47   18.11   0
   0  -2  -3  391.36   14.92   0
   0  -2  -3  467.27   16.82   0
  -1  -2  -3  128.32    7.88   0
   1   2   3  100.11    8.90   0
  -1  -2  -3  103.19    9.51   0
   2   2   3   18.35    6.98   0
  -2  -2  -3   19.78    6.69   0
  -2  -2  -3   18.06    7.00   0
   3   2   3   25.63    6.48   0
  -3  -2  -3   31.33    7.77   0
  -3  -2  -3   24.46    6.56   0
  -4  -2  -3   66.95    5.94   0
  -4  -2  -3   83.90    9.95   0
   4   2   3   83.58    7.39   0
  -5  -2  -3  265.27    7.26   0
   5   2   3  299.67    8.47   0
   6   2   3   24.71    5.52   0
  -6  -2  -3   33.49    6.78   0
  -7  -2  -3   -6.56    5.32   0
   7   2   3    1.82    5.70   0
  -8  -2  -3    1.96    5.79   0
   8   2   3    1.18    7.16   0
  -9  -2  -3    5.81    6.22   0
   9   2   3    8.36    6.20   0
 -12   3   3   -3.89    6.17   0
  12  -3  -3   10.97    6.25   0
 -11   3   3   16.66    5.85   0
  11  -3  -3   15.16    5.97   0
 -10   3   3    3.30    5.66   0
  10  -3  -3   13.08    5.54   0
  -9   3   3  177.84    6.44   0
   9  -3  -3  146.52    6.25   0
  -8   3   3  235.72    6.73   0
   8  -3  -3  204.10    6.42   0
   7  -3  -3  107.75    5.74   0
  -7   3   3  150.12    6.08   0
   6  -3  -3   59.82    6.53   0
  -6   3   3   50.38    5.37   0
   5  -3  -3  127.54    7.13   0
  -5   3   3  103.31    5.93   0
   4  -3  -3  526.60    8.87   0
  -4   3   3  782.41   11.25   0
  -3   3   3  484.75   10.01   0
   3  -3  -3  483.52    9.94   0
  -2   3   3  825.57   15.21   0
   2  -3  -3  610.49   12.34   0
  -1   3   3  490.91   21.47   0
   1  -3  -3  409.13   19.98   0
   1  -3  -3  512.08    8.47   0
   0  -3  -3 1004.78   10.93   0
   1   3   3  307.28   14.33   0
  -1  -3  -3  294.76   13.49   0
  -1  -3  -3  399.75    9.41   0
  -2  -3  -3   32.00    7.37   0
  -2  -3  -3   36.33    7.43   0
   2   3   3   29.13    7.48   0
   3   3   3  158.79    7.84   0
  -3  -3  -3  166.62    8.03   0
  -3  -3  -3  164.43    9.53   0
  -4  -3  -3  129.51    9.18   0
  -4  -3  -3  131.63    6.55   0
   4   3   3  164.28    7.93   0
  -5  -3  -3  111.26    5.99   0
   5   3   3   95.45    5.92   0
  -6  -3  -3    1.13    6.79   0
   6   3   3    1.65    6.81   0
  -7  -3  -3   -3.91    6.88   0
   7   3   3    6.06    5.75   0
   8   3   3    7.84    6.16   0
  -8  -3  -3   -3.19    7.59   0
 -12   4   3   16.16    6.49   0
  12  -4  -3    1.59    6.46   0
 -11   4   3    9.80    5.98   0
  11  -4  -3   10.72    5.85   0
 -10   4   3   -1.81    5.49   0
  10  -4  -3    2.14    5.47   0
  -9   4   3   40.84    5.56   0
   9  -4  -3   32.97    5.62   0
  -8   4   3   32.65    5.31   0
   8  -4  -3   30.48    5.23   0
  -7   4   3    7.11    5.14   0
   7  -4  -3    6.59    5.17   0
  -6   4   3   19.82    5.07   0
   6  -4  -3   18.20    5.11   0
  -5   4   3   30.21    5.41   0
   5  -4  -3   23.34    5.35   0
  -4   4   3  400.83    8.01   0
   4  -4  -3  424.19    8.93   0
  -3   4   3  171.73    7.87   0
   3  -4  -3  175.40    8.67   0
   2  -4  -3  202.53    6.40   0
   2  -4  -3  151.67   10.47   0
  -2   4   3  173.33   12.14   0
   1  -4  -3  440.49    7.67   0
   0  -4  -3  456.00    9.11   0
  -1  -4  -3   29.84   11.53   0
   1   4   3   26.82   11.27   0
  -1  -4  -3   31.08    5.82   0
   2   4   3   43.44    7.50   0
  -2  -4  -3   50.18    6.30   0
  -2  -4  -3   59.38    8.42   0
  -3  -4  -3  116.80    7.67   0
   3   4   3  147.91    8.66   0
  -3  -4  -3  138.92    7.59   0
  -4  -4  -3  102.07    7.31   0
   4   4   3  101.33    8.46   0
  -4  -4  -3   64.14    6.94   0
   5   4   3   30.72    6.94   0
  -5  -4  -3   36.88    6.75   0
   6   4   3    1.68    6.94   0
  -6  -4  -3    1.62    6.92   0
   7   4   3    1.23    6.12   0
  -7  -4  -3    6.87    7.42   0
  12  -5  -3    1.16    7.52   0
 -12   5   3    6.51    6.37   0
  12  -5  -3   -5.51    6.27   0
 -11   5   3   -1.34    5.86   0
  11  -5  -3    2.40    5.63   0
 -10   5   3   -4.76    6.74   0
  10  -5  -3   -1.18    5.48   0
  -9   5   3   36.86    6.54   0
   9  -5  -3   24.22    5.26   0
  -8   5   3   68.46    5.38   0
   8  -5  -3   72.80    6.51   0
  -7   5   3   54.22    5.55   0
   7  -5  -3   57.03    5.63   0
  -6   5   3  279.29    7.43   0
   6  -5  -3  203.22    6.32   0
  -5   5   3  379.00    7.97   0
   5  -5  -3  403.21    8.83   0
   5  -5  -3  431.65    7.65   0
  -4   5   3  795.61   12.38   0
   4  -5  -3  697.20   11.05   0
   4  -5  -3  712.23    8.56   0
   3  -5  -3  171.46    6.26   0
  -3   5   3  144.88    9.20   0
   3  -5  -3  140.85    8.48   0
  -2   5   3   53.67   14.59   0
   2  -5  -3   61.51    5.51   0
  -2   5   3   50.91   13.96   0
   1  -5  -3    4.54    5.07   0
   0  -5  -3  257.44    8.20   0
  -1  -5  -3    1.02    5.45   0
  -2  -5  -3   15.29    5.89   0
  -2  -5  -3    8.83    8.31   0
   2   5   3   11.02    9.17   0
  -3  -5  -3   49.30    7.72   0
   3   5   3   46.86    7.75   0
  -3  -5  -3   51.31    7.88   0
   4   5   3   73.23    8.64   0
  -4  -5  -3   90.29    8.70   0
   5   5   3   38.71    7.28   0
  -5  -5  -3   33.35    7.50   0
   6   5   3    6.68    7.13   0
  -6  -5  -3    7.27    7.09   0
   7   5   3   -0.50    7.84   0
  -7  -5  -3    0.75    7.78   0
  12  -6  -3   -0.78    7.78   0
 -12   6   3    8.94    6.35   0
  12  -6  -3    3.79    6.01   0
  11  -6  -3   -3.73    7.18   0
 -11   6   3    6.23    5.70   0
  11  -6  -3    4.16    6.74   0
  10  -6  -3   10.38    5.67   0
 -10   6   3   11.37    6.88   0
  10  -6  -3   16.55    5.50   0
  -9   6   3   11.17    6.53   0
   9  -6  -3    4.55    5.27   0
   9  -6  -3    8.33    5.31   0
  -8   6   3   26.79    5.28   0
   8  -6  -3   23.35    6.21   0
   8  -6  -3   17.54    5.41   0
  -7   6   3  232.56    8.06   0
   7  -6  -3  213.00    7.68   0
   7  -6  -3  188.67    6.39   0
   6  -6  -3  318.75    6.97   0
  -6   6   3  367.11    8.75   0
   6  -6  -3  311.62    8.36   0
   5  -6  -3  109.85    5.79   0
  -5   6   3  101.35    7.16   0
   5  -6  -3   92.10    6.95   0
  -4   6   3   14.13    7.26   0
   4  -6  -3   12.36    5.20   0
   4  -6  -3   12.81    5.97   0
   3  -6  -3    5.01    5.31   0
   3  -6  -3    2.34    8.16   0
  -3   6   3    0.83    7.63   0
   2  -6  -3   42.43    5.75   0
   1  -6  -3   20.00    5.68   0
   0  -6  -3   47.23    5.94   0
  -1  -6  -3    5.40    5.88   0
  -2  -6  -3   27.81   10.32   0
   2   6   3   29.98   10.33   0
  -2  -6  -3   37.11    6.45   0
  -3  -6  -3   28.82    8.45   0
   3   6   3   30.28    9.24   0
  -3  -6  -3   30.04    7.65   0
  -4  -6  -3    7.83    8.15   0
   4   6   3    2.80    8.02   0
  -5  -6  -3   22.00    8.94   0
   5   6   3   13.64    7.68   0
  -6  -6  -3    4.28    7.81   0
   6   6   3    5.88    9.05   0
  12  -7  -3    8.03    7.93   0
 -12   7   3    7.76    6.05   0
  12  -7  -3    3.44    7.60   0
  11  -7  -3    5.05    7.31   0
 -11   7   3   -0.75    5.83   0
  11  -7  -3    0.78    5.74   0
  10  -7  -3   40.77    7.21   0
  10  -7  -3   34.49    6.96   0
 -10   7   3   32.06    5.91   0
   9  -7  -3   36.73    5.62   0
  -9   7   3   32.27    5.80   0
   9  -7  -3   33.36    5.58   0
  -8   7   3   48.19    6.85   0
   8  -7  -3   49.93    6.79   0
   8  -7  -3   48.22    6.74   0
   7  -7  -3  127.41    7.07   0
  -7   7   3  114.25    5.98   0
   7  -7  -3  107.60    5.64   0
   6  -7  -3  110.43    6.03   0
  -6   7   3  101.31    7.01   0
   6  -7  -3  104.41    6.78   0
  -5   7   3  144.18    7.72   0
   5  -7  -3  123.90    7.12   0
   5  -7  -3  138.30    5.98   0
  -4   7   3    2.81    7.07   0
   4  -7  -3    1.79    5.28   0
   4  -7  -3    8.40    7.09   0
   3  -7  -3   -4.94    5.15   0
  -3   7   3    0.28   11.14   0
  -3   7   3   -0.21   10.58   0
   2  -7  -3  151.20    6.45   0
   1  -7  -3   38.53    5.99   0
   0  -7  -3    5.76    5.72   0
  -1  -7  -3   17.04    5.89   0
  -2  -7  -3   22.69    6.46   0
  -3  -7  -3   38.23   11.25   0
   3   7   3   41.45   10.99   0
  -3  -7  -3   42.95    8.02   0
   4   7   3    7.80    9.50   0
  -4  -7  -3    7.21    9.76   0
   5   7   3    0.46    9.33   0
  -5  -7  -3   -2.91    9.25   0
 -11   8   3   12.75    6.06   0
  11  -8  -3   10.11    6.00   0
  11  -8  -3    8.59    7.60   0
  10  -8  -3    6.45    7.02   0
 -10   8   3   10.02    6.05   0
  10  -8  -3   11.44    5.70   0
   9  -8  -3   -4.91    6.91   0
  -9   8   3    1.07    5.60   0
   9  -8  -3    5.19    6.77   0
   8  -8  -3   12.97    5.50   0
  -8   8   3    5.05    6.61   0
   8  -8  -3    3.25    6.68   0
  -7   8   3   76.04    7.50   0
   7  -8  -3   83.48    7.21   0
   7  -8  -3   80.65    5.92   0
  -6   8   3   46.40    6.98   0
   6  -8  -3   44.32    6.64   0
   6  -8  -3   58.81    5.83   0
   5  -8  -3   47.16    7.78   0
  -5   8   3   47.50    7.93   0
   5  -8  -3   65.94    6.88   0
  -4   8   3    1.54    7.87   0
  -4   8   3    2.41    8.75   0
   4  -8  -3    6.51    6.58   0
   3  -8  -3   10.59    5.53   0
   2  -8  -3   19.50    5.62   0
   1  -8  -3   10.89    5.75   0
   0  -8  -3   14.77    6.03   0
  -1  -8  -3    7.62    7.73   0
  -2  -8  -3    8.09    6.46   0
 -11   9   3   -9.89    7.79   0
  11  -9  -3    4.43    6.21   0
  11  -9  -3    5.71    6.39   0
 -10   9   3   21.03    7.55   0
  10  -9  -3   21.15    7.26   0
  10  -9  -3   16.65    6.28   0
  -9   9   3    6.14    5.82   0
   9  -9  -3    9.60    5.68   0
   9  -9  -3    4.04    7.35   0
  -8   9   3   23.04    7.07   0
   8  -9  -3   20.78    5.69   0
   8  -9  -3   18.58    5.76   0
   7  -9  -3   74.75    7.50   0
  -7   9   3   73.53    7.80   0
   7  -9  -3   92.82    6.05   0
  -6   9   3   20.55    6.53   0
   6  -9  -3   22.83    6.53   0
   6  -9  -3   20.34    5.81   0
  -5   9   3    6.18    7.73   0
  -5   9   3    2.87    7.74   0
   5  -9  -3   -0.89    5.42   0
  -4   9   3    6.73   11.72   0
  -4   9   3    7.39   11.08   0
   4  -9  -3   14.39    5.67   0
   3  -9  -3   32.86    5.77   0
   2  -9  -3  110.19    6.84   0
   1  -9  -3   17.20    6.16   0
   0  -9  -3    2.44    6.20   0
  -1  -9  -3    4.33    6.34   0
  -2  -9  -3   -1.34    6.83   0
 -10  10   3    2.61    6.29   0
  10 -10  -3    1.84    6.34   0
  10 -10  -3    4.61    7.49   0
   9 -10  -3   -1.92    7.33   0
   9 -10  -3    3.52    6.21   0
  -9  10   3    2.61    7.54   0
  -8  10   3    5.84    7.47   0
   8 -10  -3    8.74    7.17   0
   8 -10  -3    6.77    6.24   0
  -7  10   3    3.41    6.95   0
   7 -10  -3    5.56    7.88   0
   7 -10  -3    6.21    5.78   0
  -6  10   3    1.22    8.16   0
  -6  10   3    2.07    8.12   0
   6 -10  -3   -4.76    6.02   0
  -5  10   3    2.95    9.67   0
   5 -10  -3    4.11    7.00   0
  -5  10   3    6.65   10.67   0
   4 -10  -3    9.26    5.82   0
   3 -10  -3    1.24    5.94   0
   2 -10  -3   13.10    6.12   0
   1 -10  -3   11.04    6.23   0
   0 -10  -3    1.76    6.51   0
   9 -11  -3    4.46    7.68   0
  -9  11   3   -1.13    6.55   0
   9 -11  -3   -1.32    6.67   0
   8 -11  -3    4.58    7.38   0
  -8  11   3   -0.28    8.99   0
   8 -11  -3   12.19    6.42   0
  -7  11   3    7.77    8.89   0
  -7  11   3   10.42    8.88   0
   7 -11  -3    8.75    6.35   0
  -6  11   3   15.51   10.70   0
  -6  11   3   15.78   10.79   0
   6 -11  -3   17.32    6.43   0
   5 -11  -3   16.33    6.34   0
   4 -11  -3   10.63    6.25   0
   3 -11  -3   11.31    6.44   0
   2 -11  -3   13.55    6.67   0
  -2  12  -4    7.71    6.67   0
  -2  12  -4   -2.15    7.93   0
  -2  12  -4    8.72    6.75   0
  -3  12  -4    1.40    7.81   0
  -3  12  -4    0.97    6.40   0
  -3  12  -4   -2.73    6.71   0
  -4  12  -4    2.11    6.30   0
  -4  12  -4    7.86    6.30   0
  -4  12  -4    6.09    6.25   0
  -5  12  -4   10.45    6.10   0
  -5  12  -4   15.72    7.74   0
  -5  12  -4    8.21    6.40   0
  -6  12  -4    0.01    6.09   0
  -6  12  -4   11.32    7.55   0
  -6  12  -4    7.74    7.65   0
  -7  12  -4   -0.21    6.22   0
  -7  12  -4   -0.13    6.19   0
  -7  12  -4   10.26    7.71   0
  -8  12  -4   15.50    7.88   0
  -8  12  -4    4.96    6.30   0
  -8  12  -4    5.88    6.28   0
   0  11  -4    7.15    7.90   0
   0  11  -4    5.64    7.80   0
   0  11  -4    1.03    7.08   0
  -1  11  -4    6.97    6.17   0
  -1  11  -4    8.17    7.50   0
  -1  11  -4    8.31    7.89   0
  -2  11  -4   -4.40    7.76   0
  -2  11  -4    3.64    6.40   0
  -2  11  -4    3.41    7.28   0
  -3  11  -4    6.22    5.89   0
  -3  11  -4    3.91    7.32   0
  -3  11  -4   -1.95    6.09   0
  -4  11  -4    3.51    7.09   0
  -4  11  -4   11.55    5.79   0
  -4  11  -4    4.88    5.88   0
  -5  11  -4   12.86    5.86   0
  -5  11  -4   14.40    7.35   0
  -5  11  -4   19.47    7.39   0
  -6  11  -4    1.16    5.98   0
  -6  11  -4    7.53    5.72   0
  -6  11  -4    9.19    7.13   0
  -7  11  -4    6.31    7.14   0
  -7  11  -4    0.46    5.91   0
  -7  11  -4    0.78    7.12   0
  -8  11  -4   16.87    6.16   0
  -8  11  -4   16.12    7.73   0
  -8  11  -4   21.99    6.19   0
  -9  11  -4   22.86    6.32   0
  -9  11  -4    6.92    6.40   0
 -10  11  -4   14.75    7.70   0
   2  10  -4    7.20    8.00   0
  -2 -10   4    9.87    8.09   0
   2  10  -4    4.99    6.89   0
  -1 -10   4    6.05    7.72   0
   1  10  -4    0.06    7.55   0
   1  10  -4   15.55    6.69   0
   0  10  -4   13.85    5.95   0
   0  10  -4    4.81    6.75   0
  -1  10  -4   -1.34    5.85   0
  -1  10  -4   -1.23    6.24   0
  -1  10  -4   -2.24    5.94   0
  -2  10  -4    6.52    6.80   0
  -2  10  -4    5.56    5.46   0
  -2  10  -4   -5.21    5.95   0
  -3  10  -4   15.37    7.19   0
  -3  10  -4   10.76    6.06   0
  -3  10  -4   14.43    6.84   0
  -4  10  -4   17.02    5.65   0
  -4  10  -4   28.74    6.97   0
  -4  10  -4   12.41    5.85   0
  -5  10  -4   33.71    5.67   0
  -5  10  -4   39.03    7.11   0
  -5  10  -4   26.10    5.81   0
  -6  10  -4    1.88    5.75   0
  -6  10  -4    6.73    5.58   0
  -6  10  -4    5.98    6.90   0
  -7  10  -4    1.11    5.60   0
  -7  10  -4    5.33    5.64   0
  -7  10  -4    0.41    5.58   0
  -8  10  -4   39.58    6.02   0
  -8  10  -4   52.40    6.11   0
  -8  10  -4   62.93    6.12   0
   9 -10   4   11.04    5.66   0
  -9  10  -4   15.33    5.82   0
  10 -10   4   14.98    6.13   0
 -10  10  -4   20.74    6.33   0
  11 -10   4    9.96    6.36   0
 -11  10  -4   10.81    6.46   0
   3   9  -4    0.48    6.25   0
  -3  -9   4    6.22    6.39   0
   3   9  -4    1.88    6.80   0
   2   9  -4    4.81    5.91   0
  -2  -9   4    0.34    7.35   0
   2   9  -4   10.57    6.39   0
   1   9  -4    7.45    5.73   0
  -1  -9   4   13.06    5.74   0
   1   9  -4   11.96    6.67   0
   0  -9   4   52.53    7.36   0
   0   9  -4   26.54    5.96   0
   0   9  -4   27.59    6.58   0
  -1   9  -4   -4.14    5.21   0
  -1   9  -4   11.30    6.08   0
  -1   9  -4    5.73    6.55   0
  -2   9  -4   23.53    6.73   0
  -2   9  -4   15.56    5.57   0
  -2   9  -4   12.05    5.99   0
  -3   9  -4   11.94    6.54   0
  -3   9  -4    9.67    7.14   0
  -3   9  -4   11.40    6.79   0
  -4   9  -4   10.80    6.94   0
  -4   9  -4    7.27    6.37   0
  -4   9  -4   -0.31    5.22   0
  -5   9  -4    7.80    6.53   0
  -5   9  -4   16.16    6.74   0
  -5   9  -4   15.16    6.49   0
  -6   9  -4   27.30    6.65   0
  -6   9  -4   32.42    5.44   0
  -6   9  -4   22.50    6.87   0
  -7   9  -4   13.23    6.72   0
  -7   9  -4   23.52    6.68   0
  -8   9  -4   30.44    6.05   0
   8  -9   4   38.08    5.52   0
  -8   9  -4   28.54    5.63   0
   9  -9   4   19.87    5.72   0
  -9   9  -4   19.98    5.74   0
 -10   9  -4   25.94    6.00   0
  10  -9   4   25.99    6.95   0
  11  -9   4    0.85    6.11   0
 -11   9  -4   -9.11    6.41   0
   4   8  -4    3.52    7.52   0
  -4  -8   4   11.88    6.18   0
   4   8  -4   10.24    6.54   0
   3   8  -4   14.11    7.45   0
  -3  -8   4    8.26    5.90   0
   3   8  -4    1.98    6.42   0
   2   8  -4   56.35    7.19   0
  -2  -8   4   44.02    5.98   0
   2   8  -4   33.22    6.72   0
  -1  -8   4   17.83    5.47   0
   1   8  -4   18.06    5.49   0
   1   8  -4   12.54    6.54   0
   0  -8   4    1.51    5.56   0
   0   8  -4    1.45    6.24   0
   0   8  -4    2.41    6.63   0
  -1   8  -4    5.75    6.31   0
  -1   8  -4   -2.42    6.13   0
  -2   8  -4   22.52    6.70   0
  -2   8  -4   21.51    6.46   0
  -2   8  -4    8.09    6.15   0
  -3   8  -4  123.86    6.79   0
  -3   8  -4  184.77    7.63   0
  -3   8  -4  146.79    6.36   0
  -4   8  -4   55.73    6.09   0
  -4   8  -4   50.29    5.61   0
  -4   8  -4   73.40    6.71   0
  -5   8  -4   32.74    5.25   0
  -5   8  -4   33.35    6.99   0
  -5   8  -4   57.87    6.50   0
  -6   8  -4    7.56    5.32   0
  -6   8  -4   10.23    5.16   0
  -6   8  -4    3.39    6.71   0
   7  -8   4   12.44    5.21   0
  -7   8  -4   13.35    6.38   0
  -7   8  -4    8.72    5.51   0
   8  -8   4   66.73    5.52   0
  -8   8  -4   54.34    5.72   0
   9  -8   4   14.65    5.43   0
  -9   8  -4   19.94    5.55   0
 -10   8  -4   20.40    6.02   0
  10  -8   4   28.33    5.83   0
  11  -8   4    5.08    5.91   0
 -11   8  -4    5.42    5.86   0
  -6  -7   4   -1.80    6.56   0
   6   7  -4   11.19    7.02   0
   5   7  -4    0.79    6.20   0
  -5  -7   4    5.58    7.60   0
   5   7  -4    1.98    8.26   0
   4   7  -4    3.89    5.55   0
   4   7  -4    7.14    6.44   0
  -4  -7   4    5.49    5.97   0
   3   7  -4    4.39    6.57   0
   3   7  -4   -3.05    7.77   0
  -3  -7   4   -1.88    5.62   0
  -2  -7   4    2.87    6.68   0
   2   7  -4  -10.53    6.68   0
   2   7  -4   -8.39    6.51   0
  -1  -7   4   11.49    5.58   0
   1   7  -4    6.62    6.30   0
   1   7  -4   10.22    6.86   0
   0   7  -4   74.00    6.76   0
   0  -7   4   58.65    5.69   0
   0   7  -4   43.63    6.91   0
  -1   7  -4   67.23    5.55   0
   1  -7   4  110.44    7.09   0
  -1   7  -4   67.86    6.89   0
  -2   7  -4   44.67    5.37   0
  -2   7  -4   39.96    6.68   0
  -2   7  -4   36.42    5.11   0
  -3   7  -4  116.42    5.96   0
  -3   7  -4  100.88    7.42   0
  -3   7  -4  120.51    5.77   0
  -4   7  -4   79.72    6.84   0
  -4   7  -4   67.09    5.60   0
  -4   7  -4   57.17    6.00   0
  -5   7  -4   25.74    5.47   0
  -5   7  -4   24.69    5.33   0
  -5   7  -4   24.07    5.74   0
  -6   7  -4   -2.76    6.67   0
   6  -7   4   10.03    4.86   0
  -6   7  -4   -2.82    4.80   0
  -7   7  -4    7.68    6.26   0
   7  -7   4    3.27    5.06   0
  -7   7  -4    8.56    5.18   0
   8  -7   4   56.95    5.51   0
  -8   7  -4   70.87    6.72   0
   9  -7   4   14.98    5.28   0
  -9   7  -4   20.00    5.40   0
  10  -7   4   17.31    5.61   0
 -10   7  -4   12.54    5.72   0
  11  -7   4    0.59    5.86   0
 -11   7  -4   -0.01    5.80   0
  -7  -6   4    8.10    6.41   0
   6   6  -4   16.56    6.05   0
  -6  -6   4   13.47    6.32   0
   6   6  -4    1.30    6.87   0
   5   6  -4    5.74    5.77   0
  -5  -6   4    7.82    6.71   0
   5   6  -4    2.09    6.50   0
   4   6  -4   21.57    5.30   0
  -4  -6   4   26.70    5.41   0
   4   6  -4   12.66    6.78   0
   3   6  -4    5.22    5.42   0
  -3  -6   4    1.13    6.40   0
   3   6  -4    2.67    6.73   0
  -2  -6   4  184.00    6.59   0
   2   6  -4  137.41    6.31   0
   2   6  -4  118.04    7.91   0
   1   6  -4  134.66    6.18   0
   1   6  -4  112.97    7.98   0
  -1  -6   4  150.78    6.17   0
   0  -6   4   86.00    5.44   0
   0   6  -4   83.86    6.79   0
   0   6  -4   66.21    7.49   0
   1  -6   4   32.77    5.27   0
  -1   6  -4   17.76    7.07   0
  -1   6  -4   24.18    5.50   0
  -2   6  -4   30.60    5.21   0
  -2   6  -4   25.35    6.91   0
  -2   6  -4   29.84    5.38   0
  -3   6  -4   48.20    5.38   0
  -3   6  -4   42.78    6.55   0
  -3   6  -4   41.38    5.51   0
  -4   6  -4    1.90    6.24   0
  -4   6  -4    6.03    5.82   0
  -4   6  -4    1.88    5.21   0
  -5   6  -4    2.99    5.04   0
  -5   6  -4   10.34    6.85   0
   5  -6   4    5.58    5.00   0
  -6   6  -4    7.52    6.44   0
  -6   6  -4    5.79    4.93   0
   6  -6   4   -1.11    4.99   0
  -7   6  -4   14.73    7.31   0
   7  -6   4   15.14    5.04   0
  -7   6  -4   16.91    6.37   0
   8  -6   4   45.41    5.34   0
  -8   6  -4   48.32    5.36   0
   9  -6   4   21.99    5.37   0
  -9   6  -4   20.89    5.30   0
  10  -6   4   10.77    6.79   0
 -10   6  -4   -3.52    5.79   0
 -11   6  -4    2.00    5.82   0
  11  -6   4    3.74    5.86   0
  -7  -5   4    0.16    5.97   0
   7   5  -4   -1.71    6.70   0
   7   5  -4   -2.14    5.88   0
   6   5  -4   -4.34    5.65   0
  -6  -5   4    3.80    5.70   0
   6   5  -4    4.23    6.70   0
   5   5  -4    7.69    5.22   0
  -5  -5   4    8.99    6.54   0
   5   5  -4   10.75    7.98   0
   4   5  -4    8.29    8.38   0
   4   5  -4   10.50    5.34   0
  -4  -5   4   12.83    5.31   0
   3   5  -4   72.54    5.63   0
  -3  -5   4   84.94    5.71   0
   3   5  -4   63.28    7.46   0
   2   5  -4  322.44    7.18   0
  -2  -5   4  397.83    7.56   0
   2   5  -4  258.96    9.37   0
  -1  -5   4   75.71    5.74   0
   1   5  -4   42.25    7.85   0
   1   5  -4   67.81    5.62   0
   0   5  -4   19.77    5.45   0
   0  -5   4   41.20    6.61   0
   0   5  -4   19.14    7.58   0
   1  -5   4   28.60    6.54   0
  -1   5  -4   21.48    6.50   0
  -1   5  -4   11.63    6.98   0
  -2   5  -4   -2.78    8.53   0
  -2   5  -4    3.65    6.18   0
  -2   5  -4    1.95    6.35   0
  -3   5  -4    9.63    4.96   0
  -3   5  -4   23.10    6.33   0
  -3   5  -4   14.85    8.24   0
  -4   5  -4   22.24    5.13   0
  -4   5  -4   20.55    6.41   0
   5  -5   4  136.89    5.83   0
  -5   5  -4  123.01    5.96   0
  -5   5  -4  125.91    8.12   0
  -6   5  -4   80.47    7.03   0
   6  -5   4  110.48    5.64   0
  -6   5  -4  104.69    5.60   0
   7  -5   4   13.02    4.94   0
  -7   5  -4   21.26    4.81   0
   8  -5   4    8.12    5.07   0
  -8   5  -4   10.65    5.19   0
   9  -5   4    2.13    5.28   0
  -9   5  -4    6.64    5.30   0
  10  -5   4    1.34    5.57   0
 -10   5  -4    0.35    5.61   0
  11  -5   4    6.16    5.76   0
 -11   5  -4   -0.18    5.93   0
   8   4  -4   -6.26    7.08   0
  -8  -4   4   -1.76    6.35   0
   8   4  -4    0.73    6.47   0
  -7  -4   4   33.70    7.45   0
   7   4  -4   11.02    8.48   0
   7   4  -4   23.67    6.07   0
  -6  -4   4    7.14    5.39   0
   6   4  -4   10.84    6.66   0
   6   4  -4    1.67    6.59   0
  -5  -4   4   38.47    5.23   0
   5   4  -4   28.54    6.44   0
   5   4  -4   33.34    4.95   0
   4   4  -4   28.67    5.14   0
  -4  -4   4   58.01    6.42   0
  -3  -4   4   59.38    6.96   0
   3   4  -4   42.43    5.50   0
  -2  -4   4 1049.24   10.49   0
   2   4  -4  813.95   10.11   0
  -1  -4   4   88.27    5.94   0
   1   4  -4   77.63    5.98   0
   0   4  -4   63.74    5.88   0
   0  -4   4   85.41    5.79   0
   1  -4   4  203.87    6.69   0
  -1   4  -4  181.48    6.75   0
  -2   4  -4    5.22    5.28   0
  -2   4  -4   10.05    7.99   0
  -2   4  -4    6.00    5.51   0
  -3   4  -4 1221.45   10.87   0
  -3   4  -4 1206.62   10.72   0
  -3   4  -4 1350.89   16.40   0
   4  -4   4  406.64    6.99   0
  -4   4  -4  421.89    7.20   0
  -4   4  -4  399.18   10.75   0
   5  -4   4   82.23    5.59   0
  -5   4  -4   61.20    7.28   0
  -5   4  -4   77.48    5.58   0
  -6   4  -4  106.33    9.04   0
   6  -4   4  131.57    5.81   0
  -6   4  -4  142.85    5.93   0
   7  -4   4   64.65    5.29   0
  -7   4  -4   93.27    6.50   0
   8  -4   4   37.87    5.52   0
  -8   4  -4   40.53    5.52   0
  -9   4  -4   21.22    5.35   0
   9  -4   4    7.26    5.31   0
  10  -4   4    5.45    5.68   0
 -10   4  -4   16.00    5.60   0
  11  -4   4   11.48    6.04   0
 -11   4  -4    9.61    5.73   0
   9   3  -4    7.36    8.79   0
   9   3  -4   11.85    7.61   0
  -9  -3   4   -2.14    6.07   0
   8   3  -4    9.73    6.80   0
   8   3  -4    9.71    5.74   0
  -8  -3   4   -1.11    5.74   0
  -7  -3   4   21.94    5.78   0
   7   3  -4   16.46    5.22   0
   6   3  -4    4.49    5.21   0
  -6  -3   4    2.38    5.25   0
   5   3  -4   27.84    5.33   0
  -5  -3   4   45.78    5.34   0
  -4  -3   4  121.91    5.92   0
   4   3  -4   97.34    5.83   0
  -3  -3   4   14.50    4.97   0
   3   3  -4    6.38    5.12   0
  -2  -3   4  370.56    8.25   0
   2   3  -4  300.76    8.25   0
  -1  -3   4    8.09    5.34   0
   1   3  -4    4.12    5.30   0
   0   3  -4   36.50    6.03   0
   0  -3   4   46.76    6.05   0
  -1   3  -4  536.99    8.74   0
   1  -3   4  560.64    8.57   0
  -2   3  -4  115.87    7.38   0
  -2   3  -4  102.55    6.48   0
   3  -3   4  837.36    9.96   0
  -3   3  -4  631.98    8.35   0
  -3   3  -4  602.63   13.66   0
  -4   3  -4  273.74   11.03   0
   4  -3   4  464.28    8.36   0
  -4   3  -4  347.61    6.93   0
   5  -3   4   23.81    5.04   0
  -5   3  -4   19.29    5.10   0
  -5   3  -4   20.93    9.56   0
   6  -3   4   42.70    5.21   0
  -6   3  -4   33.43    5.20   0
   7  -3   4   37.68    5.13   0
  -7   3  -4   37.96    5.22   0
  -8   3  -4   11.49    6.39   0
   8  -3   4    9.20    5.10   0
   9  -3   4   -7.72    5.47   0
  -9   3  -4    4.92    5.38   0
  10  -3   4    6.42    5.65   0
 -10   3  -4    2.01    5.51   0
 -11   3  -4   13.78    6.07   0
  11  -3   4   12.00    7.33   0
  -9  -2   4   18.03    5.96   0
   9   2  -4   14.36    6.08   0
  -8  -2   4   30.79    6.95   0
   8   2  -4   26.95    5.65   0
  -7  -2   4   46.62    6.86   0
   7   2  -4   39.41    5.57   0
  -6  -2   4   75.89    5.63   0
   6   2  -4   66.00    5.35   0
   5   2  -4   72.48    5.53   0
  -5  -2   4   79.30    5.58   0
   4   2  -4   51.04    5.36   0
  -4  -2   4   56.93    5.38   0
  -3  -2   4  154.94    6.10   0
   3   2  -4  130.13    6.03   0
  -2  -2   4  828.85    9.49   0
   2   2  -4  656.31    9.62   0
   1   2  -4  257.06    7.67   0
  -1  -2   4  318.91    7.68   0
   0  -2   4   23.46    6.11   0
   0   2  -4   16.82    6.18   0
  -1   2  -4  124.69    7.12   0
   1  -2   4  155.34    7.23   0
  -2   2  -4  410.29    8.20   0
  -2   2  -4  401.43    8.46   0
  -3   2  -4  713.59    8.99   0
   3  -2   4  753.23    9.30   0
   4  -2   4  384.34    7.29   0
  -4   2  -4  407.60    7.30   0
  -4   2  -4  357.69   17.17   0
   5  -2   4  266.39    6.79   0
  -5   2  -4  255.98    6.66   0
   6  -2   4  210.94    6.67   0
  -6   2  -4  204.98    6.68   0
  -7   2  -4   76.74    5.46   0
   7  -2   4   80.40    5.75   0
   8  -2   4   -3.77    5.12   0
  -8   2  -4    6.91    5.14   0
   9  -2   4   10.23    5.44   0
  -9   2  -4   23.54    5.38   0
  10  -2   4   -6.76    5.96   0
 -10   2  -4    9.58    5.73   0
 -11   2  -4    7.13    6.40   0
  11  -2   4   21.30    7.58   0
 -10  -1   4    7.40    5.93   0
  10   1  -4   -1.09    5.92   0
  -9  -1   4   17.50    5.79   0
   9   1  -4   17.38    5.54   0
  -8  -1   4   17.03    6.59   0
   8   1  -4   15.59    5.42   0
   7   1  -4   -0.20    6.38   0
  -7  -1   4    6.94    5.29   0
   6   1  -4   18.40    5.09   0
  -6  -1   4   24.02    4.98   0
   5   1  -4   56.29    5.58   0
  -5  -1   4   66.71    5.61   0
   4   1  -4   29.68    5.38   0
  -4  -1   4   52.76    6.48   0
   3   1  -4   74.99    5.85   0
  -3  -1   4   89.87    5.87   0
   2   1  -4  538.08    9.46   0
  -2  -1   4  631.80    9.05   0
   1   1  -4   95.68    8.06   0
  -1  -1   4   78.16    6.75   0
   0   1  -4    6.32    6.56   0
   0  -1   4    8.58    6.75   0
  -1   1  -4  385.07    8.97   0
  -1   1  -4  431.64    9.41   0
  -2   1  -4  617.89    9.54   0
  -3   1  -4 1611.30   13.29   0
   3  -1   4 1230.16   11.89   0
   4  -1   4   60.60    5.68   0
  -4   1  -4   43.43   11.68   0
  -4   1  -4   86.11    6.74   0
  -5   1  -4    4.14    5.00   0
   5  -1   4    1.26    4.95   0
   6  -1   4   23.57    5.31   0
  -6   1  -4   31.44    6.42   0
   7  -1   4   73.31    6.69   0
  -7   1  -4   72.79    5.77   0
   8  -1   4   10.82    5.40   0
  -8   1  -4   -0.14    5.40   0
   9  -1   4    9.13    5.48   0
  -9   1  -4    3.98    5.58   0
 -10   1  -4    6.74    6.03   0
  10  -1   4   10.60    6.21   0
 -10   0   4    2.51    5.87   0
  10   0  -4    0.36    7.21   0
  -9   0   4   26.35    5.77   0
   9   0  -4   24.53    5.73   0
  -8   0   4   16.31    5.30   0
   8   0  -4   19.07    6.42   0
  -7   0   4   89.96    6.75   0
   7   0  -4   61.85    5.52   0
   6   0  -4   57.24    5.24   0
  -6   0   4   69.32    5.58   0
   5   0  -4  103.39    5.96   0
  -5   0   4  170.59    7.37   0
   4   0  -4  179.31    6.29   0
  -4   0   4  276.29    7.77   0
   3   0  -4  201.90    6.88   0
  -3   0   4  260.08    7.04   0
  -2   0   4  285.82    8.17   0
   2   0  -4  238.24    8.09   0
  -1   0   4  346.03    8.95   0
   1   0  -4  325.62    8.93   0
   0   0   4 1605.95   15.51   0
   0   0  -4 1361.95   14.03   0
  -1   0  -4   20.51    6.25   0
  -1   0  -4   35.81    7.85   0
   2   0   4    9.13    6.61   0
  -2   0  -4    8.14    6.82   0
   3   0   4  119.94    7.57   0
  -3   0  -4   81.86    6.00   0
  -4   0  -4    8.53    9.30   0
   4   0   4   14.47    6.15   0
  -4   0  -4    6.67    5.04   0
  -5   0  -4   73.16    5.34   0
   5   0   4   69.25    5.23   0
   6   0   4   65.01    5.85   0
  -6   0  -4   68.94    5.67   0
   7   0   4   50.59    5.70   0
  -7   0  -4   84.70    7.16   0
  -8   0  -4   26.27    6.94   0
   8   0   4   18.75    6.80   0
  -9   0  -4   17.02    5.99   0
   9   0   4   13.82    5.84   0
  10   0   4   13.52    6.15   0
 -10   0  -4    1.54    7.72   0
 -11   1   4    9.94    7.65   0
  11  -1  -4    2.57    6.21   0
  10  -1  -4   -0.69    5.80   0
 -10   1   4   -1.19    5.70   0
  -9   1   4   16.09    5.47   0
   9  -1  -4   15.87    5.50   0
  -8   1   4    8.20    5.19   0
   8  -1  -4   17.70    5.14   0
  -7   1   4  107.35    5.52   0
   7  -1  -4   81.35    5.47   0
  -6   1   4  137.94    5.91   0
   6  -1  -4  113.07    5.83   0
  -5   1   4   85.27    5.45   0
   5  -1  -4   72.58    5.37   0
   4  -1  -4  675.17    9.33   0
  -4   1   4  847.70    9.74   0
  -3   1   4 1359.24   12.74   0
   3  -1  -4 1159.09   12.74   0
  -2   1   4 1729.85   14.79   0
   2  -1  -4 1443.16   14.81   0
  -1   1   4  984.88   13.44   0
   1  -1  -4  991.51   13.90   0
   0  -1  -4   51.53    7.42   0
   0   1   4   43.49    7.53   0
  -1  -1  -4   11.14    6.39   0
  -1  -1  -4    7.76    6.79   0
   2   1   4  115.04    7.22   0
  -2  -1  -4  109.63    6.95   0
   3   1   4   91.55    5.87   0
  -3  -1  -4  115.89    7.04   0
  -3  -1  -4   87.94    7.37   0
  -4  -1  -4  223.14    7.53   0
   4   1   4  208.02    7.70   0
  -4  -1  -4  137.27    9.73   0
  -5  -1  -4  274.64    7.93   0
   5   1   4  174.58    6.51   0
   6   1   4   78.75    5.56   0
  -6  -1  -4   92.51    5.90   0
   7   1   4   51.64    6.84   0
  -7  -1  -4   43.76    5.87   0
  -8  -1  -4   21.18    6.86   0
   8   1   4   22.19    5.67   0
  -9  -1  -4   12.88    7.51   0
   9   1   4    9.53    6.30   0
 -11   2   4    3.69    5.84   0
  11  -2  -4   -2.40    5.93   0
 -10   2   4    7.86    5.51   0
  10  -2  -4   -0.03    6.83   0
   9  -2  -4   32.65    5.44   0
  -9   2   4   26.74    5.48   0
  -8   2   4   26.96    5.43   0
   8  -2  -4   31.53    5.41   0
  -7   2   4  225.31    7.57   0
   7  -2  -4  193.29    7.09   0
  -6   2   4   58.68    5.45   0
   6  -2  -4   51.81    5.42   0
  -5   2   4    6.67    5.13   0
   5  -2  -4   10.95    5.94   0
   4  -2  -4  486.40    8.55   0
  -4   2   4  725.47   10.55   0
   3  -2  -4  703.93   11.43   0
  -3   2   4  646.80   10.23   0
   2  -2  -4  208.88    7.55   0
  -2   2   4  279.96    8.84   0
   1  -2  -4  441.72   11.68   0
  -1   2   4  445.34   10.81   0
   0  -2  -4   12.24    7.64   0
   0  -2  -4   17.30    8.79   0
  -1  -2  -4   30.38    5.78   0
  -1  -2  -4   27.88    7.64   0
  -1  -2  -4   28.70    7.25   0
  -2  -2  -4  355.33    8.89   0
   2   2   4  300.68    9.11   0
  -2  -2  -4  348.90   10.09   0
   3   2   4   29.95    6.25   0
  -3  -2  -4   40.32    6.74   0
  -3  -2  -4   39.35    7.31   0
   4   2   4  225.27    7.97   0
  -4  -2  -4  181.64    9.35   0
  -4  -2  -4  259.87    8.13   0
  -5  -2  -4  400.36    8.91   0
   5   2   4  334.51    8.87   0
  -6  -2  -4   55.70    5.84   0
   6   2   4   66.06    7.04   0
  -7  -2  -4    8.97    5.59   0
   7   2   4    2.29    7.02   0
  -8  -2  -4    4.41    7.21   0
   8   2   4    6.44    5.69   0
  -9  -2  -4    3.20    7.87   0
   9   2   4    5.41    7.74   0
 -11   3   4    2.47    6.20   0
  11  -3  -4    7.55    5.99   0
 -10   3   4   24.39    5.63   0
  10  -3  -4   10.20    5.49   0
  -9   3   4    7.19    5.28   0
   9  -3  -4    7.84    5.13   0
  -8   3   4   -1.52    5.34   0
   8  -3  -4    2.90    5.20   0
  -7   3   4   11.87    6.29   0
   7  -3  -4   14.54    6.07   0
  -6   3   4    5.69    5.06   0
   6  -3  -4    4.32    5.01   0
   5  -3  -4   12.50    5.12   0
  -5   3   4   13.96    6.38   0
  -4   3   4  212.75    7.25   0
   4  -3  -4  183.23    6.68   0
  -3   3   4  130.96    7.48   0
   3  -3  -4  120.04    7.43   0
   2  -3  -4   28.12    6.66   0
  -2   3   4   36.64    8.03   0
  -1   3   4   73.00    9.93   0
   1  -3  -4   75.27   10.72   0
   0  -3  -4    5.78    6.70   0
   0  -3  -4    3.38   12.52   0
   0  -3  -4    5.46   12.89   0
  -1  -3  -4  131.22    7.23   0
  -1  -3  -4  105.47   11.29   0
  -1  -3  -4   91.03   10.41   0
   2   3   4  117.86    8.28   0
  -2  -3  -4  119.06    8.32   0
  -2  -3  -4  116.91    6.44   0
  -3  -3  -4  167.65    8.49   0
   3   3   4  153.40    8.43   0
  -3  -3  -4  154.49    8.26   0
  -4  -3  -4  147.82    9.45   0
  -4  -3  -4  186.67    8.08   0
   4   3   4  162.46    8.12   0
  -5  -3  -4   27.15    6.93   0
   5   3   4   25.08    6.83   0
  -6  -3  -4   46.48    7.40   0
   6   3   4   44.30    7.11   0
  -7  -3  -4    3.87    7.24   0
   7   3   4    4.63    5.84   0
   8   3   4    9.61    6.37   0
  -8  -3  -4    9.87    7.76   0
  12  -4  -4   15.74    7.77   0
 -11   4   4   19.30    6.14   0
  11  -4  -4   19.01    6.04   0
 -10   4   4   -1.11    5.55   0
  10  -4  -4    1.04    5.51   0
  -9   4   4   18.78    5.36   0
   9  -4  -4   18.45    5.33   0
  -8   4   4   40.92    5.16   0
   8  -4  -4   27.38    5.23   0
  -7   4   4  115.66    5.82   0
   7  -4  -4   93.73    5.83   0
   6  -4  -4   15.15    4.95   0
  -6   4   4   14.35    4.88   0
  -5   4   4  208.11    6.67   0
   5  -4  -4  204.69    6.54   0
  -4   4   4  658.53   10.04   0
   4  -4  -4  600.71    9.74   0
  -3   4   4 1019.49   15.57   0
   3  -4  -4 1004.77   13.83   0
   2  -4  -4  330.53    6.72   0
  -2   4   4  270.52   13.33   0
   2  -4  -4  274.72   12.51   0
   1  -4  -4   -5.46    4.97   0
   0  -4  -4  148.25    6.26   0
  -1  -4  -4   62.63    5.74   0
   2   4   4   13.98    9.77   0
  -2  -4  -4   12.74    8.55   0
  -2  -4  -4   22.24    7.23   0
  -3  -4  -4   11.12    5.94   0
   3   4   4    1.99    6.89   0
  -3  -4  -4    2.01    7.18   0
  -4  -4  -4   40.69    8.06   0
   4   4   4   41.94    7.91   0
  -4  -4  -4   50.54    7.75   0
   5   4   4   41.60    7.02   0
  -5  -4  -4   44.95    6.98   0
   6   4   4   -0.02    6.97   0
  -6  -4  -4   -1.56    7.11   0
   7   4   4    2.87    7.64   0
  -7  -4  -4   11.64    7.64   0
 -12   5   4   -0.57    6.25   0
  12  -5  -4    3.97    6.13   0
 -11   5   4    4.58    5.80   0
  11  -5  -4    2.78    5.90   0
 -10   5   4    6.03    6.74   0
  10  -5  -4   24.39    6.71   0
  -9   5   4   12.35    5.28   0
   9  -5  -4    3.25    5.35   0
  -8   5   4    1.01    4.80   0
   8  -5  -4   12.52    5.19   0
  -7   5   4   46.45    5.38   0
   7  -5  -4   32.25    5.40   0
  -6   5   4   52.49    6.84   0
   6  -5  -4   45.01    5.53   0
  -5   5   4  236.42    8.28   0
   5  -5  -4  223.20    8.15   0
   4  -5  -4   43.83    5.37   0
  -4   5   4   44.97    7.16   0
   4  -5  -4   43.73    6.51   0
   3  -5  -4   83.78    5.58   0
   3  -5  -4   68.15    8.25   0
  -3   5   4   81.25    8.73   0
   2  -5  -4  240.36    6.39   0
   1  -5  -4   24.68    5.45   0
   0  -5  -4   15.38    5.53   0
  -1  -5  -4   18.78    5.60   0
  -2  -5  -4   32.56    6.05   0
   2   5   4   12.84   11.36   0
  -2  -5  -4   14.66   10.64   0
   3   5   4   19.63    8.56   0
  -3  -5  -4   20.55    7.74   0
  -3  -5  -4   20.29    8.62   0
  -4  -5  -4   28.96    8.02   0
   4   5   4   34.32    8.49   0
  -4  -5  -4   40.94    8.39   0
  -5  -5  -4    6.50    8.32   0
   5   5   4   14.71    8.10   0
   6   5   4    0.10    8.79   0
  -6  -5  -4    2.91    7.51   0
 -12   6   4    4.71    6.52   0
  12  -6  -4    8.89    8.10   0
  12  -6  -4    2.99    6.24   0
  11  -6  -4   -0.99    7.44   0
  11  -6  -4    7.72    5.80   0
 -11   6   4   -2.06    6.04   0
  10  -6  -4    7.77    5.75   0
 -10   6   4   -4.69    5.78   0
  10  -6  -4    2.69    5.64   0
  -9   6   4    2.86    6.77   0
   9  -6  -4   11.32    5.39   0
   8  -6  -4  108.50    6.18   0
  -8   6   4  104.18    6.33   0
   8  -6  -4  106.71    6.12   0
   7  -6  -4  117.60    6.74   0
  -7   6   4  110.08    6.81   0
   7  -6  -4  105.80    6.82   0
   6  -6  -4   60.23    5.51   0
  -6   6   4   55.90    6.86   0
   6  -6  -4   49.07    6.60   0
   5  -6  -4   43.77    6.34   0
  -5   6   4   30.46    6.43   0
   5  -6  -4   29.59    6.27   0
   4  -6  -4   -1.58    5.06   0
   4  -6  -4    4.80    6.61   0
  -4   6   4    1.90    6.62   0
   3  -6  -4   61.23   11.49   0
   3  -6  -4   87.87    5.40   0
  -3   6   4   63.85   11.88   0
   2  -6  -4   48.59    5.47   0
   1  -6  -4    5.41    5.25   0
   0  -6  -4    3.70    5.50   0
  -1  -6  -4    2.72    5.90   0
  -2  -6  -4    7.91    6.06   0
   3   6   4   20.40   10.83   0
  -3  -6  -4   21.11   11.17   0
  -3  -6  -4   17.49    7.78   0
  -4  -6  -4   19.22    9.67   0
   4   6   4   18.74    9.47   0
  -5  -6  -4    6.58    8.76   0
   5   6   4    2.02    8.79   0
  11  -7  -4    5.50    6.12   0
  11  -7  -4    7.28    6.21   0
 -11   7   4    8.44    5.94   0
  10  -7  -4    6.64    5.67   0
 -10   7   4   11.50    7.09   0
  10  -7  -4   10.95    5.60   0
   9  -7  -4   10.69    6.91   0
  -9   7   4   12.83    6.86   0
   9  -7  -4    1.06    5.39   0
  -8   7   4   17.64    5.33   0
   8  -7  -4   18.87    5.57   0
   8  -7  -4   14.25    5.20   0
   7  -7  -4   12.56    5.27   0
  -7   7   4    9.04    5.26   0
   7  -7  -4   -1.95    6.41   0
   6  -7  -4   -0.68    5.41   0
   6  -7  -4    4.38    6.16   0
  -6   7   4    7.21    6.39   0
   5  -7  -4    3.88    5.15   0
  -5   7   4    4.08    6.49   0
   5  -7  -4    2.43    7.37   0
   4  -7  -4    2.58    5.40   0
   4  -7  -4    0.53    7.73   0
  -4   7   4   -2.80    8.44   0
   3  -7  -4  146.14    6.31   0
   2  -7  -4   44.07    5.66   0
   1  -7  -4    4.88    5.66   0
   0  -7  -4   14.03    5.68   0
  -1  -7  -4    9.35    5.74   0
  -2  -7  -4    4.33    6.19   0
  -3  -7  -4   13.41    6.44   0
   4   7   4    6.25   12.93   0
  -4  -7  -4    3.69   12.05   0
  11  -8  -4    0.87    6.18   0
 -11   8   4   -7.78    6.30   0
  11  -8  -4    8.59    6.04   0
 -10   8   4    9.47    5.95   0
  10  -8  -4    8.78    5.72   0
  10  -8  -4   12.04    5.89   0
   9  -8  -4    5.84    5.73   0
  -9   8   4    8.56    5.59   0
   9  -8  -4    6.50    5.25   0
   8  -8  -4   19.48    5.48   0
  -8   8   4   15.22    7.17   0
   8  -8  -4   17.13    6.97   0
   7  -8  -4   52.24    5.52   0
  -7   8   4   34.89    6.75   0
   7  -8  -4   39.64    7.10   0
   6  -8  -4   63.11    5.64   0
  -6   8   4   49.62    7.13   0
   6  -8  -4   60.57    7.87   0
   5  -8  -4   16.40    7.30   0
  -5   8   4   15.26    8.43   0
   5  -8  -4   17.66    5.42   0
  -4   8   4    4.51   13.11   0
  -4   8   4    2.21   12.86   0
   4  -8  -4    3.74    5.28   0
   3  -8  -4   73.68    6.01   0
   2  -8  -4   49.23    5.93   0
   1  -8  -4    2.74    6.87   0
   0  -8  -4   11.15    5.86   0
  -1  -8  -4   -5.06    5.98   0
  -2  -8  -4   11.84    6.46   0
  -3  -8  -4    5.20    8.56   0
 -11   9   4    1.90    6.49   0
  11  -9  -4    3.54    6.25   0
  11  -9  -4    0.20    7.84   0
 -10   9   4    7.63    6.40   0
  10  -9  -4    7.05    7.56   0
  10  -9  -4    5.33    6.12   0
  -9   9   4    2.80    7.32   0
   9  -9  -4    9.01    5.93   0
   9  -9  -4    5.53    5.82   0
  -8   9   4   14.13    7.09   0
   8  -9  -4   12.36    6.79   0
   8  -9  -4   18.25    5.89   0
   7  -9  -4   19.80    5.80   0
  -7   9   4    8.56    7.03   0
   7  -9  -4   14.58    7.07   0
   6  -9  -4    2.59    7.73   0
  -6   9   4    1.82    7.91   0
   6  -9  -4    2.45    5.51   0
  -5   9   4   -0.16   10.19   0
   5  -9  -4    4.44    5.51   0
  -5   9   4    3.01   10.30   0
   4  -9  -4   10.71    5.59   0
   3  -9  -4   57.63    6.10   0
   2  -9  -4   29.99    6.23   0
   1  -9  -4  -14.67    5.86   0
   0  -9  -4   -4.62    6.38   0
  -1  -9  -4    8.82    7.78   0
  -2  -9  -4   -0.30    6.90   0
 -10  10   4   13.31    8.18   0
  10 -10  -4   16.07    6.46   0
  10 -10  -4   24.78    6.56   0
  -9  10   4    5.57    7.77   0
   9 -10  -4    6.64    7.56   0
   9 -10  -4   15.08    6.15   0
   8 -10  -4    8.93    7.35   0
  -8  10   4    6.03    7.49   0
   8 -10  -4   12.45    6.26   0
   7 -10  -4   16.51    7.38   0
  -7  10   4   19.75    8.74   0
   7 -10  -4   31.52    6.18   0
  -6  10   4   15.65    9.41   0
   6 -10  -4   13.48    5.96   0
  -6  10   4   13.58    9.54   0
   5 -10  -4   17.59    6.11   0
   4 -10  -4   26.62    6.00   0
   3 -10  -4   22.02    6.16   0
   2 -10  -4   15.41    6.24   0
   1 -10  -4    0.50    6.34   0
   0 -10  -4   -2.94    6.62   0
   8 -11  -4   11.45    8.09   0
  -8  11   4   12.47    8.00   0
   8 -11  -4   15.67    6.71   0
  -7  11   4   24.30   10.50   0
  -7  11   4   25.38   10.63   0
   7 -11  -4   29.56    6.61   0
   6 -11  -4    4.88    6.32   0
   5 -11  -4    5.85    6.27   0
   4 -11  -4    5.41    6.35   0
   3 -11  -4    6.06    6.43   0
  -3  12  -5    6.61    6.44   0
  -3  12  -5   14.95    7.91   0
  -3  12  -5    5.28    6.70   0
  -4  12  -5    2.03    7.86   0
  -4  12  -5   12.68    6.49   0
  -4  12  -5    0.95    6.48   0
  -5  12  -5   -0.36    6.27   0
  -5  12  -5   -2.77    6.15   0
  -5  12  -5   -1.45    6.34   0
  -6  12  -5    3.95    7.79   0
  -6  12  -5    1.40    6.49   0
  -6  12  -5    5.04    7.66   0
  -7  12  -5    6.48    6.01   0
  -7  12  -5   -4.72    7.66   0
  -7  12  -5    6.28    7.55   0
  -8  12  -5    3.03    6.69   0
  -8  12  -5   -0.02    6.48   0
  -8  12  -5    0.60    6.45   0
   0  11  -5   -1.68    8.01   0
   0  11  -5    8.11    6.57   0
   0  11  -5    6.25    7.24   0
  -1  11  -5    6.76    6.20   0
  -1  11  -5   -2.65    6.50   0
  -1  11  -5   -1.90    6.28   0
  -2  11  -5   10.43    6.48   0
  -2  11  -5    6.24    6.20   0
  -2  11  -5    5.46    7.61   0
  -3  11  -5    1.54    7.33   0
  -3  11  -5    6.53    7.27   0
  -3  11  -5   -7.85    6.28   0
  -4  11  -5    3.41    5.96   0
  -4  11  -5    7.32    5.91   0
  -4  11  -5    7.54    7.43   0
  -5  11  -5    6.15    7.28   0
  -5  11  -5    8.33    7.33   0
  -5  11  -5   12.25    5.78   0
  -6  11  -5    7.28    5.81   0
  -6  11  -5   -1.63    5.63   0
  -6  11  -5   -6.26    5.91   0
  -7  11  -5    2.21    7.18   0
  -7  11  -5    6.15    6.07   0
  -7  11  -5    5.25    5.93   0
  -8  11  -5    4.03    7.62   0
  -8  11  -5    5.41    6.06   0
  -8  11  -5   12.76    6.20   0
  -9  11  -5   14.79    7.30   0
  -9  11  -5    3.60    6.31   0
  -2 -10   5   -2.28    8.15   0
   2  10  -5    2.27    6.49   0
   2  10  -5    8.91    6.88   0
   1  10  -5    4.33    6.66   0
  -1 -10   5   12.06    6.29   0
   1  10  -5   10.54    6.12   0
   0  10  -5    8.68    7.34   0
   0  10  -5   11.64    6.62   0
  -1  10  -5    2.93    5.89   0
  -1  10  -5    7.90    5.77   0
  -1  10  -5   -6.71    6.22   0
  -2  10  -5   39.84    7.16   0
  -2  10  -5   36.97    7.20   0
  -2  10  -5    7.51    6.34   0
  -3  10  -5   30.09    5.75   0
  -3  10  -5   21.88    5.79   0
  -3  10  -5   21.29    6.24   0
  -4  10  -5   25.60    5.75   0
  -4  10  -5   28.51    5.78   0
  -4  10  -5   30.84    7.22   0
  -5  10  -5   24.74    5.68   0
  -5  10  -5   21.60    6.95   0
  -5  10  -5   12.30    5.93   0
  -6  10  -5   14.77    7.08   0
  -6  10  -5   11.35    5.82   0
  -6  10  -5    8.26    5.82   0
  -7  10  -5   11.12    5.55   0
  -7  10  -5    1.82    5.79   0
  -7  10  -5    9.03    6.93   0
  -8  10  -5    9.33    5.93   0
  -8  10  -5    1.74    5.58   0
  -8  10  -5    5.25    5.80   0
  -9  10  -5    4.75    5.96   0
  10 -10   5    9.39    6.27   0
 -10  10  -5    1.56    6.19   0
   3   9  -5    2.63    7.63   0
   3   9  -5   -0.42    6.66   0
  -3  -9   5    4.10    7.75   0
  -2  -9   5   -3.26    6.06   0
   2   9  -5    7.12    5.86   0
   2   9  -5   -3.00    6.70   0
   1   9  -5   15.70    5.82   0
  -1  -9   5   13.84    5.93   0
   1   9  -5    4.84    6.65   0
   0  -9   5   21.99    5.90   0
   0   9  -5   24.62    5.70   0
   0   9  -5   21.06    6.44   0
  -1   9  -5    4.32    5.56   0
  -1   9  -5    3.38    5.41   0
  -1   9  -5   -3.78    6.29   0
  -2   9  -5   15.05    5.55   0
  -2   9  -5   21.74    6.72   0
  -2   9  -5   19.68    6.17   0
  -3   9  -5   22.05    6.74   0
  -3   9  -5    5.65    5.94   0
  -3   9  -5   16.23    5.49   0
  -4   9  -5   40.40    5.66   0
  -4   9  -5   42.95    5.54   0
  -4   9  -5   34.50    6.06   0
  -5   9  -5   37.28    5.63   0
  -5   9  -5   40.91    6.91   0
  -5   9  -5   26.85    5.72   0
  -6   9  -5    5.92    5.69   0
  -6   9  -5    0.32    6.49   0
  -6   9  -5    9.73    5.40   0
  -7   9  -5   45.62    6.70   0
  -7   9  -5   38.49    5.50   0
  -7   9  -5   43.32    7.16   0
  -8   9  -5   65.07    7.53   0
  -8   9  -5   89.94    7.32   0
   9  -9   5   23.91    7.06   0
  -9   9  -5   18.04    5.74   0
  10  -9   5   17.82    5.91   0
 -10   9  -5    5.76    6.20   0
  11  -9   5    1.99    6.35   0
 -11   9  -5   12.19    6.45   0
  -4  -8   5    8.54    6.12   0
   4   8  -5    4.75    5.97   0
   4   8  -5   -1.16    6.83   0
   3   8  -5   18.81    5.88   0
  -3  -8   5   17.00    6.14   0
   3   8  -5    3.86    6.49   0
   2   8  -5   15.80    5.70   0
  -2  -8   5   15.93    7.06   0
   2   8  -5    7.69    6.55   0
  -1  -8   5    1.02    5.54   0
   1   8  -5    3.61    6.80   0
   1   8  -5   -8.87    6.58   0
   0  -8   5    3.31    5.55   0
   0   8  -5    6.59    5.43   0
   0   8  -5    1.74    6.34   0
  -1   8  -5    0.48    5.08   0
  -1   8  -5    1.38    6.17   0
  -2   8  -5   19.55    5.39   0
  -2   8  -5   21.40    5.28   0
  -2   8  -5   11.49    6.40   0
  -3   8  -5    9.14    5.95   0
  -3   8  -5   -1.38    7.24   0
  -3   8  -5   -2.59    4.93   0
  -4   8  -5    5.79    5.01   0
  -4   8  -5    2.15    6.31   0
  -4   8  -5   -5.57    5.71   0
  -5   8  -5    5.32    5.95   0
  -5   8  -5    4.34    5.15   0
  -5   8  -5    3.68    5.46   0
  -6   8  -5    9.43    5.26   0
  -6   8  -5    9.22    6.99   0
  -6   8  -5   12.44    5.36   0
  -7   8  -5   29.68    7.18   0
  -7   8  -5   33.73    5.65   0
  -8   8  -5   35.00    7.05   0
   8  -8   5   34.79    5.60   0
  -8   8  -5   38.16    5.60   0
   9  -8   5   -3.65    5.57   0
  -9   8  -5   12.54    5.57   0
  10  -8   5    6.62    5.76   0
 -10   8  -5    6.20    5.84   0
 -11   8  -5    7.36    6.07   0
  11  -8   5    9.82    6.07   0
   5   7  -5   21.53    6.00   0
  -5  -7   5   11.72    6.20   0
   5   7  -5    8.97    8.38   0
  -4  -7   5    6.92    6.94   0
   4   7  -5    6.24    5.86   0
   4   7  -5    1.32    6.76   0
  -3  -7   5    5.59    6.69   0
   3   7  -5    3.00    6.90   0
   3   7  -5    2.38    6.24   0
  -2  -7   5   47.62    5.79   0
   2   7  -5   43.84    5.78   0
   2   7  -5   35.98    6.79   0
   1   7  -5   11.03    6.64   0
   1   7  -5   18.22    5.37   0
  -1  -7   5   23.75    5.41   0
   0   7  -5   87.91    5.88   0
   0  -7   5  108.04    5.88   0
   0   7  -5   64.52    7.33   0
  -1   7  -5   89.84    6.79   0
   1  -7   5   90.83    5.80   0
  -1   7  -5   46.06    6.89   0
  -2   7  -5  108.20    5.92   0
  -2   7  -5  101.09    6.04   0
  -2   7  -5   77.61    6.87   0
  -3   7  -5   81.42    6.03   0
  -3   7  -5   86.28    6.14   0
  -3   7  -5   80.39    7.02   0
  -4   7  -5  109.63    6.94   0
  -4   7  -5   88.84    5.69   0
  -4   7  -5   85.00    7.90   0
  -5   7  -5   76.70    5.56   0
  -5   7  -5   87.73    5.60   0
  -5   7  -5   71.73    6.50   0
  -6   7  -5   26.32    5.18   0
  -6   7  -5   17.44    6.88   0
   7  -7   5   58.87    5.45   0
  -7   7  -5   57.87    5.61   0
  -7   7  -5   53.13    7.12   0
  -8   7  -5   13.58    5.57   0
   8  -7   5   29.14    5.21   0
   9  -7   5   10.92    5.46   0
  -9   7  -5    1.74    5.47   0
  10  -7   5   11.46    5.67   0
 -10   7  -5    0.28    5.76   0
  11  -7   5    2.64    6.04   0
 -11   7  -5   10.98    5.88   0
   6   6  -5    7.72    7.14   0
  -6  -6   5    2.08    6.04   0
   6   6  -5    4.24    6.56   0
   5   6  -5    6.87    7.02   0
  -5  -6   5    1.91    5.72   0
   5   6  -5    4.44    8.26   0
   4   6  -5    1.13    5.34   0
   4   6  -5   -4.63    6.25   0
  -4  -6   5    6.43    5.30   0
   3   6  -5   66.77    5.73   0
   3   6  -5   44.15    7.04   0
  -3  -6   5   95.22    7.18   0
  -2  -6   5  280.62    7.07   0
   2   6  -5  197.65   10.20   0
   2   6  -5  259.27    6.73   0
  -1  -6   5   24.33    5.28   0
   1   6  -5   19.56    6.88   0
   1   6  -5   26.46    5.34   0
   0   6  -5   77.26    6.91   0
   0  -6   5  116.56    7.18   0
   0   6  -5   37.26    7.41   0
   1  -6   5  153.58    7.54   0
  -1   6  -5  120.72    7.32   0
  -1   6  -5   62.70    7.67   0
  -2   6  -5   88.88    5.97   0
  -2   6  -5   74.87    7.70   0
  -2   6  -5   91.42    6.02   0
  -3   6  -5   76.29    5.75   0
  -3   6  -5   83.06    8.41   0
  -3   6  -5   77.24    5.76   0
  -4   6  -5    7.27    5.09   0
  -4   6  -5    8.31    7.48   0
  -4   6  -5    3.64    5.09   0
  -5   6  -5   54.72    6.39   0
  -5   6  -5   44.12    7.58   0
   6  -6   5  134.32    5.54   0
  -6   6  -5  119.56    7.96   0
  -6   6  -5  137.34    5.62   0
  -7   6  -5   41.95    7.09   0
   7  -6   5   58.23    5.42   0
  -7   6  -5   59.91    5.50   0
   8  -6   5    3.64    5.12   0
  -8   6  -5   -4.39    5.09   0
   9  -6   5   18.50    5.48   0
  -9   6  -5   20.52    5.48   0
  10  -6   5   31.11    5.63   0
 -10   6  -5   26.35    5.82   0
  11  -6   5   -1.10    5.96   0
 -11   6  -5    6.08    5.96   0
  -7  -5   5    2.00    6.07   0
   7   5  -5    6.86    8.32   0
   7   5  -5   -0.43    6.13   0
   6   5  -5    7.75    5.81   0
  -6  -5   5    0.91    7.05   0
   6   5  -5    0.73    7.83   0
   5   5  -5    4.31    5.21   0
   5   5  -5    8.71    6.51   0
  -5  -5   5    7.69    5.39   0
   4   5  -5   20.52    5.25   0
   4   5  -5   12.44    6.61   0
  -4  -5   5   26.78    5.45   0
   3   5  -5  273.93    7.93   0
  -3  -5   5  319.17    8.08   0
   2   5  -5  184.00    6.71   0
  -2  -5   5  278.70    8.22   0
  -1  -5   5    2.54    5.19   0
   1   5  -5    8.77    6.42   0
   0   5  -5   34.93    5.50   0
   0  -5   5   46.73    5.54   0
  -1   5  -5   13.81    8.60   0
  -1   5  -5   29.68    6.24   0
   1  -5   5   26.83    5.02   0
  -2   5  -5   14.22    4.95   0
  -2   5  -5   21.35    5.16   0
  -2   5  -5    9.22    7.26   0
  -3   5  -5  110.62    6.03   0
  -3   5  -5  101.37    5.73   0
  -3   5  -5   84.32    7.88   0
  -4   5  -5   38.45    5.32   0
  -4   5  -5   35.98    5.48   0
  -4   5  -5   32.71    8.16   0
   5  -5   5   68.97    5.27   0
  -5   5  -5   77.55    5.48   0
  -5   5  -5   50.97    8.16   0
   6  -5   5   81.91    5.29   0
  -6   5  -5   59.67    6.97   0
  -6   5  -5   86.91    5.33   0
   7  -5   5   44.27    5.43   0
  -7   5  -5   39.51    5.47   0
   8  -5   5   48.11    5.59   0
  -8   5  -5   56.78    5.46   0
   9  -5   5  144.42    6.37   0
  -9   5  -5  141.43    6.41   0
 -10   5  -5   27.19    5.98   0
  10  -5   5   32.03    5.90   0
  11  -5   5    2.79    7.23   0
 -11   5  -5    4.21    5.88   0
  -8  -4   5    7.67    6.22   0
   8   4  -5   -1.62    8.71   0
   8   4  -5    9.24    6.23   0
  -7  -4   5    7.55    6.05   0
   7   4  -5   20.83    5.97   0
   7   4  -5    7.05    6.75   0
  -6  -4   5   37.82    5.53   0
   6   4  -5   27.76    5.58   0
  -5  -4   5   -0.15    5.30   0
   5   4  -5    9.22    5.26   0
  -4  -4   5   25.37    5.24   0
   4   4  -5   14.90    5.24   0
  -3  -4   5  333.96    7.19   0
   3   4  -5  293.71    6.94   0
  -2  -4   5  181.50    6.18   0
   2   4  -5  147.57    6.13   0
  -1  -4   5   47.25    6.41   0
   1   4  -5   26.59    5.15   0
   0   4  -5   18.58    5.11   0
   0  -4   5   15.95    5.23   0
   1  -4   5   -2.82    5.12   0
  -1   4  -5    2.77    5.09   0
  -2   4  -5  290.76    6.92   0
  -2   4  -5  286.46    6.94   0
  -3   4  -5  109.90    5.75   0
  -3   4  -5  110.92    9.89   0
  -3   4  -5  103.37    5.81   0
  -4   4  -5   -4.21    5.10   0
  -4   4  -5    4.92    8.57   0
   5  -4   5  150.27    5.97   0
  -5   4  -5  146.67    5.91   0
  -5   4  -5  147.04    9.52   0
  -6   4  -5   88.58   10.18   0
   6  -4   5  134.43    5.68   0
  -6   4  -5  125.97    5.63   0
   7  -4   5    9.41    5.03   0
  -7   4  -5    0.73    6.13   0
   8  -4   5    3.54    5.29   0
  -8   4  -5   14.68    5.16   0
   9  -4   5   49.71    5.85   0
  -9   4  -5   66.11    5.74   0
  10  -4   5   10.02    5.71   0
 -10   4  -5   10.80    5.70   0
  11  -4   5   12.66    6.04   0
 -11   4  -5   -2.12    5.81   0
   9   3  -5    5.80    6.40   0
   9   3  -5    7.90    9.00   0
  -9  -3   5    7.66    6.26   0
  -8  -3   5   14.29    5.98   0
   8   3  -5    8.73    5.87   0
   7   3  -5   12.04    6.69   0
  -7  -3   5    2.84    5.54   0
  -6  -3   5    2.13    5.24   0
   6   3  -5   -3.49    5.25   0
  -5  -3   5   58.99    5.47   0
   5   3  -5   47.81    5.47   0
  -4  -3   5   68.03    5.44   0
   4   3  -5   61.98    6.56   0
  -3  -3   5   93.20    5.78   0
   3   3  -5  103.84    6.91   0
  -2  -3   5    8.38    6.27   0
   2   3  -5    5.96    5.09   0
   1   3  -5   40.49    6.51   0
  -1  -3   5   38.41    5.43   0
   0   3  -5  742.25    9.71   0
   0  -3   5  908.67    9.75   0
  -1   3  -5  295.05    8.17   0
   1  -3   5  335.41    8.21   0
  -2   3  -5  325.95    7.24   0
  -2   3  -5  351.72    7.21   0
  -3   3  -5  178.75    6.17   0
  -3   3  -5  145.19    5.94   0
  -4   3  -5    6.07    9.59   0
   4  -3   5   -1.81    4.84   0
  -4   3  -5    2.40    4.86   0
   5  -3   5  262.95    7.34   0
  -5   3  -5  157.02   11.50   0
  -5   3  -5  197.81    6.19   0
   6  -3   5  131.88    5.91   0
  -6   3  -5  125.09    5.85   0
   7  -3   5   45.56    5.45   0
  -7   3  -5   58.18    5.51   0
   8  -3   5   88.08    5.75   0
  -8   3  -5   85.18    5.73   0
   9  -3   5  120.13    7.63   0
  -9   3  -5  129.82    7.39   0
  10  -3   5   12.70    5.91   0
 -10   3  -5   10.01    5.81   0
  11  -3   5   -2.22    6.33   0
 -11   3  -5   -1.83    6.20   0
  -9  -2   5    2.99    5.98   0
   9   2  -5    7.25    7.31   0
  -8  -2   5   23.07    5.79   0
   8   2  -5   13.41    5.66   0
   7   2  -5   21.81    5.51   0
  -7  -2   5   28.54    5.35   0
   6   2  -5   40.61    5.63   0
  -6  -2   5   45.19    5.49   0
   5   2  -5    4.81    4.84   0
  -5  -2   5   -1.91    4.95   0
  -4  -2   5   90.10    6.68   0
   4   2  -5   46.24    5.62   0
  -3  -2   5  203.09    6.39   0
   3   2  -5  151.55    6.43   0
  -2  -2   5  514.79    7.98   0
   2   2  -5  427.13    7.89   0
   1   2  -5  571.30    8.98   0
  -1  -2   5  700.75    8.94   0
   0   2  -5  534.05    8.92   0
   0  -2   5  612.31    8.69   0
  -1   2  -5   72.10    7.40   0
   1  -2   5   70.86    6.13   0
  -2   2  -5   34.36    5.58   0
  -2   2  -5   25.93    5.84   0
  -3   2  -5   77.27    6.90   0
   4  -2   5   65.60    5.36   0
  -4   2  -5   62.06    5.38   0
   5  -2   5   58.53    5.47   0
  -5   2  -5   72.59    5.59   0
  -5   2  -5   49.96   15.05   0
   6  -2   5    9.26    5.17   0
  -6   2  -5    7.88    5.06   0
   7  -2   5    0.71    5.03   0
  -7   2  -5    1.01    6.17   0
   8  -2   5   29.23    6.84   0
  -8   2  -5   15.83    5.47   0
   9  -2   5   29.24    5.72   0
  -9   2  -5   35.24    6.99   0
  10  -2   5    6.74    6.15   0
 -10   2  -5   11.90    6.21   0
  10   1  -5    9.33    6.19   0
 -10  -1   5    6.65    6.31   0
  -9  -1   5    9.07    5.96   0
   9   1  -5   18.48    5.94   0
  -8  -1   5    5.35    5.45   0
   8   1  -5   10.17    5.53   0
   7   1  -5    1.61    5.19   0
  -7  -1   5   12.50    5.21   0
   6   1  -5    8.97    5.09   0
  -6  -1   5   11.11    5.13   0
   5   1  -5   67.14    5.55   0
  -5  -1   5   86.33    5.65   0
   4   1  -5  334.89    7.41   0
  -4  -1   5  399.53    7.57   0
  -3  -1   5   25.23    5.18   0
   3   1  -5   20.56    5.16   0
  -2  -1   5  414.55    7.79   0
   2   1  -5  316.48    7.46   0
   1   1  -5  985.44   11.50   0
  -1  -1   5 1332.81   11.87   0
   0  -1   5  361.45    8.20   0
   0   1  -5  294.91    8.11   0
  -1   1  -5  336.21    7.82   0
  -1   1  -5  368.68    8.37   0
  -2   1  -5  210.11    7.02   0
  -2   1  -5  299.67    8.72   0
   3  -1   5   62.73    5.80   0
  -3   1  -5   75.67    6.97   0
   4  -1   5  303.34    7.89   0
  -4   1  -5  295.69    7.79   0
   5  -1   5   23.06    4.96   0
  -5   1  -5   24.36    4.93   0
   6  -1   5   32.38    6.43   0
  -6   1  -5   29.08    5.09   0
   7  -1   5   81.03    5.70   0
  -7   1  -5   87.40    5.60   0
   8  -1   5   67.60    5.93   0
  -8   1  -5   61.80    5.97   0
   9  -1   5   20.77    5.97   0
  -9   1  -5   23.48    5.96   0
 -10   1  -5   -2.77    6.13   0
  10  -1   5   -3.81    6.17   0
 -10   0   5    2.85    5.96   0
  10   0  -5    9.41    6.00   0
  -9   0   5   23.14    5.72   0
   9   0  -5   10.75    5.65   0
  -8   0   5    4.46    5.41   0
   8   0  -5    7.72    5.09   0
  -7   0   5   36.24    5.40   0
   7   0  -5   29.13    5.34   0
   6   0  -5   32.50    5.16   0
  -6   0   5   33.16    5.11   0
  -5   0   5   99.85    6.85   0
   5   0  -5   70.97    5.52   0
   4   0  -5  102.30    5.59   0
  -4   0   5  106.59    5.69   0
  -3   0   5    3.33    5.28   0
   3   0  -5    4.19    5.17   0
  -2   0   5  241.28    7.33   0
   2   0  -5  176.49    7.17   0
  -1   0   5 2299.06   15.45   0
   1   0  -5 2034.63   16.12   0
   0   0   5  103.98    6.60   0
   0   0  -5   99.97    6.83   0
  -1   0  -5    6.17    5.40   0
  -1   0  -5    4.75    7.05   0
  -2   0  -5   87.78    6.15   0
  -2   0  -5   80.34    5.93   0
   3   0   5   58.32    6.57   0
  -3   0  -5   41.18    5.32   0
  -4   0  -5  116.05    9.19   0
   4   0   5  119.69    5.83   0
  -4   0  -5  117.40    5.78   0
   5   0   5   17.49    5.21   0
  -5   0  -5   19.05    5.16   0
  -5   0  -5   12.00   13.37   0
   6   0   5   -1.15    6.54   0
  -6   0  -5    7.39    6.55   0
   7   0   5   53.59    5.64   0
  -7   0  -5   72.68    6.88   0
   8   0   5   19.48    5.74   0
  -8   0  -5   16.97    5.93   0
  -9   0  -5   20.87    6.07   0
   9   0   5   12.15    6.15   0
 -11   1   5   -0.45    6.20   0
  11  -1  -5    7.34    6.37   0
 -10   1   5    3.68    5.87   0
  10  -1  -5   11.52    5.89   0
  -9   1   5   24.28    5.79   0
   9  -1  -5   28.60    5.70   0
  -8   1   5   17.10    5.41   0
   8  -1  -5   17.76    5.30   0
  -7   1   5   11.60    5.20   0
   7  -1  -5    9.29    5.04   0
   6  -1  -5    7.28    5.11   0
  -6   1   5    5.84    5.08   0
  -5   1   5   77.98    5.93   0
   5  -1  -5   74.33    5.70   0
   4  -1  -5   52.70    5.56   0
  -4   1   5   66.26    5.65   0
   3  -1  -5  257.10    7.43   0
  -3   1   5  276.75    7.54   0
  -2   1   5  581.41    9.84   0
   2  -1  -5  461.52    9.17   0
  -1   1   5  403.31    8.33   0
   1  -1  -5  498.15   10.09   0
   0   1   5   93.18    7.33   0
   0  -1  -5   96.80    7.11   0
  -1  -1  -5  407.15    9.19   0
  -1  -1  -5  388.85    8.86   0
  -2  -1  -5    0.17    6.05   0
  -3  -1  -5   67.85    7.09   0
   3   1   5   79.90    7.23   0
  -3  -1  -5   74.60    6.81   0
  -4  -1  -5  145.93    8.91   0
   4   1   5  131.49    6.29   0
  -4  -1  -5  181.80    7.55   0
   5   1   5    4.72    6.16   0
  -5  -1  -5    7.85    9.82   0
  -5  -1  -5    4.33    6.29   0
   6   1   5   38.97    6.85   0
  -6  -1  -5   22.30    5.65   0
  -7  -1  -5   97.22    7.67   0
   7   1   5   70.67    6.25   0
  -8  -1  -5   -0.35    5.86   0
   8   1   5    3.59    5.73   0
  -9  -1  -5    6.18    7.70   0
   9   1   5    2.23    6.38   0
 -11   2   5   -0.40    6.23   0
  11  -2  -5    8.51    6.06   0
 -10   2   5   18.87    5.82   0
  10  -2  -5   22.78    5.84   0
  -9   2   5   11.41    5.65   0
   9  -2  -5   17.32    5.47   0
  -8   2   5   -0.80    5.30   0
   8  -2  -5    1.00    5.11   0
  -7   2   5    4.04    5.10   0
   7  -2  -5    7.97    5.02   0
  -6   2   5   27.69    6.59   0
   6  -2  -5   18.14    5.40   0
   5  -2  -5  231.94    6.88   0
  -5   2   5  271.19    6.97   0
   4  -2  -5  127.97    6.07   0
  -4   2   5  164.31    7.53   0
   3  -2  -5  157.54    7.46   0
  -3   2   5  201.31    8.13   0
  -2   2   5  226.12    8.25   0
   2  -2  -5  174.22    8.14   0
  -1   2   5  221.58    8.34   0
   1  -2  -5  220.76    9.48   0
   0  -2  -5   87.27    7.97   0
   0  -2  -5  100.15    8.55   0
  -1  -2  -5    7.77    7.42   0
  -1  -2  -5    4.99    6.08   0
  -2  -2  -5   42.30    6.69   0
  -2  -2  -5   39.51    7.09   0
   3   2   5  194.69    7.92   0
  -3  -2  -5  190.59    7.73   0
  -3  -2  -5  184.19    8.20   0
  -4  -2  -5  267.95   10.56   0
   4   2   5  252.52    8.71   0
  -4  -2  -5  275.98    8.50   0
   5   2   5   10.00    6.31   0
  -5  -2  -5    4.44    8.60   0
  -5  -2  -5    3.69    5.42   0
  -6  -2  -5   -0.55    5.57   0
   6   2   5    3.23    6.86   0
  -7  -2  -5    0.11    6.95   0
   7   2   5    4.67    6.97   0
  -8  -2  -5    3.04    7.56   0
   8   2   5    0.49    7.43   0
 -11   3   5    8.23    6.13   0
  11  -3  -5    6.33    6.13   0
 -10   3   5   43.21    7.09   0
  10  -3  -5   32.68    6.05   0
   9  -3  -5   10.50    5.38   0
  -9   3   5   18.22    5.53   0
  -8   3   5   11.20    6.28   0
   8  -3  -5    1.95    5.23   0
  -7   3   5    6.72    5.11   0
   7  -3  -5   10.35    5.09   0
  -6   3   5   11.02    5.29   0
   6  -3  -5    9.70    5.18   0
  -5   3   5    3.16    4.92   0
   5  -3  -5    9.96    5.90   0
   4  -3  -5    5.05    6.32   0
  -4   3   5    6.87    6.25   0
   3  -3  -5  120.60    7.54   0
  -3   3   5  139.32    7.72   0
   2  -3  -5  249.70    9.42   0
  -2   3   5  325.10   10.64   0
   1  -3  -5  244.78   11.44   0
  -1   3   5  279.34   10.76   0
   0  -3  -5    2.55    8.49   0
   0  -3  -5    1.36    8.90   0
  -1  -3  -5  105.98    5.85   0
  -1  -3  -5  116.63   10.32   0
  -1  -3  -5   99.02   10.13   0
  -2  -3  -5  198.99    9.09   0
  -2  -3  -5  266.94    8.03   0
   3   3   5  120.53    7.83   0
  -3  -3  -5  158.33    8.81   0
  -3  -3  -5  158.69    8.28   0
  -4  -3  -5   39.72    7.76   0
  -4  -3  -5   31.51    7.45   0
   4   3   5   37.07    7.88   0
  -5  -3  -5   16.00    6.53   0
   5   3   5   28.45    7.42   0
  -5  -3  -5    6.70    7.84   0
  -6  -3  -5   -1.08    5.67   0
   6   3   5    3.11    6.79   0
  -7  -3  -5    6.99    7.36   0
   7   3   5   10.36    7.44   0
  -8  -3  -5    6.77    6.46   0
 -11   4   5   10.32    7.47   0
  11  -4  -5    9.82    5.92   0
 -10   4   5    2.94    5.62   0
  10  -4  -5    3.26    5.49   0
  -9   4   5   -3.68    5.20   0
   9  -4  -5   10.27    5.22   0
  -8   4   5   15.73    6.44   0
   8  -4  -5    6.14    6.48   0
  -7   4   5    3.44    5.00   0
   7  -4  -5    4.41    4.98   0
  -6   4   5    1.28    6.39   0
   6  -4  -5    5.35    5.09   0
  -5   4   5   13.63    5.10   0
   5  -4  -5   13.56    4.96   0
  -4   4   5    7.78    6.59   0
   4  -4  -5    3.48    6.29   0
  -3   4   5   19.65    7.04   0
   3  -4  -5   20.83    7.09   0
  -2   4   5    1.86    7.78   0
   2  -4  -5    2.59    7.72   0
   1  -4  -5  239.06    6.38   0
   0  -4  -5   62.58    5.21   0
  -1  -4  -5   15.59    6.35   0
  -2  -4  -5    2.58    8.82   0
  -2  -4  -5   -0.23    9.20   0
  -2  -4  -5    4.76    6.89   0
   3   4   5   20.23    8.50   0
  -3  -4  -5   21.39    7.61   0
  -3  -4  -5   22.14    5.72   0
  -4  -4  -5    5.54    7.57   0
   4   4   5    7.04    7.56   0
  -4  -4  -5   11.69    7.46   0
   5   4   5    4.38    6.80   0
  -5  -4  -5   -2.40    6.74   0
   6   4   5    6.75    7.42   0
  -6  -4  -5    7.44    7.27   0
   7   4   5    6.46    8.19   0
  -7  -4  -5    5.12    7.91   0
 -11   5   5   22.88    6.29   0
  11  -5  -5   28.58    6.40   0
 -10   5   5   10.84    5.74   0
  10  -5  -5   14.06    5.76   0
  -9   5   5    6.73    5.29   0
   9  -5  -5   10.46    5.65   0
  -8   5   5   64.92    5.90   0
   8  -5  -5   76.19    7.13   0
  -7   5   5  123.09    7.46   0
   7  -5  -5  125.51    7.17   0
  -6   5   5  116.94    7.38   0
   6  -5  -5   99.84    5.88   0
  -5   5   5    4.61    6.34   0
   5  -5  -5   10.68    6.28   0
  -4   5   5   63.23    7.06   0
   4  -5  -5   68.23    6.67   0
   3  -5  -5  671.64    8.27   0
  -3   5   5  588.74   15.07   0
   3  -5  -5  582.03   13.25   0
   2  -5  -5  153.64    5.93   0
   1  -5  -5   45.98    5.42   0
   0  -5  -5    7.67    5.28   0
  -1  -5  -5   17.03    5.77   0
  -2  -5  -5   22.43    5.81   0
  -3  -5  -5   27.76   10.04   0
  -3  -5  -5   32.45    7.32   0
  -4  -5  -5   13.45    7.71   0
   4   5   5   19.92    9.14   0
  -4  -5  -5   19.72    9.06   0
  -5  -5  -5    5.69    8.47   0
   5   5   5    3.58    8.60   0
   6   5   5    3.33    9.16   0
  -6  -5  -5    1.96    9.03   0
 -11   6   5    4.75    6.24   0
  11  -6  -5   16.86    6.17   0
 -10   6   5   16.60    5.64   0
  10  -6  -5    7.45    5.90   0
  -9   6   5   18.87    5.68   0
   9  -6  -5   15.77    6.87   0
  -8   6   5   72.49    5.86   0
   8  -6  -5   70.56    5.76   0
  -7   6   5   12.46    5.55   0
   7  -6  -5   22.29    5.37   0
  -6   6   5   10.17    6.02   0
   6  -6  -5    9.86    6.14   0
   5  -6  -5    5.53    5.03   0
   5  -6  -5    5.31    6.34   0
  -5   6   5    2.71    6.50   0
   4  -6  -5   13.46    4.99   0
   4  -6  -5   14.31    8.05   0
  -4   6   5   17.86    8.66   0
   3  -6  -5  322.54    6.77   0
   3  -6  -5  222.24   17.35   0
  -3   6   5  233.10   18.84   0
   2  -6  -5   51.63    5.50   0
   1  -6  -5    9.44    5.25   0
   0  -6  -5   31.00    5.58   0
  -1  -6  -5   14.78    5.76   0
  -2  -6  -5   14.95    7.28   0
  -3  -6  -5    1.89    6.15   0
  -4  -6  -5   10.05    8.16   0
  -4  -6  -5   13.74   11.62   0
   5   6   5    5.45   10.61   0
  -5  -6  -5    4.17   10.55   0
  11  -7  -5   16.11    6.24   0
 -11   7   5   19.89    6.47   0
  11  -7  -5   28.85    6.23   0
  10  -7  -5    9.40    5.89   0
 -10   7   5   34.19    7.38   0
  10  -7  -5   18.78    7.25   0
   9  -7  -5   18.74    5.46   0
  -9   7   5   23.10    5.76   0
   9  -7  -5   18.01    7.00   0
   8  -7  -5   43.65    6.73   0
  -8   7   5   44.35    7.19   0
   8  -7  -5   40.22    6.98   0
   7  -7  -5   16.63    6.49   0
  -7   7   5   13.68    5.50   0
   7  -7  -5   12.11    6.55   0
   6  -7  -5   45.09    5.40   0
   6  -7  -5   45.10    6.77   0
  -6   7   5   39.35    6.99   0
   5  -7  -5   36.07    6.71   0
   5  -7  -5   27.91    7.46   0
  -5   7   5   31.18    7.70   0
   4  -7  -5   33.25    6.58   0
  -4   7   5   28.82    9.43   0
   4  -7  -5   29.06    9.12   0
   3  -7  -5  122.76    6.09   0
   2  -7  -5   24.21    5.62   0
   1  -7  -5    5.21    5.38   0
   0  -7  -5   13.52    6.95   0
  -1  -7  -5    8.70    7.44   0
  -2  -7  -5   19.62    6.45   0
  -3  -7  -5    8.33    8.30   0
  11  -8  -5   10.35    6.40   0
 -11   8   5    2.52    6.42   0
  11  -8  -5   13.07    6.36   0
  10  -8  -5    5.87    7.27   0
 -10   8   5    2.08    6.11   0
  10  -8  -5    7.25    7.41   0
   9  -8  -5   10.32    7.12   0
  -9   8   5   11.33    7.43   0
   9  -8  -5   10.45    7.10   0
  -8   8   5   18.54    5.88   0
   8  -8  -5   24.61    6.92   0
   8  -8  -5   19.53    5.70   0
   7  -8  -5   12.45    5.48   0
   7  -8  -5   15.85    6.91   0
  -7   8   5   15.76    7.04   0
   6  -8  -5   33.41    5.57   0
   6  -8  -5   29.21    6.91   0
  -6   8   5   31.92    8.09   0
   5  -8  -5   10.12    8.49   0
   5  -8  -5    9.80    5.50   0
  -5   8   5   12.67    9.71   0
   4  -8  -5   39.70    5.67   0
   3  -8  -5   98.31    6.42   0
   2  -8  -5   13.56    5.54   0
   1  -8  -5    3.66    5.68   0
   0  -8  -5   -4.06    5.90   0
  -1  -8  -5    1.70    7.50   0
  -2  -8  -5    6.95    8.07   0
  10  -9  -5   21.35    7.87   0
 -10   9   5    7.55    7.98   0
  10  -9  -5   12.35    7.85   0
   9  -9  -5   17.11    6.18   0
   9  -9  -5   20.49    7.47   0
  -9   9   5   13.02    6.51   0
   8  -9  -5   37.07    7.04   0
   8  -9  -5   24.59    7.27   0
  -8   9   5   27.03    7.17   0
   7  -9  -5   28.01    7.10   0
  -7   9   5   22.88    8.50   0
   7  -9  -5   33.30    5.88   0
   6  -9  -5   46.19    9.47   0
  -6   9   5   36.63    9.68   0
   6  -9  -5   43.31    6.14   0
   5  -9  -5   18.40    5.66   0
   4  -9  -5   32.27    5.90   0
   3  -9  -5   74.96    7.68   0
   2  -9  -5    9.62    5.82   0
   1  -9  -5   -2.95    5.91   0
   0  -9  -5    4.19    6.42   0
  -1  -9  -5    2.47    6.71   0
   9 -10  -5    3.48    7.69   0
  -9  10   5   -3.14    7.82   0
   9 -10  -5   10.25    6.26   0
   8 -10  -5    6.32    7.49   0
  -8  10   5   -6.63    7.80   0
   8 -10  -5    7.63    5.97   0
   7 -10  -5   19.14    8.62   0
  -7  10   5    9.16    8.89   0
   7 -10  -5   14.29    6.21   0
  -6  10   5   41.31   14.72   0
   6 -10  -5   49.12    6.38   0
  -6  10   5   42.17   14.74   0
   5 -10  -5   48.38    6.31   0
   4 -10  -5   20.32    6.12   0
   3 -10  -5    9.36    7.69   0
   2 -10  -5    3.77    6.22   0
   1 -10  -5    5.83    8.02   0
   7 -11  -5   25.20    6.63   0
  -7  11   5   22.69   13.84   0
   6 -11  -5    8.87    6.47   0
   5 -11  -5   11.54    6.46   0
   4 -11  -5   10.80    6.50   0
  -3  12  -6   12.62    8.34   0
  -3  12  -6   14.04    8.26   0
  -3  12  -6   20.89    6.87   0
  -4  12  -6   11.98    6.67   0
  -4  12  -6    4.28    7.99   0
  -4  12  -6    3.20    7.96   0
  -5  12  -6    3.53    6.15   0
  -5  12  -6    3.07    7.81   0
  -5  12  -6    8.49    6.53   0
  -6  12  -6    1.94    6.43   0
  -6  12  -6    5.67    6.24   0
  -6  12  -6    7.44    7.86   0
  -7  12  -6   -1.72    6.92   0
  -7  12  -6    5.29    6.50   0
  -7  12  -6    3.69    6.72   0
   0  11  -6    2.65    8.40   0
  -1  11  -6    1.99    6.29   0
  -1  11  -6    0.69    7.73   0
  -1  11  -6   -7.65    6.79   0
  -2  11  -6    6.64    6.70   0
  -2  11  -6   -2.86    6.22   0
  -2  11  -6    7.55    6.12   0
  -3  11  -6   11.62    7.54   0
  -3  11  -6    2.00    6.22   0
  -3  11  -6    4.96    6.45   0
  -4  11  -6   12.64    6.05   0
  -4  11  -6   22.94    6.05   0
  -4  11  -6    4.96    6.14   0
  -5  11  -6    2.93    7.19   0
  -5  11  -6    6.09    7.26   0
  -5  11  -6  -11.93    6.25   0
  -6  11  -6    2.17    5.83   0
  -6  11  -6    4.59    5.83   0
  -6  11  -6    8.28    7.41   0
  -7  11  -6   14.71    6.21   0
  -7  11  -6   15.85    6.15   0
  -7  11  -6   11.80    6.26   0
  -8  11  -6   10.71    6.18   0
  -8  11  -6    3.61    6.23   0
  -8  11  -6   -0.18    7.71   0
  -9  11  -6   10.22    6.19   0
  -9  11  -6   -1.55    7.94   0
  -9  11  -6    5.11    7.59   0
   1  10  -6    6.86    6.34   0
  -1 -10   6    0.07    6.26   0
   1  10  -6    2.31    6.89   0
   0  10  -6    2.89    7.58   0
   0  10  -6    2.82    6.58   0
  -1  10  -6    8.35    5.86   0
  -1  10  -6    9.60    6.34   0
  -1  10  -6    2.48    5.98   0
  -2  10  -6   11.83    5.78   0
  -2  10  -6   14.20    5.77   0
  -2  10  -6   13.80    6.20   0
  -3  10  -6   14.79    5.62   0
  -3  10  -6   16.06    6.84   0
  -3  10  -6   14.94    7.56   0
  -4  10  -6   45.44    7.10   0
  -4  10  -6   39.52    5.89   0
  -4  10  -6   18.61    6.14   0
  -5  10  -6    3.11    6.90   0
  -5  10  -6   12.26    6.80   0
  -5  10  -6   -1.30    5.95   0
  -6  10  -6    4.01    5.63   0
  -6  10  -6   -1.94    5.62   0
  -6  10  -6   -1.18    5.77   0
  -7  10  -6   11.31    7.62   0
  -7  10  -6   18.02    5.94   0
  -7  10  -6   11.11    5.75   0
  -8  10  -6    7.63    7.51   0
  -8  10  -6    6.25    5.88   0
  -8  10  -6    4.84    5.82   0
  -9  10  -6    9.74    7.67   0
  -9  10  -6   11.79    6.17   0
  -9  10  -6   15.58    5.99   0
 -10  10  -6    8.30    5.99   0
   3   9  -6    5.94    6.53   0
  -3  -9   6    7.66    6.52   0
   3   9  -6    0.01    6.83   0
  -2  -9   6    9.59    7.49   0
   2   9  -6    8.11    6.16   0
   2   9  -6    7.83    6.59   0
   1   9  -6   15.79    7.10   0
  -1  -9   6   11.48    5.81   0
   1   9  -6    1.51    6.45   0
   0  -9   6   22.62    5.98   0
   0   9  -6   24.58    6.89   0
   0   9  -6   10.59    6.42   0
  -1   9  -6   24.01    7.09   0
  -1   9  -6   21.03    6.40   0
  -2   9  -6   38.76    5.63   0
  -2   9  -6   49.80    7.03   0
  -2   9  -6   27.69    7.82   0
  -3   9  -6   20.84    5.50   0
  -3   9  -6   20.34    5.75   0
  -3   9  -6   23.12    7.40   0
  -4   9  -6    9.74    5.47   0
  -4   9  -6   10.13    6.53   0
  -4   9  -6   14.14    7.38   0
  -5   9  -6    0.63    5.95   0
  -5   9  -6    7.07    5.02   0
  -5   9  -6   -0.33    6.58   0
  -6   9  -6    6.52    6.69   0
  -6   9  -6    1.45    5.36   0
  -6   9  -6    6.64    5.88   0
  -7   9  -6   44.07    7.53   0
  -7   9  -6   61.23    6.06   0
  -7   9  -6   82.99    7.28   0
  -8   9  -6   20.49    6.21   0
  -8   9  -6   52.08    6.07   0
  -8   9  -6   38.86    5.99   0
  -9   9  -6   22.43    6.10   0
  10  -9   6    5.52    5.92   0
 -10   9  -6   -0.06    6.06   0
  -4  -8   6    8.10    6.29   0
   4   8  -6    9.04    7.56   0
   4   8  -6   15.76    6.77   0
   3   8  -6   19.53    6.10   0
  -3  -8   6   14.05    6.15   0
   3   8  -6    9.16    6.52   0
   2   8  -6   20.04    6.85   0
  -2  -8   6    5.78    7.07   0
   2   8  -6    7.46    8.02   0
  -1  -8   6    1.54    5.69   0
   1   8  -6   17.78    6.34   0
   1   8  -6   13.23    5.40   0
   0  -8   6   14.01    5.49   0
   0   8  -6   15.97    6.56   0
   0   8  -6   13.36    5.46   0
  -1   8  -6   18.19    6.45   0
  -1   8  -6    2.95    6.32   0
  -2   8  -6   50.51    5.36   0
  -2   8  -6   57.87    5.59   0
  -2   8  -6   46.85    6.52   0
  -3   8  -6   83.80    5.60   0
  -3   8  -6   58.30    6.35   0
  -3   8  -6   85.40    5.59   0
  -4   8  -6   89.76    5.95   0
  -4   8  -6   96.12    5.94   0
  -4   8  -6   61.59    6.46   0
  -5   8  -6   61.17    5.84   0
  -5   8  -6   51.57    6.55   0
  -5   8  -6   58.29    5.89   0
  -6   8  -6   54.06    5.61   0
  -6   8  -6   38.66    6.13   0
  -6   8  -6   48.56    5.73   0
  -7   8  -6   48.53    5.77   0
  -7   8  -6   55.35    5.80   0
  -7   8  -6   48.61    7.63   0
  -8   8  -6   21.45    7.04   0
  -8   8  -6   27.60    5.77   0
   9  -8   6   23.50    5.68   0
  -9   8  -6   21.39    5.73   0
  10  -8   6   14.30    7.16   0
 -10   8  -6   -2.70    5.68   0
  11  -8   6    4.89    6.37   0
 -11   8  -6    7.18    6.38   0
   5   7  -6    8.32    6.31   0
   5   7  -6   10.64    6.77   0
  -5  -7   6    2.56    6.19   0
   4   7  -6    6.53    5.81   0
   4   7  -6   -4.13    6.17   0
  -4  -7   6   -0.02    5.82   0
  -3  -7   6    6.43    5.70   0
   3   7  -6    4.72    5.62   0
   3   7  -6    4.30    6.49   0
  -2  -7   6    4.31    5.14   0
   2   7  -6    0.67    5.14   0
   2   7  -6    0.97    6.48   0
   1   7  -6   16.23    5.32   0
   1   7  -6   14.72    6.61   0
  -1  -7   6   16.37    5.43   0
   0   7  -6   20.95    5.15   0
   0  -7   6   14.57    5.10   0
   0   7  -6   22.16    6.64   0
  -1   7  -6    5.64    5.06   0
   1  -7   6    8.83    5.13   0
  -1   7  -6    5.45    6.64   0
  -2   7  -6   53.03    5.69   0
  -2   7  -6   60.07    5.73   0
  -2   7  -6   27.66    7.14   0
  -3   7  -6   20.06    5.22   0
  -3   7  -6   13.90    5.15   0
  -3   7  -6    1.45    6.35   0
  -4   7  -6    8.79    5.09   0
  -4   7  -6    4.50    6.46   0
  -4   7  -6    2.44    5.14   0
  -5   7  -6   -2.33    5.10   0
  -5   7  -6    8.20    6.35   0
  -5   7  -6   -0.83    6.17   0
  -6   7  -6    7.94    5.22   0
  -6   7  -6    7.63    5.03   0
  -6   7  -6    3.40    6.87   0
  -7   7  -6   15.72    5.30   0
  -7   7  -6   10.78    6.92   0
  -8   7  -6    6.98    6.86   0
   8  -7   6    7.14    5.47   0
  -8   7  -6    7.71    5.49   0
   9  -7   6   -7.48    5.61   0
  -9   7  -6    3.34    5.61   0
  10  -7   6   15.10    7.14   0
 -10   7  -6   -5.26    5.83   0
  11  -7   6   23.88    6.37   0
 -11   7  -6   10.71    6.34   0
   6   6  -6    1.06    6.19   0
  -6  -6   6    0.32    6.07   0
   6   6  -6   14.10    6.79   0
   5   6  -6   -3.20    5.85   0
   5   6  -6    4.51    6.65   0
  -5  -6   6    7.86    5.89   0
   4   6  -6    5.11    5.50   0
  -4  -6   6    9.40    5.46   0
   4   6  -6   -4.30    6.40   0
   3   6  -6   96.94    6.00   0
   3   6  -6   56.24    7.10   0
  -3  -6   6  105.36    6.06   0
  -2  -6   6   47.41    5.41   0
   2   6  -6   50.14    5.59   0
   2   6  -6   36.85    6.97   0
   1   6  -6   27.94    5.31   0
  -1  -6   6   26.94    5.25   0
   1   6  -6   18.74    6.95   0
   0   6  -6   46.59    5.45   0
   0  -6   6   58.24    6.66   0
   0   6  -6   19.53    7.25   0
   1  -6   6  167.35    6.33   0
  -1   6  -6  129.75    6.08   0
  -1   6  -6   97.03    7.86   0
  -2   6  -6  481.24    7.92   0
  -2   6  -6  373.19   10.41   0
  -2   6  -6  507.39    8.09   0
  -3   6  -6   99.22    8.23   0
  -3   6  -6  101.67    5.59   0
  -3   6  -6   97.68    5.65   0
  -4   6  -6   10.06    5.09   0
  -4   6  -6    8.55    5.00   0
  -4   6  -6    4.59    6.49   0
  -5   6  -6   44.43    6.21   0
  -5   6  -6   11.56    6.37   0
  -5   6  -6   38.06    5.16   0
  -6   6  -6    5.99    5.15   0
  -6   6  -6   -1.38    7.23   0
  -7   6  -6    5.48    6.56   0
   7  -6   6    4.71    5.00   0
  -7   6  -6    5.81    5.06   0
   8  -6   6   11.29    5.42   0
  -8   6  -6   17.88    5.27   0
   9  -6   6   90.73    7.47   0
  -9   6  -6   69.50    6.01   0
  10  -6   6   70.39    6.45   0
 -10   6  -6   57.37    6.32   0
  11  -6   6   20.81    6.63   0
 -11   6  -6   31.94    6.61   0
   7   5  -6   12.61    6.35   0
  -7  -5   6    1.89    6.22   0
   7   5  -6   -5.40    7.08   0
   6   5  -6   11.63    7.10   0
  -6  -5   6    2.03    5.85   0
   6   5  -6   12.86    6.62   0
   5   5  -6   24.79    5.33   0
  -5  -5   6   26.92    5.55   0
   4   5  -6    7.45    5.17   0
  -4  -5   6    0.62    5.31   0
   3   5  -6   51.62    5.68   0
  -3  -5   6   58.74    5.72   0
   2   5  -6   74.77    5.56   0
  -2  -5   6   94.97    5.68   0
  -1  -5   6   60.92    5.40   0
   1   5  -6   38.43    5.53   0
   0  -5   6   25.05    5.34   0
   0   5  -6   17.32    5.42   0
  -1   5  -6   39.24    5.46   0
   1  -5   6   53.19    5.55   0
  -2   5  -6  368.01    7.84   0
  -2   5  -6  364.78    7.68   0
  -3   5  -6   89.25    7.42   0
  -3   5  -6  101.87    5.83   0
  -3   5  -6   91.22    5.96   0
  -4   5  -6   -3.76    5.04   0
  -4   5  -6    8.16    6.78   0
  -4   5  -6    1.18    5.23   0
  -5   5  -6   -4.72    4.94   0
  -5   5  -6    3.39    7.40   0
  -6   5  -6   28.17    8.16   0
   6  -5   6   33.29    5.24   0
  -6   5  -6   40.05    5.30   0
  -7   5  -6   31.11    8.69   0
   7  -5   6   50.98    5.38   0
  -7   5  -6   45.21    5.37   0
   8  -5   6   70.40    5.75   0
  -8   5  -6   65.88    5.79   0
   9  -5   6   37.64    5.76   0
  -9   5  -6   38.99    5.80   0
  10  -5   6   15.32    5.81   0
 -10   5  -6   14.38    5.65   0
  11  -5   6    2.49    6.31   0
 -11   5  -6   17.76    6.31   0
  -8  -4   6   17.77    6.43   0
   8   4  -6   -1.34    7.22   0
   8   4  -6   -1.53    6.04   0
   7   4  -6   14.88    6.09   0
  -7  -4   6    6.60    5.78   0
   6   4  -6    3.88    5.55   0
  -6  -4   6   10.40    5.51   0
   5   4  -6    8.26    5.11   0
  -5  -4   6   10.81    5.35   0
   4   4  -6    3.60    5.18   0
  -4  -4   6    0.24    5.12   0
   3   4  -6   21.48    5.23   0
  -3  -4   6   30.68    5.12   0
   2   4  -6    5.51    5.04   0
  -2  -4   6    4.84    5.08   0
  -1  -4   6    3.44    5.22   0
   1   4  -6    2.97    5.07   0
   0   4  -6   87.27    5.93   0
   0  -4   6  119.90    5.98   0
   1  -4   6  519.10    7.94   0
  -1   4  -6  428.07    8.00   0
  -2   4  -6  354.70    7.43   0
  -2   4  -6  372.33    7.71   0
  -3   4  -6   28.87    5.39   0
  -3   4  -6   31.07    5.30   0
  -4   4  -6    4.12    5.05   0
  -4   4  -6    2.93    5.29   0
  -4   4  -6    3.78    9.00   0
   5  -4   6   38.82    5.08   0
  -5   4  -6   32.39    9.01   0
  -5   4  -6   35.69    5.27   0
   6  -4   6  100.83    5.50   0
  -6   4  -6   86.97    5.54   0
  -6   4  -6   85.42   10.20   0
   7  -4   6   25.70    5.33   0
  -7   4  -6   26.91    5.31   0
   8  -4   6   35.28    5.48   0
  -8   4  -6   45.79    5.52   0
   9  -4   6   45.17    7.10   0
  -9   4  -6   35.46    5.81   0
  10  -4   6   27.36    7.31   0
 -10   4  -6   21.04    5.99   0
 -11   4  -6    2.39    6.37   0
  -8  -3   6   19.30    5.91   0
   8   3  -6    6.90    5.69   0
   7   3  -6   16.39    5.66   0
  -7  -3   6   15.85    5.69   0
  -6  -3   6   11.12    5.21   0
   6   3  -6   11.06    5.34   0
  -5  -3   6   14.85    5.22   0
   5   3  -6   11.19    5.34   0
  -4  -3   6   21.90    4.97   0
   4   3  -6   25.13    5.11   0
  -3  -3   6   31.42    5.20   0
   3   3  -6   33.22    6.30   0
  -2  -3   6   30.75    5.46   0
   2   3  -6   26.99    5.39   0
   1   3  -6   40.81    5.58   0
  -1  -3   6   50.24    5.75   0
   0   3  -6   36.45    5.40   0
   0  -3   6   41.25    5.19   0
   1  -3   6  430.47    7.28   0
  -1   3  -6  382.77    7.69   0
  -2   3  -6  308.93    7.61   0
  -2   3  -6  221.66    6.54   0
  -3   3  -6   24.29    5.06   0
  -3   3  -6   40.96    6.27   0
  -4   3  -6    0.42    5.15   0
   5  -3   6    7.09    6.06   0
  -5   3  -6    9.23    4.99   0
  -5   3  -6   10.57    9.02   0
  -6   3  -6    5.87   13.21   0
   6  -3   6   10.95    4.91   0
  -6   3  -6   10.58    4.98   0
   7  -3   6    9.77    6.32   0
  -7   3  -6   11.83    6.38   0
   8  -3   6   11.27    5.37   0
  -8   3  -6    8.48    5.40   0
   9  -3   6   25.32    5.85   0
  -9   3  -6   22.20    5.88   0
  10  -3   6    1.39    5.94   0
 -10   3  -6   -4.40    6.19   0
   9   2  -6   10.69    6.22   0
  -9  -2   6   14.63    6.44   0
   8   2  -6   15.02    5.69   0
  -8  -2   6    8.57    6.96   0
   7   2  -6    9.32    5.44   0
  -7  -2   6   -0.74    5.52   0
  -6  -2   6    0.88    5.18   0
   6   2  -6   -2.50    5.19   0
  -5  -2   6   30.75    5.23   0
   5   2  -6   20.39    5.20   0
  -4  -2   6   -1.51    5.05   0
   4   2  -6   -5.80    5.12   0
  -3  -2   6  112.45    5.95   0
   3   2  -6  131.10    7.07   0
  -2  -2   6  244.17    7.88   0
   2   2  -6  130.62    6.05   0
   1   2  -6  211.88    6.84   0
  -1  -2   6  273.99    6.78   0
   0  -2   6   67.78    5.70   0
   0   2  -6   56.60    5.56   0
  -1   2  -6  114.33    6.07   0
  -2   2  -6  216.98    6.47   0
  -2   2  -6  234.02    6.75   0
  -3   2  -6   25.16    6.17   0
  -3   2  -6   32.34    6.45   0
   4  -2   6   28.75    5.36   0
  -4   2  -6   42.61    6.09   0
   5  -2   6   41.69    5.38   0
  -5   2  -6   46.92    5.18   0
   6  -2   6   63.90    5.52   0
  -6   2  -6   85.62    6.55   0
   7  -2   6    9.49    5.32   0
  -7   2  -6   20.92    5.21   0
   8  -2   6   29.47    6.95   0
  -8   2  -6   24.71    6.77   0
   9  -2   6   16.82    5.88   0
  -9   2  -6   22.17    7.19   0
  10  -2   6    3.50    6.05   0
 -10   2  -6    1.39    6.10   0
  -9  -1   6    2.39    5.95   0
   9   1  -6    3.75    5.66   0
  -8  -1   6    0.74    5.58   0
   8   1  -6    9.02    5.62   0
   7   1  -6   -9.65    5.16   0
  -7  -1   6    1.39    5.10   0
   6   1  -6   11.19    5.21   0
  -6  -1   6   10.49    5.35   0
   5   1  -6   38.04    5.25   0
  -5  -1   6   58.39    5.26   0
  -4  -1   6  116.64    6.87   0
   4   1  -6   82.61    5.56   0
  -3  -1   6   22.15    5.13   0
   3   1  -6   27.99    6.17   0
  -2  -1   6   24.85    6.27   0
   2   1  -6   12.99    5.09   0
   1   1  -6  127.35    7.60   0
  -1  -1   6  156.50    7.50   0
   0  -1   6  115.52    6.36   0
   0   1  -6   90.31    6.38   0
  -1   1  -6  102.59    7.40   0
  -1   1  -6  109.81    7.23   0
  -2   1  -6  118.33    6.16   0
  -2   1  -6  107.99    5.82   0
  -3   1  -6   60.39    5.58   0
  -3   1  -6   54.90    5.45   0
   4  -1   6    3.94    4.66   0
  -4   1  -6    7.21    5.02   0
  -5   1  -6   23.70   10.29   0
   5  -1   6   45.81    6.40   0
  -5   1  -6   28.83    5.14   0
   6  -1   6   -5.31    6.37   0
  -6   1  -6    2.60    5.17   0
   7  -1   6    7.06    5.34   0
  -7   1  -6    3.65    5.29   0
   8  -1   6   25.90    5.80   0
  -8   1  -6   36.89    6.97   0
   9  -1   6   24.74    7.31   0
  -9   1  -6   16.11    5.94   0
 -10   0   6   13.75    7.80   0
  10   0  -6   12.91    6.08   0
  -9   0   6    8.70    5.76   0
   9   0  -6    6.55    5.66   0
  -8   0   6   69.37    5.91   0
   8   0  -6   59.63    5.81   0
   7   0  -6   44.09    5.56   0
  -7   0   6   52.15    5.51   0
   6   0  -6   10.05    5.14   0
  -6   0   6   14.95    6.34   0
   5   0  -6   26.26    5.19   0
  -5   0   6   29.56    5.31   0
  -4   0   6   80.41    5.69   0
   4   0  -6   60.10    5.52   0
  -3   0   6   73.39    6.82   0
   3   0  -6   59.42    6.63   0
  -2   0   6  336.18    7.55   0
   2   0  -6  282.36    7.54   0
  -1   0   6  447.63    8.29   0
   1   0  -6  358.47    8.60   0
   0   0   6  101.09    7.37   0
   0   0  -6   79.34    6.19   0
  -1   0  -6  217.12    7.11   0
  -1   0  -6  189.93    6.61   0
  -2   0  -6    0.64    6.23   0
  -2   0  -6   -1.14    5.94   0
  -3   0  -6  178.99    7.15   0
  -4   0  -6  169.99    8.84   0
   4   0   6  251.40    7.72   0
  -4   0  -6  242.63    7.53   0
   5   0   6   10.17    4.98   0
  -5   0  -6   16.72    5.22   0
  -5   0  -6   10.83   10.00   0
   6   0   6   23.92    5.47   0
  -6   0  -6   27.52    6.67   0
   7   0   6    8.69    5.29   0
  -7   0  -6   14.54    5.58   0
   8   0   6   10.71    7.44   0
  -8   0  -6   19.66    5.85   0
  -9   0  -6    3.22    6.30   0
   9   0   6   12.41    6.41   0
  10  -1  -6    4.72    6.01   0
 -10   1   6   14.26    6.10   0
  -9   1   6   13.47    5.77   0
   9  -1  -6   12.07    5.77   0
  -8   1   6   21.79    6.47   0
   8  -1  -6   17.85    5.24   0
  -7   1   6    3.98    5.06   0
   7  -1  -6   -1.42    5.03   0
   6  -1  -6    3.84    4.88   0
  -6   1   6   -2.43    4.86   0
   5  -1  -6   56.70    5.64   0
  -5   1   6   62.55    5.73   0
   4  -1  -6  100.82    5.90   0
  -4   1   6  121.13    6.11   0
  -3   1   6   18.00    5.25   0
   3  -1  -6   21.14    5.19   0
  -2   1   6  185.78    6.79   0
   2  -1  -6  150.05    6.58   0
  -1   1   6    5.34    6.40   0
   1  -1  -6    3.26    6.14   0
   0  -1  -6  298.78    8.74   0
  -1  -1  -6  171.60    8.11   0
  -1  -1  -6  152.45    7.54   0
  -2  -1  -6   87.64    6.32   0
  -2  -1  -6   98.28    6.94   0
  -3  -1  -6   94.46    7.82   0
  -3  -1  -6   62.13    5.64   0
   4   1   6   25.54    6.49   0
  -4  -1  -6   34.71    6.62   0
  -4  -1  -6   22.63    7.60   0
  -5  -1  -6   18.16    8.49   0
   5   1   6   22.24    5.29   0
  -5  -1  -6   20.23    5.17   0
   6   1   6   38.87    6.57   0
  -6  -1  -6   22.94    5.45   0
   7   1   6   28.31    7.32   0
  -7  -1  -6   16.95    5.61   0
  -8  -1  -6    4.85    6.11   0
   8   1   6   15.00    7.39   0
  11  -2  -6    5.62    6.36   0
 -11   2   6   11.76    6.56   0
 -10   2   6    9.01    5.94   0
  10  -2  -6   14.40    7.25   0
  -9   2   6   66.37    6.10   0
   9  -2  -6   68.88    5.91   0
  -8   2   6   70.18    5.73   0
   8  -2  -6   68.89    5.69   0
  -7   2   6    1.11    5.27   0
   7  -2  -6   -0.32    5.05   0
   6  -2  -6   52.82    5.25   0
  -6   2   6   54.27    5.46   0
   5  -2  -6   93.12    5.42   0
  -5   2   6   94.55    5.46   0
   4  -2  -6   20.48    6.05   0
  -4   2   6   16.76    5.06   0
  -3   2   6   29.88    5.38   0
   3  -2  -6   30.49    6.66   0
  -2   2   6    3.08    6.04   0
   2  -2  -6   -0.21    5.22   0
  -1   2   6  145.29    7.97   0
   1  -2  -6  125.95    8.26   0
   0  -2  -6    2.19    6.10   0
   0  -2  -6    3.93    6.96   0
  -1  -2  -6   18.24    6.06   0
  -1  -2  -6   21.10    6.23   0
  -2  -2  -6   53.73    5.64   0
  -2  -2  -6   73.47    8.16   0
  -2  -2  -6   74.47    7.49   0
  -3  -2  -6  271.79    8.69   0
  -3  -2  -6  238.53    8.37   0
   4   2   6  108.67    7.14   0
  -4  -2  -6  108.85    6.95   0
  -4  -2  -6   91.74    7.96   0
   5   2   6   14.53    6.61   0
  -5  -2  -6   12.68    8.63   0
  -5  -2  -6   21.97    6.53   0
  -6  -2  -6    8.50    6.82   0
   6   2   6    5.75    5.48   0
  -7  -2  -6    8.29    7.29   0
   7   2   6    8.72    7.30   0
  -8  -2  -6   11.03    6.32   0
   8   2   6   14.76    7.99   0
 -11   3   6    8.51    6.11   0
  11  -3  -6    5.61    6.13   0
  10  -3  -6    0.20    5.80   0
 -10   3   6    7.57    5.85   0
  -9   3   6   41.93    5.87   0
   9  -3  -6   40.73    5.72   0
  -8   3   6  128.34    6.17   0
   8  -3  -6  134.50    7.14   0
   7  -3  -6   59.66    5.22   0
  -7   3   6   43.60    5.41   0
  -6   3   6   47.66    6.59   0
   6  -3  -6   43.51    6.55   0
   5  -3  -6    7.71    6.18   0
  -5   3   6    8.09    5.97   0
   4  -3  -6   73.83    6.60   0
  -4   3   6   76.43    6.77   0
   3  -3  -6  283.44    8.04   0
  -3   3   6  365.82    9.89   0
  -2   3   6   85.06    7.33   0
   2  -3  -6   82.60    7.92   0
   1  -3  -6  113.98    8.49   0
   0  -3  -6  262.68   10.58   0
   0  -3  -6  234.93   11.06   0
  -1  -3  -6  346.25    7.88   0
  -1  -3  -6  252.45   12.35   0
  -1  -3  -6  241.18   10.94   0
  -2  -3  -6   72.24    6.87   0
  -2  -3  -6   53.31    7.71   0
  -2  -3  -6   63.58    9.28   0
  -3  -3  -6    6.52    6.34   0
  -3  -3  -6    5.94    7.34   0
  -4  -3  -6   10.62    6.44   0
   4   3   6   10.01    6.48   0
  -4  -3  -6    5.06    7.00   0
  -5  -3  -6    7.99    6.70   0
   5   3   6    4.99    6.62   0
  -5  -3  -6    6.70    8.81   0
  -6  -3  -6   13.17    7.24   0
   6   3   6    9.88    7.49   0
   7   3   6    5.94    7.78   0
  -7  -3  -6    6.94    7.85   0
 -11   4   6    7.01    6.41   0
  11  -4  -6    6.99    7.42   0
 -10   4   6   18.15    5.91   0
  10  -4  -6   20.81    5.98   0
  -9   4   6   38.91    5.83   0
   9  -4  -6   29.28    5.74   0
  -8   4   6   32.14    6.88   0
   8  -4  -6   22.76    5.44   0
  -7   4   6   20.77    5.25   0
   7  -4  -6   17.09    5.20   0
   6  -4  -6   41.93    6.65   0
  -6   4   6   47.58    6.59   0
   5  -4  -6    3.86    5.15   0
  -5   4   6    5.01    5.13   0
   4  -4  -6  160.02    7.87   0
  -4   4   6  158.13    7.61   0
  -3   4   6  602.53   12.38   0
   3  -4  -6  466.40   10.73   0
   2  -4  -6  350.25   11.72   0
  -2   4   6  353.86   10.99   0
   1  -4  -6  175.56   14.34   0
   1  -4  -6  208.50    6.60   0
   1  -4  -6  177.17   13.79   0
   0  -4  -6  117.52    5.85   0
  -1  -4  -6   23.99    5.47   0
  -2  -4  -6    0.76    9.79   0
  -2  -4  -6   -0.81    8.80   0
  -2  -4  -6    3.87    6.43   0
  -3  -4  -6    5.75    8.22   0
  -3  -4  -6    6.08    8.65   0
  -3  -4  -6    9.31    7.00   0
   4   4   6    6.94    7.76   0
  -4  -4  -6    7.59    7.80   0
  -4  -4  -6    7.79    7.47   0
   5   4   6    9.24    8.41   0
  -5  -4  -6    9.64    8.36   0
  -5  -4  -6    7.11    7.68   0
   6   4   6   12.95    8.94   0
  -6  -4  -6   15.66    7.69   0
 -11   5   6   14.50    7.49   0
  11  -5  -6    9.90    6.04   0
 -10   5   6    1.03    5.98   0
  10  -5  -6    2.40    7.29   0
  -9   5   6   32.71    5.82   0
   9  -5  -6   23.01    5.76   0
  -8   5   6   27.56    6.76   0
   8  -5  -6   15.05    5.28   0
  -7   5   6   22.61    5.66   0
   7  -5  -6   32.67    6.60   0
  -6   5   6    5.02    6.19   0
   6  -5  -6   13.36    5.89   0
   5  -5  -6    7.34    5.22   0
  -5   5   6    2.93    5.21   0
  -4   5   6  339.37   10.54   0
   4  -5  -6  310.78   10.06   0
   3  -5  -6  403.53   12.72   0
  -3   5   6  392.81   13.43   0
   2  -5  -6   78.22    5.42   0
   1  -5  -6   -0.68    5.06   0
   0  -5  -6   54.74    5.49   0
  -1  -5  -6    1.85    5.49   0
  -2  -5  -6   21.38    7.01   0
  -3  -5  -6   21.04   13.03   0
  -3  -5  -6   15.24   13.52   0
  -3  -5  -6   27.27    7.55   0
  -4  -5  -6    7.80    9.67   0
  -4  -5  -6    8.37    7.89   0
  -4  -5  -6   13.34   10.28   0
   5   5   6    9.35    9.91   0
  -5  -5  -6    8.78    9.84   0
 -11   6   6   12.59    6.47   0
  11  -6  -6   19.13    7.84   0
 -10   6   6   11.94    6.25   0
  10  -6  -6    3.20    6.00   0
  -9   6   6   27.19    6.08   0
   9  -6  -6   27.36    6.00   0
  -8   6   6   46.92    6.01   0
   8  -6  -6   47.70    5.98   0
  -7   6   6   57.76    6.95   0
   7  -6  -6   45.24    5.46   0
   6  -6  -6   48.00    5.68   0
  -6   6   6   53.67    7.10   0
   5  -6  -6   61.06    5.64   0
   5  -6  -6   60.45    7.84   0
  -5   6   6   54.67    7.06   0
   4  -6  -6  482.36    7.74   0
  -4   6   6  482.52   13.74   0
   4  -6  -6  440.09   12.05   0
   3  -6  -6   71.51    5.74   0
   2  -6  -6   26.54    5.36   0
   1  -6  -6   30.74    5.24   0
   0  -6  -6   37.19    5.73   0
  -1  -6  -6   40.25    5.88   0
  -2  -6  -6   10.40    6.10   0
  -3  -6  -6    7.49    6.20   0
  -4  -6  -6   15.81    8.39   0
  11  -7  -6    2.22    6.70   0
 -11   7   6   14.23    6.61   0
  11  -7  -6   15.94    6.32   0
  10  -7  -6    4.94    6.11   0
 -10   7   6    1.87    7.55   0
  10  -7  -6    3.79    7.32   0
   9  -7  -6    3.29    5.82   0
  -9   7   6    6.74    5.85   0
   9  -7  -6   11.24    5.72   0
   8  -7  -6   17.03    6.92   0
  -8   7   6   18.05    7.15   0
   8  -7  -6   15.06    6.94   0
   7  -7  -6   15.01    6.64   0
   7  -7  -6    6.75    6.80   0
  -7   7   6   16.15    6.91   0
   6  -7  -6    3.58    5.17   0
   6  -7  -6    5.09    7.47   0
  -6   7   6    6.20    6.61   0
  -5   7   6    4.80    7.69   0
   5  -7  -6    7.01    6.31   0
   5  -7  -6    2.86    7.50   0
   4  -7  -6  292.99    7.08   0
   4  -7  -6  211.88   15.45   0
  -4   7   6  225.66   17.23   0
   3  -7  -6  236.04    6.67   0
   2  -7  -6   24.05    5.50   0
   1  -7  -6    6.98    5.53   0
   0  -7  -6    9.45    5.63   0
  -1  -7  -6   41.85    6.33   0
  -2  -7  -6   29.63    7.80   0
  -3  -7  -6   -0.72    8.33   0
  10  -8  -6    3.69    7.65   0
  10  -8  -6    2.04    7.72   0
 -10   8   6    1.36    7.78   0
   9  -8  -6   13.55    7.39   0
   9  -8  -6    6.22    7.40   0
  -9   8   6   11.65    7.35   0
   8  -8  -6   28.58    5.85   0
   8  -8  -6   26.84    7.19   0
  -8   8   6   24.15    7.63   0
   7  -8  -6    2.96    6.93   0
   7  -8  -6    7.31    6.91   0
  -7   8   6    6.79    6.94   0
   6  -8  -6   27.24    5.76   0
   6  -8  -6   18.18    7.87   0
  -6   8   6   15.26    8.15   0
   5  -8  -6   44.31    5.72   0
   5  -8  -6   35.19   10.18   0
  -5   8   6   40.04   11.44   0
   4  -8  -6   71.81    5.94   0
   3  -8  -6   24.79    5.78   0
   2  -8  -6   21.74    6.03   0
   1  -8  -6   42.06    7.39   0
   0  -8  -6    4.21    7.27   0
  -1  -8  -6    4.78    6.39   0
  -2  -8  -6   25.16    8.33   0
   9  -9  -6   10.27    6.23   0
   9  -9  -6   -0.18    7.56   0
  -9   9   6    2.77    7.64   0
   8  -9  -6   11.41    5.82   0
   8  -9  -6   12.07    7.31   0
  -8   9   6    0.33    7.61   0
   7  -9  -6   12.75    6.06   0
   7  -9  -6    1.58    7.07   0
  -7   9   6    5.77    8.47   0
   6  -9  -6    9.25   10.09   0
  -6   9   6   12.13   10.35   0
   6  -9  -6    5.37    5.88   0
   5  -9  -6   63.60    6.20   0
   4  -9  -6   65.03    6.25   0
   3  -9  -6   22.20    7.11   0
   2  -9  -6    6.23    6.12   0
   1  -9  -6    3.78    6.18   0
   0  -9  -6    9.43    7.70   0
   8 -10  -6    6.07    9.27   0
  -8  10   6    1.86    9.32   0
   8 -10  -6    0.91    6.27   0
  -7  10   6    0.91   10.24   0
   7 -10  -6    2.86    9.99   0
   7 -10  -6   12.70    6.19   0
   6 -10  -6    9.24    6.25   0
   5 -10  -6   19.70    7.78   0
   4 -10  -6   12.22    6.28   0
   3 -10  -6   14.74    6.47   0
   2 -10  -6   18.47    6.57   0
  -5  12  -7    9.91    6.68   0
  -1  11  -7   15.35    8.03   0
  -1  11  -7    9.84    8.00   0
  -1  11  -7   15.72    6.94   0
  -2  11  -7   10.72    7.55   0
  -2  11  -7    1.83    6.24   0
  -2  11  -7   -4.41    6.66   0
  -3  11  -7    8.66    6.06   0
  -3  11  -7    3.02    7.29   0
  -3  11  -7    9.05    6.26   0
  -4  11  -7    5.37    6.14   0
  -4  11  -7    8.21    6.20   0
  -4  11  -7    1.89    6.25   0
  -5  11  -7    4.69    6.05   0
  -5  11  -7   10.25    7.65   0
  -5  11  -7    4.79    6.38   0
  -6  11  -7   28.69    6.35   0
  -6  11  -7   19.45    6.33   0
  -6  11  -7   10.77    7.88   0
  -7  11  -7   22.34    7.52   0
  -7  11  -7   16.42    6.41   0
  -7  11  -7    8.87    6.46   0
  -8  11  -7    3.10    6.33   0
  -8  11  -7   -1.31    7.87   0
  -8  11  -7    3.04    6.27   0
   1  10  -7   11.08    7.56   0
  -1 -10   7    1.26    6.57   0
   1  10  -7   -8.63    7.07   0
   0  10  -7    7.12    7.42   0
   0  10  -7   -0.82    6.54   0
  -1  10  -7    8.75    5.87   0
  -1  10  -7   -2.47    6.59   0
  -1  10  -7    0.58    6.01   0
  -2  10  -7   21.51    5.91   0
  -2  10  -7   14.29    7.14   0
  -2  10  -7    5.76    6.48   0
  -3  10  -7   13.68    5.82   0
  -3  10  -7   16.95    5.77   0
  -3  10  -7    9.57    6.19   0
  -4  10  -7   10.91    5.97   0
  -4  10  -7   25.49    6.04   0
  -4  10  -7    7.94    6.01   0
  -5  10  -7    7.87    5.45   0
  -5  10  -7   -0.18    5.51   0
  -5  10  -7    5.43    6.03   0
  -6  10  -7   10.09    5.74   0
  -6  10  -7   10.12    7.04   0
  -6  10  -7   -0.88    5.87   0
  -7  10  -7    6.25    5.91   0
  -7  10  -7    8.96    5.84   0
  -7  10  -7    8.21    6.17   0
  -8  10  -7   16.29    7.43   0
  -8  10  -7   12.18    5.94   0
  -8  10  -7    7.10    6.10   0
  -9  10  -7    9.81    7.67   0
  -9  10  -7   12.54    6.17   0
  -9  10  -7   13.41    7.86   0
  -2  -9   7    2.87    6.15   0
   2   9  -7    6.02    6.06   0
   2   9  -7   -0.39    6.58   0
   1   9  -7   -0.82    5.76   0
  -1  -9   7    6.30    5.98   0
   1   9  -7    8.24    6.19   0
   0  -9   7    9.01    5.67   0
   0   9  -7   13.09    5.73   0
   0   9  -7    3.62    6.33   0
  -1   9  -7   17.03    5.68   0
  -1   9  -7    7.03    6.39   0
  -2   9  -7   10.00    5.67   0
  -2   9  -7    7.43    6.26   0
  -2   9  -7    5.64    5.74   0
  -3   9  -7   14.15    6.55   0
  -3   9  -7    9.61    5.51   0
  -3   9  -7   13.02    5.96   0
  -4   9  -7   20.95    5.43   0
  -4   9  -7   11.89    6.56   0
  -4   9  -7   10.57    6.22   0
  -5   9  -7    3.93    5.51   0
  -5   9  -7    5.78    5.42   0
  -5   9  -7    9.05    6.07   0
  -6   9  -7   12.87    5.65   0
  -6   9  -7   28.74    5.72   0
  -6   9  -7   18.81    7.33   0
  -7   9  -7   14.94    5.64   0
  -7   9  -7    5.83    5.74   0
  -7   9  -7    5.39    7.38   0
  -8   9  -7    5.07    7.31   0
  -8   9  -7    6.30    7.10   0
  -8   9  -7    5.51    5.84   0
  -9   9  -7   10.39    8.52   0
  -9   9  -7   -1.80    6.00   0
  -9   9  -7    6.37    6.00   0
 -10   9  -7    8.65    7.78   0
   4   8  -7   17.23    7.69   0
  -4  -8   7   11.06    6.62   0
   4   8  -7    1.22    6.88   0
   3   8  -7   14.79    6.16   0
  -3  -8   7   24.77    7.91   0
   3   8  -7    8.99    6.83   0
   2   8  -7    4.94    5.56   0
   2   8  -7   11.54    8.11   0
  -2  -8   7   -3.60    6.02   0
  -1  -8   7   11.35    5.64   0
   1   8  -7    6.49    5.55   0
   1   8  -7   -2.90    6.30   0
   0  -8   7   11.75    5.55   0
   0   8  -7   16.22    6.55   0
   0   8  -7   15.72    5.58   0
  -1   8  -7   27.04    5.50   0
  -1   8  -7   25.33    6.44   0
  -2   8  -7   19.13    5.32   0
  -2   8  -7   16.16    5.48   0
  -2   8  -7   13.92    7.57   0
  -3   8  -7   21.86    6.43   0
  -3   8  -7   12.49    5.39   0
  -3   8  -7    6.85    6.30   0
  -4   8  -7   79.89    5.96   0
  -4   8  -7   74.94    5.89   0
  -4   8  -7   60.47    6.59   0
  -5   8  -7   57.29    5.66   0
  -5   8  -7   51.69    5.67   0
  -5   8  -7   37.73    6.26   0
  -6   8  -7   14.95    5.26   0
  -6   8  -7   11.94    5.52   0
  -6   8  -7   11.94    6.00   0
  -7   8  -7   -0.52    5.44   0
  -7   8  -7    5.00    5.51   0
  -7   8  -7    4.95    7.16   0
  -8   8  -7   15.59    8.32   0
  -8   8  -7   23.23    5.48   0
  -8   8  -7   16.71    7.17   0
  -9   8  -7    4.27    5.98   0
  10  -8   7    6.20    6.05   0
 -10   8  -7   -5.66    6.21   0
   5   7  -7   -5.37    7.87   0
   5   7  -7    6.08    6.86   0
  -5  -7   7    0.22    6.40   0
  -4  -7   7   14.23    5.81   0
   4   7  -7    6.63    5.97   0
   4   7  -7    7.29    6.49   0
  -3  -7   7    2.41    5.68   0
   3   7  -7   14.11    6.87   0
   3   7  -7   10.61    6.50   0
  -2  -7   7   11.69    5.70   0
   2   7  -7    9.54    6.69   0
   2   7  -7    5.91    6.54   0
   1   7  -7    0.92    6.38   0
   1   7  -7    4.83    5.38   0
  -1  -7   7    4.89    5.24   0
   0   7  -7   23.87    5.32   0
   0   7  -7    8.93    6.57   0
   0  -7   7   30.51    6.63   0
   1  -7   7  104.75    5.99   0
  -1   7  -7   53.30    8.45   0
  -1   7  -7   82.64    5.81   0
  -2   7  -7  208.95    6.73   0
  -2   7  -7  270.64    8.17   0
  -2   7  -7  138.94    7.69   0
  -3   7  -7  154.36    6.38   0
  -3   7  -7  117.29    7.15   0
  -3   7  -7  163.15    6.38   0
  -4   7  -7  141.05    7.26   0
  -4   7  -7  118.00    6.16   0
  -4   7  -7   92.54    8.55   0
  -5   7  -7   59.02    5.68   0
  -5   7  -7   56.35    5.61   0
  -5   7  -7   60.85    7.91   0
  -6   7  -7    6.02    5.31   0
  -6   7  -7    6.47    7.22   0
  -6   7  -7   10.60    5.19   0
  -7   7  -7    6.77    5.47   0
  -7   7  -7    0.81    5.21   0
  -7   7  -7   -0.12    6.51   0
  -8   7  -7   10.42    6.97   0
  -8   7  -7   15.42    5.63   0
   9  -7   7   12.26    6.86   0
  -9   7  -7    2.04    5.77   0
  10  -7   7    5.44    5.93   0
 -10   7  -7    5.39    6.09   0
   6   6  -7    1.17    6.26   0
  -6  -6   7   -5.31    7.61   0
   6   6  -7    5.23    7.03   0
   5   6  -7    3.84    5.80   0
  -5  -6   7    7.50    5.96   0
   5   6  -7    6.27    6.60   0
   4   6  -7   20.70    5.75   0
   4   6  -7   11.08    6.63   0
  -4  -6   7   23.89    5.68   0
  -3  -6   7    5.17    5.31   0
   3   6  -7   -1.31    6.69   0
  -2  -6   7   28.54    5.42   0
   2   6  -7   27.47    5.38   0
  -1  -6   7   13.78    5.32   0
   1   6  -7   13.24    6.46   0
   0   6  -7    5.86    5.20   0
   0  -6   7   10.39    5.24   0
  -1   6  -7    6.38    5.05   0
   1  -6   7    7.05    5.16   0
  -2   6  -7   11.27    5.02   0
  -2   6  -7   12.97    6.87   0
  -2   6  -7    2.57    5.19   0
  -3   6  -7    9.89    5.03   0
  -3   6  -7    9.60    5.06   0
  -3   6  -7    5.33    6.62   0
  -4   6  -7   33.35    6.36   0
  -4   6  -7   25.59    8.05   0
  -4   6  -7   21.28    5.21   0
  -5   6  -7    2.37    5.10   0
  -5   6  -7    5.05    5.34   0
  -5   6  -7    6.55    7.51   0
  -6   6  -7   40.63    6.51   0
  -6   6  -7   32.42    5.46   0
  -6   6  -7   31.18    7.54   0
  -7   6  -7   15.11    6.31   0
  -7   6  -7   13.24    6.78   0
  -8   6  -7   29.47    9.95   0
   8  -6   7   39.50    5.75   0
  -8   6  -7   33.96    5.76   0
   9  -6   7   19.73    5.91   0
  -9   6  -7   13.94    5.97   0
  10  -6   7   10.19    6.06   0
 -10   6  -7   13.63    6.09   0
   7   5  -7    1.63    6.20   0
  -7  -5   7    5.33    6.28   0
   7   5  -7    6.60    6.86   0
   6   5  -7    7.30    6.04   0
  -6  -5   7   15.38    6.13   0
   5   5  -7   11.59    5.69   0
  -5  -5   7   17.50    5.59   0
   4   5  -7   24.64    5.63   0
  -4  -5   7   37.89    5.56   0
   3   5  -7    7.10    5.17   0
  -3  -5   7    0.74    5.35   0
  -2  -5   7   13.11    6.43   0
   2   5  -7    5.18    5.23   0
  -1  -5   7   60.41    5.45   0
   1   5  -7   49.90    5.43   0
   0   5  -7   38.24    5.22   0
   0  -5   7   39.89    5.29   0
   1  -5   7  154.13    6.09   0
  -1   5  -7  114.92    5.95   0
  -2   5  -7  130.11    5.78   0
  -2   5  -7  120.85    5.92   0
  -3   5  -7    3.47    4.94   0
  -3   5  -7   -7.48    5.11   0
  -4   5  -7   -1.57    5.08   0
  -4   5  -7   -3.99    4.92   0
  -4   5  -7    2.63    6.85   0
  -5   5  -7   -2.16    4.97   0
  -5   5  -7    3.58    5.20   0
  -5   5  -7    1.31    7.79   0
  -6   5  -7    0.16    5.21   0
  -6   5  -7    5.91    8.33   0
   7  -5   7   89.25    5.70   0
  -7   5  -7   99.37    6.98   0
  -7   5  -7   58.86    9.72   0
   8  -5   7   99.04    6.20   0
  -8   5  -7  114.23    6.30   0
   9  -5   7   11.74    5.50   0
  -9   5  -7    7.75    6.84   0
  10  -5   7   -5.69    5.98   0
 -10   5  -7   -1.88    5.97   0
   7   4  -7    4.15    5.87   0
  -7  -4   7    8.40    5.91   0
   6   4  -7   18.98    5.77   0
  -6  -4   7   29.06    7.08   0
   5   4  -7   49.09    6.81   0
  -5  -4   7   48.53    6.96   0
   4   4  -7    2.79    5.32   0
  -4  -4   7    6.65    6.43   0
   3   4  -7   -4.95    5.20   0
  -3  -4   7    0.06    5.23   0
   2   4  -7   12.68    5.00   0
  -2  -4   7   17.17    5.04   0
  -1  -4   7   -2.04    5.20   0
   1   4  -7   10.44    5.01   0
   0  -4   7   10.34    5.15   0
   0   4  -7    6.85    5.03   0
   1  -4   7    6.76    5.24   0
  -1   4  -7   13.88    5.40   0
  -2   4  -7   53.90    5.50   0
  -2   4  -7   63.96    6.42   0
  -3   4  -7   44.53    5.27   0
  -3   4  -7   32.68    5.33   0
  -4   4  -7  200.08    6.37   0
  -4   4  -7  207.07    6.55   0
  -5   4  -7  171.86    6.27   0
  -5   4  -7  165.69    5.98   0
  -5   4  -7  120.16    9.56   0
   6  -4   7   17.99    5.20   0
  -6   4  -7   14.69    5.17   0
  -6   4  -7   11.54    8.51   0
   7  -4   7    7.34    5.12   0
  -7   4  -7   -4.57    5.27   0
   8  -4   7   -1.22    5.48   0
  -8   4  -7    0.47    5.44   0
   9  -4   7    4.89    5.46   0
  -9   4  -7    1.44    5.65   0
  10  -4   7    5.36    5.96   0
 -10   4  -7    3.41    6.07   0
   8   3  -7    4.95    6.13   0
  -8  -3   7   13.91    6.23   0
   7   3  -7    3.78    5.73   0
  -7  -3   7   16.92    5.75   0
   6   3  -7   18.58    5.55   0
  -6  -3   7    5.43    5.67   0
   5   3  -7   48.94    5.47   0
  -5  -3   7   39.68    5.49   0
   4   3  -7   32.30    6.44   0
  -4  -3   7   20.27    5.43   0
   3   3  -7    5.86    5.06   0
  -3  -3   7   -0.25    4.92   0
   2   3  -7  171.28    6.01   0
  -2  -3   7  172.28    6.39   0
   1   3  -7   46.91    5.58   0
  -1  -3   7   51.02    5.62   0
   0  -3   7    5.11    5.05   0
   0   3  -7    2.77    5.27   0
  -1   3  -7   73.66    5.63   0
   1  -3   7  105.45    5.82   0
  -2   3  -7  163.42    6.23   0
  -2   3  -7  158.50    6.36   0
  -3   3  -7  323.16    7.45   0
  -3   3  -7  310.56    7.04   0
  -4   3  -7   16.16    5.22   0
  -4   3  -7   18.03    5.57   0
  -5   3  -7    7.60    4.95   0
   6  -3   7   45.33    6.56   0
  -6   3  -7   36.28    4.97   0
  -6   3  -7   24.74   11.43   0
   7  -3   7   28.18    5.52   0
  -7   3  -7   29.30    5.29   0
   8  -3   7    5.88    6.83   0
  -8   3  -7    8.67    6.62   0
   9  -3   7   -0.83    5.84   0
  -9   3  -7   -1.46    6.01   0
  10  -3   7    2.56    6.37   0
 -10   3  -7    4.52    6.26   0
  -9  -2   7   11.01    6.43   0
   9   2  -7   13.22    6.42   0
   8   2  -7    5.29    5.97   0
  -8  -2   7    2.68    5.85   0
   7   2  -7   -2.03    5.38   0
  -7  -2   7    6.30    5.55   0
  -6  -2   7   24.81    5.54   0
   6   2  -7   23.15    5.49   0
  -5  -2   7   75.26    5.66   0
   5   2  -7   56.36    5.56   0
  -4  -2   7   30.09    5.02   0
   4   2  -7   22.44    5.03   0
  -3  -2   7   34.88    5.28   0
   3   2  -7   17.44    5.33   0
   2   2  -7  112.61    5.77   0
  -2  -2   7  126.45    5.96   0
   1   2  -7   11.97    5.36   0
  -1  -2   7   13.30    5.39   0
   0  -2   7   26.27    5.30   0
   0   2  -7   15.48    5.36   0
  -1   2  -7   96.24    5.97   0
  -2   2  -7   18.17    5.26   0
  -2   2  -7   25.25    5.42   0
  -3   2  -7  307.57    6.57   0
  -3   2  -7  329.82    6.99   0
  -4   2  -7   23.85    5.20   0
  -4   2  -7   24.68    5.04   0
   5  -2   7   26.05    5.31   0
  -5   2  -7   17.42    5.18   0
   6  -2   7   -5.18    6.37   0
  -6   2  -7   -4.65    6.25   0
   7  -2   7    8.45    6.50   0
  -7   2  -7    3.25    5.23   0
   8  -2   7   11.90    5.54   0
  -8   2  -7   20.35    6.82   0
   9  -2   7   17.90    6.11   0
  -9   2  -7   11.07    6.10   0
   9   1  -7   12.16    5.95   0
  -9  -1   7    3.89    6.01   0
  -8  -1   7   -0.26    5.55   0
   8   1  -7    6.65    5.56   0
  -7  -1   7   20.67    5.57   0
   7   1  -7   15.07    5.49   0
  -6  -1   7  134.57    5.98   0
   6   1  -7  128.66    5.94   0
  -5  -1   7   55.49    6.56   0
   5   1  -7   39.29    5.37   0
  -4  -1   7   46.30    6.34   0
   4   1  -7   32.36    5.19   0
  -3  -1   7  121.12    6.18   0
   3   1  -7  110.12    6.01   0
   2   1  -7  162.41    6.28   0
  -2  -1   7  199.05    6.46   0
   1   1  -7    2.19    5.12   0
  -1  -1   7    5.84    5.12   0
   0   1  -7   14.34    5.23   0
   0  -1   7   14.79    5.26   0
  -1   1  -7  249.56    7.73   0
  -1   1  -7  253.27    7.99   0
  -2   1  -7   72.61    5.43   0
  -2   1  -7   86.93    5.61   0
  -3   1  -7  201.93    6.10   0
  -3   1  -7  274.01    7.54   0
  -4   1  -7   30.94    5.53   0
  -4   1  -7   19.90    5.06   0
  -5   1  -7   10.94    8.06   0
   5  -1   7   22.18    6.37   0
  -5   1  -7   13.47    6.29   0
   6  -1   7   54.20    5.89   0
  -6   1  -7   53.21    5.85   0
   7  -1   7    6.64    5.64   0
  -7   1  -7    9.30    5.68   0
   8  -1   7   16.46    7.19   0
  -8   1  -7   15.52    7.15   0
   9  -1   7    4.83    6.16   0
  -9   1  -7    6.40    7.36   0
  10   0  -7   -2.12    6.19   0
 -10   0   7   -4.88    6.43   0
  -9   0   7   18.01    6.07   0
   9   0  -7   19.34    6.05   0
  -8   0   7   16.53    6.89   0
   8   0  -7   11.52    5.66   0
   7   0  -7   30.54    5.44   0
  -7   0   7   26.81    5.49   0
  -6   0   7  123.69    7.05   0
   6   0  -7   90.71    5.73   0
  -5   0   7   49.93    6.25   0
   5   0  -7   32.17    5.14   0
  -4   0   7   18.62    5.13   0
   4   0  -7   12.66    6.61   0
  -3   0   7   81.36    5.50   0
   3   0  -7   78.52    5.66   0
   2   0  -7  157.59    7.40   0
  -2   0   7  181.30    7.34   0
  -1   0   7   95.20    5.96   0
   1   0  -7   99.15    7.10   0
   0   0  -7   15.83    5.26   0
   0   0   7   17.51    5.25   0
  -1   0  -7   23.65    5.16   0
  -1   0  -7   32.28    6.69   0
  -2   0  -7  131.25    6.76   0
  -2   0  -7  102.83    5.93   0
  -3   0  -7   91.85    5.72   0
  -3   0  -7  126.32    7.36   0
  -4   0  -7   40.93    5.54   0
   5   0   7   17.99    6.52   0
  -5   0  -7   17.20    6.66   0
  -5   0  -7   11.98    8.43   0
   6   0   7   38.69    7.07   0
  -6   0  -7   35.84    5.38   0
   7   0   7   14.94    5.64   0
  -7   0  -7   15.57    5.55   0
   8   0   7   10.82    6.29   0
  -8   0  -7   14.72    6.20   0
  -9   0  -7    3.40    6.43   0
  10  -1  -7   13.87    6.18   0
 -10   1   7   17.20    6.31   0
  -9   1   7   28.68    5.79   0
   9  -1  -7   10.76    5.93   0
  -8   1   7   42.21    5.75   0
   8  -1  -7   38.17    6.90   0
   7  -1  -7   34.17    5.32   0
  -7   1   7   21.99    6.68   0
   6  -1  -7   34.76    5.39   0
  -6   1   7   31.64    5.49   0
  -5   1   7  133.70    6.01   0
   5  -1  -7  110.69    5.83   0
  -4   1   7  297.85    6.93   0
   4  -1  -7  313.78    8.14   0
  -3   1   7  155.07    6.09   0
   3  -1  -7  152.20    6.11   0
   2  -1  -7  122.03    7.14   0
  -2   1   7  116.86    5.97   0
   1  -1  -7   86.69    7.14   0
  -1   1   7   84.78    5.94   0
   0  -1  -7  199.55    8.61   0
  -1  -1  -7  106.63    7.07   0
  -1  -1  -7   86.75    6.44   0
  -2  -1  -7  293.75    8.18   0
  -2  -1  -7  298.10    9.19   0
  -3  -1  -7  302.11    7.78   0
  -3  -1  -7  469.82   10.29   0
  -4  -1  -7   16.43    6.66   0
  -4  -1  -7   16.69    6.14   0
   5   1   7    0.73    6.56   0
  -5  -1  -7    7.08    6.52   0
  -5  -1  -7    4.96    7.93   0
   6   1   7   11.48    6.78   0
  -6  -1  -7    8.22    6.76   0
   7   1   7    9.31    5.97   0
  -7  -1  -7   12.11    5.94   0
  -8  -1  -7   25.84    8.11   0
   8   1   7   14.89    8.15   0
 -10   2   7    4.72    7.33   0
  10  -2  -7    3.78    7.22   0
  -9   2   7    0.88    5.78   0
   9  -2  -7   10.96    5.82   0
  -8   2   7   32.20    5.57   0
   8  -2  -7   33.30    5.65   0
  -7   2   7   77.03    5.82   0
   7  -2  -7   64.20    5.73   0
   6  -2  -7   15.59    6.20   0
  -6   2   7   19.95    5.15   0
   5  -2  -7   19.32    6.24   0
  -5   2   7   15.26    5.47   0
  -4   2   7   42.93    5.48   0
   4  -2  -7   34.42    5.43   0
   3  -2  -7    2.09    6.44   0
  -3   2   7    7.14    6.28   0
  -2   2   7  208.74    8.32   0
   2  -2  -7  144.26    8.25   0
  -1   2   7  208.64    8.22   0
   1  -2  -7  151.88    8.61   0
   0  -2  -7  179.34    9.25   0
   0  -2  -7  207.90    8.83   0
  -1  -2  -7  136.01    8.15   0
  -1  -2  -7  116.04    7.67   0
  -2  -2  -7   34.45    6.39   0
  -2  -2  -7   23.64    6.74   0
  -2  -2  -7   25.26    7.37   0
  -3  -2  -7   52.99    6.53   0
  -3  -2  -7   43.89    7.20   0
  -3  -2  -7   42.10    6.72   0
  -4  -2  -7    1.39    6.29   0
  -4  -2  -7    2.04    6.50   0
   5   2   7    3.41    6.47   0
  -5  -2  -7    5.45    8.57   0
  -5  -2  -7    3.86    6.80   0
  -6  -2  -7   13.33    6.75   0
   6   2   7    9.84    7.07   0
  -7  -2  -7    7.30    7.54   0
   7   2   7   11.94    7.62   0
 -10   3   7   14.61    6.19   0
  10  -3  -7   14.51    6.22   0
  -9   3   7   43.72    5.93   0
   9  -3  -7   37.73    6.00   0
  -8   3   7   23.64    5.32   0
   8  -3  -7   13.30    5.36   0
  -7   3   7    5.77    6.52   0
   7  -3  -7   12.73    5.23   0
  -6   3   7   16.70    6.84   0
   6  -3  -7   10.21    5.22   0
   5  -3  -7   -3.15    5.28   0
  -5   3   7    3.88    5.22   0
   4  -3  -7  131.91    7.31   0
  -4   3   7  126.11    6.37   0
   3  -3  -7   40.18    6.56   0
  -3   3   7   42.30    6.65   0
   2  -3  -7  176.51    9.31   0
  -2   3   7  198.00    8.45   0
   1  -3  -7  106.77    7.81   0
   1  -3  -7   94.36    8.05   0
   0  -3  -7   54.94    7.41   0
   0  -3  -7   49.84    7.90   0
  -1  -3  -7  265.01    7.20   0
  -1  -3  -7  215.91   11.37   0
  -1  -3  -7  272.61   11.19   0
  -2  -3  -7   84.99    8.74   0
  -2  -3  -7  128.80    7.27   0
  -2  -3  -7   88.34    8.34   0
  -3  -3  -7    0.74    7.29   0
  -3  -3  -7    2.83    7.18   0
  -3  -3  -7    4.18    5.47   0
  -4  -3  -7   13.17    6.76   0
  -4  -3  -7   13.77    8.03   0
  -4  -3  -7   16.62    7.24   0
  -5  -3  -7    4.26    6.89   0
  -5  -3  -7    9.66    7.32   0
   6   3   7    7.81    7.53   0
  -6  -3  -7   19.60    7.52   0
 -10   4   7   12.91    6.06   0
  10  -4  -7    8.57    6.02   0
  -9   4   7   33.55    7.01   0
   9  -4  -7   25.98    5.68   0
  -8   4   7   12.77    5.54   0
   8  -4  -7    9.31    6.78   0
  -7   4   7    2.21    6.59   0
   7  -4  -7    3.25    6.67   0
   6  -4  -7    4.22    5.16   0
  -6   4   7    9.88    5.32   0
  -5   4   7   27.44    6.38   0
   5  -4  -7   18.83    5.21   0
  -4   4   7  259.55    8.61   0
   4  -4  -7  213.19    8.17   0
   3  -4  -7  203.47    9.27   0
  -3   4   7  220.63    8.63   0
   2  -4  -7  457.87   13.60   0
  -2   4   7  493.55   12.63   0
   1  -4  -7  281.56   13.57   0
   1  -4  -7  274.75   12.74   0
   0  -4  -7   -0.59    4.85   0
   0  -4  -7    0.59   12.59   0
   0  -4  -7    2.05   12.40   0
  -1  -4  -7   12.36    5.35   0
  -1  -4  -7   10.90   12.22   0
  -1  -4  -7    6.53   11.89   0
  -2  -4  -7    3.23    9.93   0
  -2  -4  -7    2.54   10.24   0
  -2  -4  -7   10.84    6.67   0
  -3  -4  -7   20.93    9.07   0
  -3  -4  -7   20.81    9.50   0
  -3  -4  -7   25.73    7.18   0
  -4  -4  -7   19.53    8.32   0
  -4  -4  -7   21.84    7.56   0
  -4  -4  -7   15.20    8.87   0
  -5  -4  -7    1.74    8.38   0
  -5  -4  -7    0.77    7.97   0
  -6  -4  -7    0.14    9.03   0
 -10   5   7    0.09    6.01   0
  10  -5  -7   10.98    6.11   0
  -9   5   7    5.14    5.78   0
   9  -5  -7    5.61    6.85   0
  -8   5   7   -0.44    5.63   0
   8  -5  -7    8.56    6.92   0
   7  -5  -7    7.28    5.49   0
  -7   5   7    3.25    6.56   0
   6  -5  -7   13.10    6.71   0
  -6   5   7    5.80    6.62   0
  -5   5   7   81.29    7.22   0
   5  -5  -7   74.39    7.11   0
  -4   5   7  416.54   11.47   0
   4  -5  -7  360.25   10.08   0
  -3   5   7  195.67   10.81   0
   3  -5  -7  163.50    9.47   0
   2  -5  -7    0.32    5.26   0
   2  -5  -7    5.22   13.02   0
   2  -5  -7    6.06   13.57   0
   1  -5  -7   -3.98    4.99   0
   0  -5  -7   68.74    5.72   0
  -1  -5  -7  137.52    6.42   0
  -2  -5  -7   45.38    7.34   0
  -3  -5  -7    5.08    6.00   0
  -4  -5  -7    8.06   12.88   0
  -4  -5  -7   13.86    7.92   0
  -4  -5  -7    5.88   12.64   0
  -5  -5  -7    7.81    8.70   0
  -5  -5  -7   10.32   10.50   0
  -5  -5  -7    6.31   12.14   0
  10  -6  -7   15.49    6.01   0
 -10   6   7   15.97    7.52   0
   9  -6  -7   14.68    5.84   0
  -9   6   7   10.59    7.14   0
   8  -6  -7    4.10    5.50   0
  -8   6   7   -2.51    7.09   0
   7  -6  -7   17.64    6.78   0
  -7   6   7   12.89    6.90   0
   6  -6  -7    1.76    7.34   0
  -6   6   7   11.58    6.60   0
  -5   6   7   -0.85    6.70   0
   5  -6  -7    3.63    7.45   0
   4  -6  -7    6.68    5.33   0
   4  -6  -7    6.19    8.23   0
  -4   6   7    8.23    8.45   0
   3  -6  -7   -5.05    6.37   0
   2  -6  -7    1.72    6.64   0
   1  -6  -7   -3.61    5.15   0
   0  -6  -7   31.07    5.65   0
  -1  -6  -7   76.84    6.43   0
  -2  -6  -7   21.10    6.15   0
  -3  -6  -7   12.04    7.83   0
  -4  -6  -7    3.87    6.75   0
  10  -7  -7    8.84    7.74   0
 -10   7   7    3.70    8.04   0
   9  -7  -7   21.65    7.72   0
  -9   7   7   19.99    6.43   0
   8  -7  -7   14.19    5.82   0
   8  -7  -7   19.46    7.44   0
  -8   7   7   12.60    7.38   0
   7  -7  -7   11.33    5.62   0
   7  -7  -7    6.11    6.92   0
  -7   7   7   17.55    7.07   0
  -6   7   7    4.29    6.86   0
   6  -7  -7    8.60    5.43   0
   6  -7  -7    9.24    6.72   0
   5  -7  -7   11.29    5.44   0
   5  -7  -7    3.64    8.78   0
  -5   7   7    7.76    8.94   0
   4  -7  -7   29.94    5.66   0
   3  -7  -7   43.05    5.65   0
   2  -7  -7   45.67    5.85   0
   1  -7  -7   28.04    5.69   0
   0  -7  -7   26.19    6.04   0
  -1  -7  -7   33.06    6.31   0
  -2  -7  -7   12.79    7.90   0
   9  -8  -7   -1.14    5.74   0
   9  -8  -7    3.05    6.16   0
  -9   8   7    0.41    6.25   0
   8  -8  -7    6.81    5.88   0
   8  -8  -7   -4.27    7.07   0
  -8   8   7    1.26    7.26   0
   7  -8  -7    1.23    5.79   0
   7  -8  -7   -0.26    8.01   0
  -7   8   7   -1.12    8.32   0
   6  -8  -7    9.83    5.65   0
  -6   8   7    0.55    9.39   0
   6  -8  -7    2.26    8.95   0
   5  -8  -7    2.88    5.55   0
   4  -8  -7   31.19    5.83   0
   3  -8  -7   14.38    5.63   0
   2  -8  -7   11.84    5.78   0
   1  -8  -7   24.43    7.25   0
   0  -8  -7   20.69    7.91   0
  -1  -8  -7   11.79    6.62   0
   8  -9  -7    8.89    6.08   0
   8  -9  -7    5.49    8.73   0
  -8   9   7    6.05    8.88   0
   7  -9  -7    9.50    5.91   0
  -7   9   7   -0.08   10.17   0
   7  -9  -7    3.23    8.53   0
   6  -9  -7    6.86    5.87   0
  -6   9   7    1.15   14.73   0
   5  -9  -7    2.80    5.88   0
   4  -9  -7   10.22    7.46   0
   3  -9  -7   32.53    6.17   0
   2  -9  -7    3.07    6.12   0
   1  -9  -7   12.21    6.34   0
   5 -10  -7   10.61    6.47   0
  -2  11  -8   -0.73    6.37   0
  -2  11  -8   -1.57    7.79   0
  -2  11  -8    3.29    6.87   0
  -3  11  -8   13.87    6.32   0
  -3  11  -8    7.35    6.40   0
  -3  11  -8    4.01    6.54   0
  -4  11  -8    6.20    6.18   0
  -4  11  -8    7.24    6.25   0
  -4  11  -8    6.45    6.76   0
  -5  11  -8   -0.90    6.35   0
  -5  11  -8   -0.84    6.49   0
  -5  11  -8    0.62    6.59   0
  -6  11  -8   17.98    6.57   0
  -6  11  -8    8.83    6.69   0
  -6  11  -8   16.96    6.42   0
  -7  11  -8    7.46    6.36   0
  -7  11  -8   12.92    6.39   0
  -7  11  -8    1.44    6.62   0
   0  10  -8    4.76    6.53   0
   0  10  -8    1.76    6.76   0
  -1  10  -8    7.60    5.99   0
  -1  10  -8    1.09    6.53   0
  -1  10  -8    4.74    6.17   0
  -2  10  -8   14.83    7.41   0
  -2  10  -8   -0.97    6.08   0
  -2  10  -8   10.66    6.27   0
  -3  10  -8   19.67    5.99   0
  -3  10  -8   17.54    6.13   0
  -3  10  -8   17.03    6.46   0
  -4  10  -8   14.38    5.82   0
  -4  10  -8   11.35    6.11   0
  -4  10  -8   18.27    6.37   0
  -5  10  -8   13.80    5.82   0
  -5  10  -8    9.07    6.39   0
  -5  10  -8   15.76    6.10   0
  -6  10  -8   14.09    5.81   0
  -6  10  -8   19.26    7.24   0
  -6  10  -8    6.90    6.43   0
  -7  10  -8    8.49    5.84   0
  -7  10  -8    5.54    6.24   0
  -7  10  -8    8.09    6.41   0
  -8  10  -8    4.58    7.68   0
  -8  10  -8    4.26    6.35   0
  -8  10  -8   11.26    7.42   0
  -2  -9   8    9.51    6.44   0
   2   9  -8    4.57    6.25   0
   2   9  -8   -8.92    6.70   0
  -1  -9   8    6.11    6.06   0
   1   9  -8   -2.58    6.06   0
   1   9  -8    2.40    6.47   0
   0   9  -8   -6.80    6.64   0
   0   9  -8    1.53    7.16   0
   0  -9   8    3.79    5.87   0
  -1   9  -8   12.74    7.05   0
  -1   9  -8   -9.11    6.47   0
  -2   9  -8   -6.11    5.44   0
  -2   9  -8    4.04    5.88   0
  -2   9  -8    2.51    7.65   0
  -3   9  -8   -1.53    5.56   0
  -3   9  -8    6.41    5.25   0
  -3   9  -8   18.14    6.09   0
  -4   9  -8    6.66    5.45   0
  -4   9  -8    6.90    5.64   0
  -4   9  -8    6.96    6.11   0
  -5   9  -8   34.34    5.85   0
  -5   9  -8   15.26    5.74   0
  -5   9  -8   12.97    7.53   0
  -6   9  -8   14.00    5.83   0
  -6   9  -8   19.53    5.90   0
  -6   9  -8   15.57    6.40   0
  -7   9  -8   21.06    5.96   0
  -7   9  -8   12.65    7.27   0
  -7   9  -8   10.84    7.55   0
  -8   9  -8    1.99    6.11   0
  -8   9  -8    9.08    5.92   0
  -8   9  -8    4.57    6.11   0
  -9   9  -8    0.30    8.81   0
  -9   9  -8    5.01    6.30   0
  -9   9  -8    1.69    6.32   0
   3   8  -8   10.74    6.10   0
  -3  -8   8    7.01    6.13   0
   3   8  -8    3.21    6.68   0
   2   8  -8   -2.32    5.93   0
   2   8  -8    7.93    6.56   0
  -2  -8   8    1.43    5.75   0
  -1  -8   8    6.18    5.71   0
   1   8  -8    0.52    6.38   0
   1   8  -8   -1.81    5.57   0
   0  -8   8   14.44    5.54   0
   0   8  -8    3.52    8.00   0
   0   8  -8    7.63    5.55   0
  -1   8  -8   13.28    5.27   0
  -1   8  -8    8.49    6.50   0
  -2   8  -8    9.05    5.27   0
  -2   8  -8    8.00    5.38   0
  -2   8  -8   14.03    6.28   0
  -3   8  -8    0.68    5.33   0
  -3   8  -8    6.03    6.68   0
  -3   8  -8   10.03    6.00   0
  -4   8  -8   36.28    5.78   0
  -4   8  -8   31.98    5.64   0
  -4   8  -8   25.84    6.33   0
  -5   8  -8    9.93    5.44   0
  -5   8  -8   15.02    5.68   0
  -5   8  -8   13.35    6.13   0
  -6   8  -8   -3.99    5.45   0
  -6   8  -8    4.39    7.40   0
  -6   8  -8   -4.82    5.63   0
  -7   8  -8    3.34    6.84   0
  -7   8  -8    7.66    5.67   0
  -7   8  -8    7.95    7.37   0
  -8   8  -8    2.47    7.31   0
  -8   8  -8    7.36    7.01   0
  -8   8  -8    6.43    5.90   0
  -9   8  -8    3.53    9.56   0
  -9   8  -8    6.83    6.03   0
  -9   8  -8   -0.11    6.06   0
  -4  -7   8   20.86    6.14   0
   4   7  -8   14.66    6.28   0
   4   7  -8   -2.51    8.26   0
  -3  -7   8   16.42    5.70   0
   3   7  -8    5.74    5.97   0
   3   7  -8    0.21    6.66   0
   2   7  -8   -1.69    5.58   0
  -2  -7   8   -3.73    6.93   0
   2   7  -8   -6.58    6.40   0
  -1  -7   8   -1.11    5.61   0
   1   7  -8    2.54    6.57   0
   1   7  -8    5.57    5.30   0
   0   7  -8   14.75    6.60   0
   0  -7   8   10.32    5.49   0
   0   7  -8    8.03    6.59   0
  -1   7  -8   77.60    5.78   0
  -1   7  -8   42.07    7.05   0
   1  -7   8   89.58    5.91   0
  -2   7  -8    5.97    5.24   0
  -2   7  -8    3.03    6.40   0
  -2   7  -8   12.36    5.25   0
  -3   7  -8    5.79    5.14   0
  -3   7  -8    1.02    6.25   0
  -3   7  -8    3.81    5.25   0
  -4   7  -8   25.65    5.43   0
  -4   7  -8   28.77    5.44   0
  -4   7  -8   21.99    6.45   0
  -5   7  -8   20.73    5.31   0
  -5   7  -8   17.84    5.41   0
  -5   7  -8    6.38    6.66   0
  -6   7  -8    8.26    5.30   0
  -6   7  -8    7.81    6.51   0
  -6   7  -8    6.74    7.35   0
  -7   7  -8   -0.02    5.62   0
  -7   7  -8    1.42    5.47   0
  -7   7  -8    5.96    7.02   0
  -8   7  -8    6.63    8.10   0
  -8   7  -8    2.43    5.60   0
  -8   7  -8    1.14    5.78   0
  -9   7  -8   -0.87    6.04   0
  10  -7   8    5.82    6.30   0
 -10   7  -8   12.29    6.53   0
   5   6  -8    1.84    5.96   0
   5   6  -8    7.56    6.78   0
  -5  -6   8    1.66    5.99   0
   4   6  -8    3.41    5.86   0
  -4  -6   8   11.32    5.91   0
  -3  -6   8   27.35    5.70   0
   3   6  -8   24.00    6.99   0
  -2  -6   8    9.63    5.49   0
   2   6  -8    0.40    5.39   0
   1   6  -8   11.83    5.39   0
  -1  -6   8   14.11    5.51   0
   0   6  -8  105.33    5.86   0
   0  -6   8  112.44    5.97   0
  -1   6  -8  126.18    6.12   0
   1  -6   8  139.22    6.36   0
  -2   6  -8   35.14    5.25   0
  -2   6  -8   33.67    5.46   0
  -3   6  -8   34.36    5.58   0
  -3   6  -8   33.33    5.34   0
  -3   6  -8   17.23    7.09   0
  -4   6  -8   29.46    5.45   0
  -4   6  -8   30.49    5.44   0
  -4   6  -8   18.26    6.89   0
  -5   6  -8   11.28    5.32   0
  -5   6  -8   10.04    5.13   0
  -5   6  -8   -1.95    7.80   0
  -6   6  -8    8.06    6.31   0
  -6   6  -8    3.26    7.21   0
  -6   6  -8   15.93    5.29   0
  -7   6  -8   30.67    5.76   0
  -7   6  -8   35.82    5.64   0
  -7   6  -8   24.00    8.69   0
  -8   6  -8   41.97   10.91   0
  -8   6  -8   51.29    6.06   0
   9  -6   8   16.17    6.24   0
  -9   6  -8   18.40    6.12   0
  10  -6   8    7.35    6.21   0
 -10   6  -8   -8.62    6.54   0
   6   5  -8   -0.68    6.12   0
  -6  -5   8    9.12    5.93   0
   5   5  -8   13.33    5.98   0
  -5  -5   8    9.26    7.12   0
   4   5  -8   31.57    5.88   0
  -4  -5   8   45.80    5.78   0
  -3  -5   8   28.56    5.74   0
   3   5  -8   28.17    5.70   0
  -2  -5   8   12.98    5.22   0
   2   5  -8   14.48    5.31   0
  -1  -5   8   -2.14    5.20   0
   1   5  -8    6.72    6.28   0
   0   5  -8    6.67    5.19   0
   0  -5   8    9.84    5.22   0
  -1   5  -8   -5.18    5.13   0
   1  -5   8    0.29    5.11   0
  -2   5  -8   10.16    4.96   0
  -2   5  -8   13.20    5.07   0
  -3   5  -8    0.99    5.13   0
  -3   5  -8    4.14    5.27   0
  -4   5  -8    0.64    5.04   0
  -4   5  -8    4.13    5.20   0
  -5   5  -8   74.77    6.57   0
  -5   5  -8   64.14    5.55   0
  -5   5  -8   41.22    8.05   0
  -6   5  -8   70.87    5.77   0
  -6   5  -8   42.71    8.18   0
  -6   5  -8   72.72    5.95   0
  -7   5  -8   44.71    5.66   0
  -7   5  -8   28.54    9.75   0
   8  -5   8   12.14    5.64   0
  -8   5  -8    9.67    5.46   0
   9  -5   8    0.82    5.86   0
  -9   5  -8   -6.38    5.70   0
  10  -5   8    4.96    6.27   0
 -10   5  -8    9.58    6.45   0
   7   4  -8   10.29    7.73   0
  -7  -4   8   16.68    6.28   0
   6   4  -8   22.63    5.94   0
  -6  -4   8   16.46    5.96   0
   5   4  -8   23.83    5.73   0
  -5  -4   8   34.02    5.88   0
   4   4  -8   60.93    5.73   0
  -4  -4   8   61.89    5.78   0
   3   4  -8   46.30    5.39   0
  -3  -4   8   51.67    6.73   0
  -2  -4   8   69.27    5.73   0
   2   4  -8   63.33    5.70   0
  -1  -4   8   44.48    5.44   0
   1   4  -8   41.30    5.37   0
   0   4  -8   27.34    5.15   0
   0  -4   8   28.39    5.21   0
  -1   4  -8    0.00    5.11   0
   1  -4   8    3.37    5.18   0
  -2   4  -8   18.35    5.21   0
  -2   4  -8   18.33    5.20   0
  -3   4  -8  155.48    5.96   0
  -3   4  -8  164.46    6.12   0
  -4   4  -8  110.58    5.79   0
  -4   4  -8  102.75    5.61   0
  -5   4  -8  107.15    7.21   0
  -5   4  -8   80.04    5.69   0
  -6   4  -8   10.34    5.40   0
  -6   4  -8   12.01    6.36   0
  -6   4  -8    8.27    8.76   0
  -7   4  -8    2.43   12.04   0
  -7   4  -8    8.73    5.46   0
   8  -4   8   -1.46    5.59   0
  -8   4  -8    6.07    6.84   0
   9  -4   8    8.25    5.76   0
  -9   4  -8    3.76    5.97   0
   8   3  -8    9.20    6.32   0
  -8  -3   8    3.20    6.43   0
   7   3  -8    6.86    5.95   0
  -7  -3   8    2.88    5.93   0
   6   3  -8   16.17    5.71   0
  -6  -3   8   25.33    5.76   0
   5   3  -8   23.02    5.48   0
  -5  -3   8   25.86    5.66   0
   4   3  -8   38.68    5.51   0
  -4  -3   8   31.75    5.47   0
   3   3  -8   66.70    6.71   0
  -3  -3   8   60.47    5.51   0
  -2  -3   8    6.90    5.09   0
   2   3  -8   12.16    5.06   0
  -1  -3   8    7.20    4.91   0
   1   3  -8    1.20    5.15   0
   0   3  -8   10.85    4.90   0
   0  -3   8   13.25    5.11   0
  -1   3  -8  214.33    6.98   0
  -2   3  -8  554.02    9.16   0
  -2   3  -8  537.83    8.74   0
  -3   3  -8  224.24    6.66   0
  -3   3  -8  218.93    6.77   0
  -4   3  -8    2.28    5.04   0
  -4   3  -8    4.74    5.17   0
  -5   3  -8   -2.13    4.94   0
  -5   3  -8   10.36    6.13   0
  -6   3  -8    3.64    5.26   0
  -6   3  -8   -0.40    9.70   0
   7  -3   8   10.45    6.70   0
  -7   3  -8    8.88    5.63   0
   8  -3   8    8.99    5.67   0
  -8   3  -8    9.90    5.50   0
   9  -3   8    2.64    6.19   0
  -9   3  -8    5.75    6.03   0
   8   2  -8    4.15    5.85   0
  -8  -2   8   -1.39    7.23   0
   7   2  -8    4.76    5.73   0
  -7  -2   8   -8.83    5.50   0
   6   2  -8   30.44    5.64   0
  -6  -2   8   28.43    5.64   0
   5   2  -8   45.34    5.50   0
  -5  -2   8   45.94    5.61   0
   4   2  -8   17.30    5.27   0
  -4  -2   8   21.52    5.26   0
   3   2  -8   66.10    5.47   0
  -3  -2   8   94.05    5.54   0
  -2  -2   8  236.50    7.68   0
   2   2  -8  158.88    6.18   0
  -1  -2   8   98.15    6.28   0
   1   2  -8   74.87    5.84   0
   0   2  -8  169.08    6.69   0
   0  -2   8  210.67    6.74   0
  -1   2  -8  117.15    6.40   0
  -2   2  -8  259.49    7.04   0
  -2   2  -8  343.86    8.14   0
  -3   2  -8   86.09    5.65   0
  -3   2  -8   97.83    6.07   0
  -4   2  -8   -2.22    4.95   0
  -4   2  -8   14.50    6.27   0
  -5   2  -8   55.31    5.63   0
  -5   2  -8   36.14    5.42   0
  -6   2  -8   13.46   10.93   0
  -6   2  -8   16.47    5.29   0
   7  -2   8    7.51    5.53   0
  -7   2  -8   -1.56    6.73   0
   8  -2   8    9.37    5.90   0
  -8   2  -8   22.37    5.99   0
   9  -2   8    8.49    6.18   0
  -9   2  -8   10.51    7.62   0
  -9  -1   8    2.49    6.29   0
   9   1  -8   -2.99    6.28   0
   8   1  -8    8.92    5.83   0
  -8  -1   8   16.50    6.00   0
   7   1  -8   13.38    5.81   0
  -7  -1   8   12.42    5.64   0
   6   1  -8   41.40    5.51   0
  -6  -1   8   42.18    5.60   0
   5   1  -8   56.03    5.39   0
  -5  -1   8   57.35    5.49   0
   4   1  -8    7.56    6.15   0
  -4  -1   8   10.89    5.20   0
   3   1  -8   62.09    6.56   0
  -3  -1   8   62.02    6.88   0
  -2  -1   8   58.73    6.75   0
   2   1  -8   37.01    5.58   0
  -1  -1   8    2.87    5.26   0
   1   1  -8    5.35    5.21   0
   0   1  -8  190.66    6.49   0
   0  -1   8  249.36    6.42   0
  -1   1  -8  281.04    6.93   0
  -1   1  -8  288.49    7.21   0
  -2   1  -8  279.31    7.28   0
  -2   1  -8  351.46    8.20   0
  -3   1  -8   46.59    6.52   0
  -3   1  -8   32.02    5.67   0
  -4   1  -8   96.03    6.80   0
  -4   1  -8   88.71    7.06   0
  -5   1  -8   18.12    5.60   0
  -5   1  -8   13.86    5.43   0
  -6   1  -8   42.42    5.74   0
  -6   1  -8   33.79   13.59   0
   7  -1   8   40.22    7.29   0
  -7   1  -8   38.47    7.30   0
   8  -1   8    8.91    7.75   0
  -8   1  -8    9.38    6.07   0
  -9   0   8    9.65    6.06   0
   9   0  -8   10.15    6.02   0
   8   0  -8   12.39    5.78   0
  -8   0   8   10.69    5.95   0
  -7   0   8   28.55    5.61   0
   7   0  -8   24.66    5.60   0
  -6   0   8   10.11    5.27   0
   6   0  -8    3.29    5.33   0
  -5   0   8   24.49    5.34   0
   5   0  -8   20.42    6.31   0
   4   0  -8   45.74    5.47   0
  -4   0   8   50.64    5.49   0
   3   0  -8   89.95    5.80   0
  -3   0   8  122.04    7.08   0
  -2   0   8  115.06    6.57   0
   2   0  -8  105.92    6.56   0
  -1   0   8    4.20    4.98   0
   1   0  -8    7.81    4.98   0
   0   0   8  188.27    7.13   0
   0   0  -8  155.82    7.00   0
  -1   0  -8  150.32    6.33   0
  -1   0  -8  195.99    7.83   0
  -2   0  -8  233.52    8.20   0
  -2   0  -8  165.36    6.40   0
  -3   0  -8  242.74    7.69   0
  -3   0  -8  203.25    6.85   0
  -4   0  -8   30.88    6.63   0
  -4   0  -8   21.91    5.61   0
  -5   0  -8   36.09    7.97   0
  -5   0  -8   40.07    7.28   0
  -5   0  -8   47.94    7.05   0
  -6   0  -8   13.31    6.80   0
  -6   0  -8    5.25   12.27   0
   7   0   8    7.31    7.24   0
  -7   0  -8   10.28    7.19   0
   8   0   8   12.23    7.73   0
  -8   0  -8    9.13    6.32   0
  10  -1  -8   -4.66    6.31   0
   9  -1  -8   17.02    6.18   0
  -9   1   8   18.31    6.06   0
  -8   1   8   11.01    5.72   0
   8  -1  -8   14.25    5.46   0
  -7   1   8    4.25    6.71   0
   7  -1  -8    9.98    5.50   0
  -6   1   8    8.05    5.32   0
   6  -1  -8    1.45    6.34   0
   5  -1  -8    9.19    4.99   0
  -5   1   8   11.45    5.12   0
   4  -1  -8   41.43    5.31   0
  -4   1   8   49.36    5.55   0
   3  -1  -8    6.24    6.02   0
  -3   1   8   -0.16    5.16   0
  -2   1   8    1.78    6.47   0
   2  -1  -8    4.09    6.17   0
  -1   1   8   19.83    5.41   0
   1  -1  -8   22.40    6.74   0
   0  -1  -8  148.64    6.85   0
   0  -1  -8  210.06    7.76   0
  -1  -1  -8  110.27    7.17   0
  -1  -1  -8  111.13    7.65   0
  -2  -1  -8   32.18    6.69   0
  -2  -1  -8   35.02    6.44   0
  -3  -1  -8    7.49    6.14   0
  -3  -1  -8    0.62    6.74   0
  -4  -1  -8    4.52    7.38   0
  -4  -1  -8    2.26    6.39   0
  -4  -1  -8    6.15    6.71   0
  -5  -1  -8   29.16    5.98   0
  -5  -1  -8   24.95    7.05   0
  -5  -1  -8   22.35    8.24   0
  -6  -1  -8    5.93   11.03   0
  -6  -1  -8   11.86    5.78   0
   7   1   8   11.06    7.64   0
  -7  -1  -8   13.50    7.55   0
  10  -2  -8    8.34    6.19   0
 -10   2   8    1.57    6.40   0
   9  -2  -8   20.36    6.20   0
  -9   2   8   25.31    6.25   0
  -8   2   8   24.69    5.87   0
   8  -2  -8   34.04    5.86   0
   7  -2  -8   19.58    5.33   0
  -7   2   8   24.96    5.55   0
  -6   2   8    7.02    5.22   0
   6  -2  -8    3.81    5.30   0
   5  -2  -8   46.86    5.12   0
  -5   2   8   54.59    6.60   0
   4  -2  -8   96.89    7.06   0
  -4   2   8  115.43    7.17   0
   3  -2  -8   12.02    5.29   0
  -3   2   8    8.45    5.39   0
   2  -2  -8    8.20    6.35   0
  -2   2   8   13.95    6.50   0
   1  -2  -8  117.05    7.74   0
  -1   2   8  143.25    7.66   0
   0  -2  -8  246.16    9.44   0
   0  -2  -8  253.97    8.50   0
  -1  -2  -8  246.43    8.50   0
  -1  -2  -8  225.35    9.46   0
  -2  -2  -8  224.98    8.54   0
  -2  -2  -8  221.65    9.43   0
  -3  -2  -8   57.09    7.18   0
  -3  -2  -8   51.87    7.59   0
  -3  -2  -8   66.36    8.08   0
  -4  -2  -8    5.40    6.64   0
  -4  -2  -8    9.13    7.67   0
  -4  -2  -8    7.19    7.81   0
  -5  -2  -8    7.41    7.32   0
  -5  -2  -8   12.75    8.49   0
  -5  -2  -8   16.22    8.14   0
  -6  -2  -8    9.83   10.63   0
  -6  -2  -8    8.55    7.30   0
  -7  -2  -8    6.35    7.92   0
   7   2   8    9.04    8.12   0
  10  -3  -8   18.32    6.42   0
 -10   3   8   15.49    6.34   0
   9  -3  -8   21.74    5.80   0
  -9   3   8   20.51    5.74   0
  -8   3   8   22.86    5.77   0
   8  -3  -8   27.47    6.86   0
   7  -3  -8    3.61    5.29   0
  -7   3   8    0.58    6.80   0
   6  -3  -8   41.01    5.69   0
  -6   3   8   50.66    5.64   0
   5  -3  -8   43.79    5.59   0
  -5   3   8   56.79    5.74   0
   4  -3  -8   87.70    6.82   0
  -4   3   8  116.25    7.24   0
  -3   3   8   -1.50    6.30   0
   3  -3  -8   -2.05    6.34   0
  -2   3   8   15.91    6.68   0
   2  -3  -8   12.45    6.54   0
   1  -3  -8   75.33    7.68   0
   1  -3  -8   64.29    7.95   0
   0  -3  -8   97.66    8.24   0
   0  -3  -8   82.24    8.45   0
  -1  -3  -8   18.21    6.53   0
  -1  -3  -8    9.62    7.51   0
  -1  -3  -8   14.01    7.10   0
  -2  -3  -8   14.18    6.48   0
  -2  -3  -8   11.82    7.69   0
  -2  -3  -8   12.25    7.44   0
  -3  -3  -8   29.17    8.69   0
  -3  -3  -8   32.03    8.36   0
  -3  -3  -8   42.52    7.29   0
  -4  -3  -8   19.76    8.52   0
  -4  -3  -8   30.39    7.58   0
  -4  -3  -8   27.13    8.30   0
  -5  -3  -8    0.79    7.31   0
  -5  -3  -8   -1.10    7.66   0
  -5  -3  -8    4.56    8.92   0
  -6  -3  -8   -0.11    8.76   0
  -6  -3  -8   -0.82    7.94   0
  10  -4  -8   17.55    6.08   0
 -10   4   8   11.68    6.41   0
   9  -4  -8   -1.00    7.16   0
  -9   4   8    5.44    5.76   0
   8  -4  -8    3.57    6.79   0
  -8   4   8    0.82    6.88   0
   7  -4  -8    8.60    5.39   0
  -7   4   8    1.87    5.65   0
  -6   4   8    7.10    6.87   0
   6  -4  -8    4.22    5.41   0
  -5   4   8   89.96    7.35   0
   5  -4  -8   79.34    7.26   0
   4  -4  -8   23.01    6.63   0
  -4   4   8   20.48    6.78   0
   3  -4  -8   12.02    7.46   0
  -3   4   8   10.94    6.69   0
   2  -4  -8   22.27    7.30   0
   1  -4  -8   17.72    9.13   0
   1  -4  -8   14.40    8.13   0
   0  -4  -8   57.38    6.62   0
   0  -4  -8   28.96   10.74   0
   0  -4  -8   30.34   10.66   0
  -1  -4  -8   29.65    5.52   0
  -1  -4  -8   25.72   11.48   0
  -1  -4  -8   25.32   11.89   0
  -2  -4  -8    8.26   10.36   0
  -2  -4  -8    3.85   10.77   0
  -2  -4  -8   17.23    6.59   0
  -3  -4  -8   14.13   10.19   0
  -3  -4  -8   15.07   10.40   0
  -3  -4  -8   16.52    5.82   0
  -4  -4  -8   10.20    9.61   0
  -4  -4  -8    8.75   11.05   0
  -4  -4  -8   10.85    7.47   0
  -5  -4  -8    0.95    9.77   0
  -5  -4  -8    1.80    9.02   0
  -5  -4  -8    3.66    8.06   0
  10  -5  -8    6.03    6.37   0
 -10   5   8   12.43    7.93   0
   9  -5  -8   30.40    5.97   0
  -9   5   8   36.82    7.54   0
   8  -5  -8    7.93    5.90   0
  -8   5   8   15.81    7.32   0
   7  -5  -8    1.71    5.62   0
  -7   5   8    4.33    5.57   0
  -6   5   8   18.87    6.96   0
   6  -5  -8   14.16    6.77   0
  -5   5   8  237.09    8.81   0
   5  -5  -8  216.22    8.58   0
   4  -5  -8   60.51    7.96   0
  -4   5   8   70.56    8.34   0
   3  -5  -8   41.88    9.00   0
  -3   5   8   38.43    8.11   0
   2  -5  -8   28.85    5.29   0
   2  -5  -8   29.85   11.73   0
   2  -5  -8   31.48   11.81   0
   1  -5  -8   14.63    5.23   0
   0  -5  -8   20.12    5.51   0
  -1  -5  -8   70.69    7.45   0
  -2  -5  -8   25.86    7.11   0
  -3  -5  -8   10.03    7.57   0
  -4  -5  -8    4.76    7.98   0
  10  -6  -8    7.28    6.49   0
 -10   6   8   13.25    8.20   0
   9  -6  -8   16.86    6.45   0
  -9   6   8   21.77    6.58   0
   8  -6  -8   33.66    6.23   0
  -8   6   8   40.89    7.76   0
  -7   6   8   45.92    7.51   0
   7  -6  -8   36.65    7.42   0
  -6   6   8   17.83    7.13   0
   6  -6  -8   16.53    7.04   0
  -5   6   8    4.39    7.88   0
   5  -6  -8   -0.64    7.71   0
   4  -6  -8   30.65    5.57   0
   4  -6  -8   12.67    8.71   0
  -4   6   8   25.37    9.14   0
   3  -6  -8    6.19    5.46   0
   2  -6  -8   61.13    5.43   0
   1  -6  -8   57.94    6.05   0
   0  -6  -8   39.69    6.00   0
  -1  -6  -8   20.22    6.08   0
  -2  -6  -8    8.98    6.47   0
  -3  -6  -8   11.13    8.30   0
   9  -7  -8   15.99    8.11   0
  -9   7   8   14.85    8.25   0
   8  -7  -8    5.30    6.00   0
  -8   7   8    0.03    6.09   0
   7  -7  -8    2.44    5.84   0
  -7   7   8    4.29    7.17   0
   7  -7  -8    3.92    7.02   0
   6  -7  -8   -0.48    5.49   0
  -6   7   8    4.93    8.21   0
   6  -7  -8    3.18    8.14   0
   5  -7  -8   -4.61    5.55   0
  -5   7   8    3.72    9.10   0
   5  -7  -8    0.61    8.69   0
   4  -7  -8    8.48    5.61   0
   3  -7  -8   -1.11    5.50   0
   2  -7  -8   -1.60    5.47   0
   1  -7  -8    1.02    6.08   0
   0  -7  -8   42.05    7.84   0
  -1  -7  -8    3.27    6.31   0
  -8   8   8    0.96    7.60   0
   8  -8  -8   -4.69    6.22   0
   8  -8  -8   -2.82    7.62   0
   7  -8  -8   16.40    6.08   0
  -7   8   8    1.29    8.83   0
   7  -8  -8    5.04    7.71   0
   6  -8  -8   17.48    6.17   0
   6  -8  -8    9.92    9.77   0
  -6   8   8   16.38    9.98   0
   5  -8  -8    5.85    5.67   0
   4  -8  -8   12.80    6.02   0
   3  -8  -8   40.25    6.24   0
   2  -8  -8   10.15    6.31   0
   1  -8  -8    0.24    6.20   0
   0  -8  -8    8.28    6.51   0
   7  -9  -8   22.67    6.31   0
   7  -9  -8   14.29   10.34   0
   6  -9  -8   13.09    6.39   0
   5  -9  -8   -1.35    7.77   0
   4  -9  -8   15.48    6.32   0
   3  -9  -8   10.51    6.52   0
  -4  11  -9    0.88    6.68   0
  -5  11  -9    1.22    6.82   0
  -1  10  -9    3.65    6.40   0
  -1  10  -9   -4.06    6.82   0
  -1  10  -9   -2.20    6.23   0
  -2  10  -9    5.03    6.24   0
  -2  10  -9   -3.68    7.44   0
  -2  10  -9    0.12    6.57   0
  -3  10  -9   -0.98    5.94   0
  -3  10  -9    3.07    6.03   0
  -3  10  -9   11.24    6.59   0
  -4  10  -9    1.63    5.88   0
  -4  10  -9   19.95    6.00   0
  -4  10  -9    6.58    8.25   0
  -5  10  -9   -0.69    7.49   0
  -5  10  -9    0.27    6.06   0
  -5  10  -9    5.52    7.81   0
  -6  10  -9   12.48    5.98   0
  -6  10  -9   10.22    5.94   0
  -6  10  -9    1.44    7.97   0
  -7  10  -9    7.29    6.01   0
  -7  10  -9    4.33    7.72   0
  -7  10  -9   14.25    8.11   0
  -1  -9   9   22.90    6.40   0
   1   9  -9   11.28    6.16   0
   1   9  -9   10.44    8.47   0
   0  -9   9   19.76    6.34   0
   0   9  -9    3.26    8.24   0
   0   9  -9   13.76    7.64   0
  -1   9  -9   11.59    6.14   0
  -1   9  -9    5.48    5.81   0
  -1   9  -9    7.18    6.55   0
  -2   9  -9   20.19    5.70   0
  -2   9  -9    6.76    5.66   0
  -2   9  -9   -5.66    6.16   0
  -3   9  -9    9.44    5.68   0
  -3   9  -9   12.02    6.99   0
  -3   9  -9   18.02    6.18   0
  -4   9  -9   11.50    5.84   0
  -4   9  -9   15.31    5.85   0
  -4   9  -9    8.89    7.84   0
  -5   9  -9    6.46    6.06   0
  -5   9  -9    3.03    5.89   0
  -5   9  -9    4.12    6.43   0
  -6   9  -9    3.65    5.94   0
  -6   9  -9    2.33    7.48   0
  -6   9  -9    8.93    7.89   0
  -7   9  -9   21.08    6.23   0
  -7   9  -9   21.04    6.34   0
  -7   9  -9   10.59    8.16   0
  -8   9  -9    8.62    6.32   0
  -8   9  -9   10.26    6.21   0
  -8   9  -9    5.85    7.94   0
   3   8  -9   11.32    6.43   0
   3   8  -9    8.48    6.82   0
  -3  -8   9    8.64    6.46   0
  -2  -8   9    7.72    6.35   0
   2   8  -9    6.63    7.53   0
   2   8  -9   10.37    6.75   0
   1   8  -9   -0.94    5.93   0
   1   8  -9   10.86    6.49   0
  -1  -8   9   11.93    7.21   0
   0  -8   9   14.52    5.74   0
   0   8  -9   -4.09    6.31   0
   0   8  -9    1.80    5.80   0
  -1   8  -9    9.97    5.75   0
  -1   8  -9    5.79    6.56   0
  -2   8  -9   -0.45    5.59   0
  -2   8  -9   11.45    5.63   0
  -2   8  -9    2.28    6.41   0
  -3   8  -9   15.58    5.47   0
  -3   8  -9   11.72    5.50   0
  -3   8  -9    6.36    6.52   0
  -4   8  -9   28.84    7.08   0
  -4   8  -9   11.71    6.37   0
  -4   8  -9   23.95    7.17   0
  -5   8  -9    6.99    5.63   0
  -5   8  -9    3.97    5.72   0
  -5   8  -9    4.51    6.31   0
  -6   8  -9    4.23    5.60   0
  -6   8  -9    5.30    5.71   0
  -6   8  -9    5.54    7.54   0
  -7   8  -9   20.71    6.21   0
  -7   8  -9   12.24    5.95   0
  -7   8  -9   10.44    7.80   0
  -8   8  -9   10.78    5.89   0
  -8   8  -9    6.18    7.34   0
  -8   8  -9    7.60    7.69   0
  -9   8  -9    2.86   10.31   0
  -9   8  -9   -2.08    6.36   0
  -9   8  -9   -0.62    6.30   0
  -4  -7   9    9.56    6.50   0
   4   7  -9    0.95    6.21   0
   4   7  -9   15.36    6.97   0
   3   7  -9    1.78    5.94   0
  -3  -7   9    0.77    6.02   0
   3   7  -9    3.60    6.68   0
   2   7  -9   12.11    5.61   0
   2   7  -9   -4.69    6.75   0
  -2  -7   9    7.35    5.77   0
  -1  -7   9    4.73    6.98   0
   1   7  -9   -0.08    6.57   0
   1   7  -9   -3.98    5.72   0
   0  -7   9   25.11    5.77   0
   0   7  -9   17.98    6.68   0
   0   7  -9   19.37    5.73   0
  -1   7  -9   36.90    5.94   0
  -1   7  -9   25.05    8.15   0
  -2   7  -9   10.85    5.47   0
  -2   7  -9   12.62    5.30   0
  -2   7  -9    5.96    6.47   0
  -3   7  -9    5.65    6.74   0
  -3   7  -9    3.56    6.36   0
  -3   7  -9    4.07    5.46   0
  -4   7  -9   10.99    6.70   0
  -4   7  -9   10.07    5.36   0
  -4   7  -9    7.59    7.75   0
  -5   7  -9    6.09    5.43   0
  -5   7  -9   -1.18    5.52   0
  -5   7  -9   -0.83    6.24   0
  -6   7  -9    2.26    5.55   0
  -6   7  -9   12.06    7.57   0
  -6   7  -9    3.09    5.58   0
  -7   7  -9   18.02    5.66   0
  -7   7  -9   13.23    5.80   0
  -7   7  -9    8.36    7.61   0
  -8   7  -9   -4.91    6.10   0
  -8   7  -9    6.08    5.94   0
  -8   7  -9    1.44    8.71   0
  -9   7  -9    3.87    6.40   0
  -9   7  -9    7.84    6.36   0
   5   6  -9    4.88    6.44   0
  -5  -6   9    2.24    6.27   0
  -4  -6   9   21.85    7.33   0
   4   6  -9    8.63    6.06   0
  -3  -6   9   30.69    7.23   0
   3   6  -9   29.28    5.96   0
  -2  -6   9   59.87    6.07   0
   2   6  -9   38.84    5.87   0
  -1  -6   9   27.16    5.60   0
   1   6  -9   25.32    5.48   0
   0  -6   9   33.51    5.50   0
   0   6  -9   26.08    5.48   0
  -1   6  -9   18.65    5.37   0
  -2   6  -9   17.33    5.15   0
  -2   6  -9    9.20    5.24   0
  -3   6  -9   29.87    5.30   0
  -3   6  -9   21.26    5.39   0
  -4   6  -9   15.42    5.51   0
  -4   6  -9   18.82    5.35   0
  -4   6  -9   12.62    6.50   0
  -5   6  -9   -1.53    5.51   0
  -5   6  -9   10.41    7.83   0
  -5   6  -9    5.56    5.58   0
  -6   6  -9    6.22    5.60   0
  -6   6  -9   12.81    5.55   0
  -6   6  -9    2.13    7.47   0
  -7   6  -9   59.14    7.25   0
  -7   6  -9   27.58    9.22   0
  -7   6  -9   44.56    6.14   0
  -8   6  -9    7.59    9.68   0
  -8   6  -9   12.00    7.49   0
  -8   6  -9   10.43    5.95   0
  -9   6  -9   11.14    6.16   0
  -9   6  -9    8.49    6.19   0
   6   5  -9   16.42    6.31   0
  -6  -5   9    9.82    6.40   0
   5   5  -9    2.28    5.97   0
  -5  -5   9   11.60    6.08   0
   4   5  -9   19.72    5.77   0
  -4  -5   9   23.55    5.80   0
  -3  -5   9   88.39    5.99   0
   3   5  -9   58.45    5.98   0
  -2  -5   9   23.62    5.67   0
   2   5  -9   37.70    5.67   0
  -1  -5   9   26.00    5.56   0
   1   5  -9   25.95    5.36   0
   0   5  -9   95.94    5.94   0
   0  -5   9  125.17    5.98   0
  -1   5  -9   54.47    5.73   0
  -2   5  -9   31.98    5.25   0
  -2   5  -9   34.44    5.38   0
  -3   5  -9   27.06    5.41   0
  -3   5  -9   16.46    5.40   0
  -4   5  -9   84.33    5.90   0
  -4   5  -9   82.55    6.18   0
  -5   5  -9  145.48    6.26   0
  -5   5  -9   86.87    8.98   0
  -5   5  -9  151.45    6.35   0
  -6   5  -9   95.97    6.00   0
  -6   5  -9   81.24    6.36   0
  -6   5  -9   52.04    9.72   0
  -7   5  -9   35.67    5.86   0
  -7   5  -9   37.81    6.04   0
  -7   5  -9   27.97   10.05   0
  -8   5  -9    1.92    7.13   0
  -8   5  -9    0.95    5.70   0
  -9   5  -9    4.59    6.24   0
  -7  -4   9   11.51    6.64   0
   6   4  -9   22.95    6.16   0
  -6  -4   9   27.21    6.25   0
   5   4  -9    4.81    5.75   0
  -5  -4   9    9.55    5.71   0
   4   4  -9    5.36    5.51   0
  -4  -4   9    1.48    5.48   0
  -3  -4   9   33.03    5.53   0
   3   4  -9   25.31    5.44   0
  -2  -4   9   -2.29    5.33   0
   2   4  -9   -4.55    5.23   0
   1   4  -9   16.22    5.38   0
  -1  -4   9   23.45    5.35   0
   0   4  -9   17.26    6.60   0
   0  -4   9    6.29    5.40   0
  -1   4  -9   -0.17    5.25   0
  -2   4  -9  243.97    6.88   0
  -2   4  -9  242.93    6.89   0
  -3   4  -9  240.21    7.31   0
  -3   4  -9  257.47    7.05   0
  -4   4  -9   55.89    5.63   0
  -4   4  -9   66.09    5.85   0
  -5   4  -9   46.40    5.50   0
  -5   4  -9   23.67    5.38   0
  -6   4  -9   13.22    6.76   0
  -6   4  -9   15.65    5.35   0
  -6   4  -9    5.93    9.04   0
  -7   4  -9   17.90    5.80   0
  -7   4  -9   10.94    5.83   0
  -7   4  -9    9.75   11.30   0
  -8   4  -9    6.46    6.82   0
  -9   4  -9   -4.95    6.36   0
   7   3  -9    8.74    6.00   0
  -7  -3   9    4.89    6.33   0
   6   3  -9   16.85    5.68   0
  -6  -3   9    9.01    5.82   0
   5   3  -9   19.31    5.68   0
  -5  -3   9   15.42    5.60   0
   4   3  -9   13.38    5.42   0
  -4  -3   9   13.14    5.25   0
   3   3  -9   15.62    5.44   0
  -3  -3   9   23.36    5.44   0
  -2  -3   9    6.30    5.39   0
   2   3  -9    1.96    5.16   0
  -1  -3   9   21.20    5.22   0
   1   3  -9   21.55    5.15   0
   0  -3   9  163.03    6.18   0
   0   3  -9  169.68    7.05   0
  -1   3  -9  133.29    6.29   0
  -2   3  -9  286.90    7.14   0
  -2   3  -9  276.29    7.27   0
  -3   3  -9   37.48    5.57   0
  -3   3  -9   41.40    5.31   0
  -4   3  -9    5.53    4.91   0
  -4   3  -9    3.68    5.19   0
  -5   3  -9   20.91    5.44   0
  -5   3  -9   34.32    6.84   0
  -6   3  -9    7.85    5.43   0
  -6   3  -9    7.55    5.62   0
  -6   3  -9    5.74   10.25   0
  -7   3  -9   10.43    5.76   0
  -7   3  -9    4.34    7.16   0
  -8   3  -9   -2.43    5.63   0
   9  -3   9    5.61    6.39   0
  -9   3  -9    2.64    6.37   0
   8   2  -9    6.92    6.36   0
  -8  -2   9    1.55    6.31   0
   7   2  -9   13.46    6.00   0
  -7  -2   9   29.40    6.18   0
   6   2  -9   13.03    5.77   0
  -6  -2   9   18.69    5.77   0
   5   2  -9    4.78    5.50   0
  -5  -2   9    4.78    5.51   0
   4   2  -9    6.67    5.15   0
  -4  -2   9   -0.09    5.25   0
   3   2  -9   13.47    6.46   0
  -3  -2   9    7.11    5.26   0
  -2  -2   9   14.88    5.30   0
   2   2  -9    8.18    5.17   0
  -1  -2   9   51.67    5.43   0
   1   2  -9   49.95    5.46   0
   0   2  -9   51.05    5.59   0
   0  -2   9   51.86    5.48   0
  -1   2  -9   63.31    5.47   0
  -1   2  -9   73.02    6.90   0
  -2   2  -9  249.04    7.74   0
  -2   2  -9  198.44    6.70   0
  -3   2  -9    2.86    4.97   0
  -3   2  -9    5.81    5.19   0
  -4   2  -9    1.65    5.36   0
  -4   2  -9   11.56    6.88   0
  -5   2  -9   42.55    5.52   0
  -5   2  -9   39.72    5.74   0
  -6   2  -9   31.71    9.13   0
  -6   2  -9   40.52    5.76   0
  -6   2  -9   43.15    5.93   0
  -7   2  -9   67.66    7.56   0
  -7   2  -9   37.16    6.61   0
  -8   2  -9    6.71    6.09   0
   8   1  -9   12.06    5.90   0
  -8  -1   9    6.83    5.96   0
   7   1  -9   13.75    5.71   0
  -7  -1   9    8.22    5.85   0
   6   1  -9   16.16    5.57   0
  -6  -1   9   22.19    6.86   0
   5   1  -9   32.61    5.41   0
  -5  -1   9   41.19    6.67   0
   4   1  -9   44.47    5.44   0
  -4  -1   9   44.58    5.48   0
   3   1  -9   78.76    5.54   0
  -3  -1   9   98.95    5.69   0
  -2  -1   9   40.56    6.55   0
   2   1  -9   29.69    5.18   0
  -1  -1   9   12.73    6.36   0
   1   1  -9   -1.67    6.24   0
   0   1  -9   11.11    6.24   0
   0  -1   9   10.37    6.34   0
  -1   1  -9   80.63    7.05   0
  -1   1  -9   78.50    7.20   0
  -2   1  -9  242.10    7.18   0
  -2   1  -9  318.66    9.02   0
  -3   1  -9    4.36    6.65   0
  -3   1  -9    7.99    6.54   0
  -4   1  -9   10.86    5.33   0
  -4   1  -9   11.67    5.44   0
  -5   1  -9   87.05    5.99   0
  -5   1  -9   91.98    6.35   0
  -6   1  -9   48.62    7.28   0
  -6   1  -9   42.21    5.86   0
  -6   1  -9   45.86   11.54   0
  -7   1  -9   26.88    7.54   0
  -8   1  -9   -1.50    6.42   0
  -9   0   9    9.73    6.52   0
   9   0  -9    9.97    6.37   0
   8   0  -9    7.63    6.18   0
  -8   0   9   13.02    6.20   0
   7   0  -9   10.82    5.50   0
  -7   0   9   10.76    5.45   0
   6   0  -9   20.19    5.43   0
  -6   0   9   19.67    5.33   0
   5   0  -9   34.31    5.42   0
  -5   0   9   47.03    6.69   0
   4   0  -9   -1.31    5.06   0
  -4   0   9   -3.39    4.99   0
   3   0  -9    8.95    5.23   0
  -3   0   9   14.08    5.13   0
  -2   0   9   24.23    5.55   0
   2   0  -9   16.07    5.31   0
  -1   0   9   11.19    5.26   0
   1   0  -9    6.74    5.40   0
   0   0  -9    2.50    5.31   0
  -1   0  -9    9.39    6.60   0
  -1   0  -9    5.91    6.67   0
  -2   0  -9   73.89    5.50   0
  -2   0  -9   85.98    6.93   0
  -3   0  -9   10.06    5.66   0
  -3   0  -9   10.51    5.28   0
  -4   0  -9   44.93    6.60   0
  -4   0  -9   51.08    6.97   0
  -5   0  -9   48.24    8.43   0
  -5   0  -9   62.64    7.37   0
  -5   0  -9   50.36    6.28   0
  -6   0  -9   -1.08    7.18   0
  -6   0  -9    9.90   11.62   0
  -6   0  -9   11.91    5.98   0
  -7   0  -9    3.11    6.35   0
  -7   0  -9    2.65    7.61   0
  -9   1   9   -5.54    5.99   0
   9  -1  -9   -8.44    5.98   0
   8  -1  -9    8.75    6.81   0
  -8   1   9    6.00    5.86   0
   7  -1  -9    7.97    5.54   0
  -7   1   9   10.45    5.62   0
   6  -1  -9   16.26    5.64   0
  -6   1   9   18.67    5.39   0
   5  -1  -9  121.35    6.06   0
  -5   1   9  133.66    6.12   0
   4  -1  -9   32.04    6.63   0
  -4   1   9   36.03    6.26   0
  -3   1   9   11.27    6.76   0
   3  -1  -9   10.47    5.24   0
   2  -1  -9    5.32    5.38   0
  -2   1   9    8.52    5.39   0
  -1   1   9   39.75    5.64   0
   1  -1  -9   37.12    6.47   0
   0  -1  -9   61.34    6.81   0
   0  -1  -9   43.51    5.50   0
  -1  -1  -9  168.71    7.23   0
  -1  -1  -9  124.22    6.47   0
  -2  -1  -9  100.84    7.14   0
  -2  -1  -9   97.57    7.51   0
  -3  -1  -9   12.82    7.06   0
  -3  -1  -9   15.92    6.34   0
  -4  -1  -9   22.20    6.81   0
  -4  -1  -9   21.36    6.97   0
  -4  -1  -9   17.41    7.27   0
  -5  -1  -9   31.87    7.42   0
  -5  -1  -9   18.62    7.09   0
  -5  -1  -9   29.58    8.35   0
  -6  -1  -9   18.18    6.47   0
  -6  -1  -9   26.27    7.57   0
  -6  -1  -9   15.93   11.54   0
  -7  -1  -9    2.18    6.76   0
  -7  -1  -9   14.48    8.00   0
  -9   2   9    5.14    6.24   0
   9  -2  -9   10.82    6.14   0
  -8   2   9   13.86    5.96   0
   8  -2  -9    4.41    5.83   0
   7  -2  -9    7.11    5.36   0
  -7   2   9   10.36    6.76   0
   6  -2  -9    7.51    6.87   0
  -6   2   9    6.19    5.54   0
   5  -2  -9   26.09    5.50   0
  -5   2   9   31.10    6.75   0
   4  -2  -9   -2.18    6.64   0
  -4   2   9    9.39    6.63   0
  -3   2   9   25.40    5.43   0
   3  -2  -9   18.81    6.52   0
  -2   2   9    1.24    6.15   0
   2  -2  -9    1.17    6.20   0
   1  -2  -9   42.68    5.43   0
   0  -2  -9    1.58    7.38   0
   0  -2  -9   -3.35    6.66   0
  -1  -2  -9   10.20    6.65   0
  -1  -2  -9   13.48    6.44   0
  -2  -2  -9    4.00    6.32   0
  -2  -2  -9   -1.14    7.62   0
  -3  -2  -9   13.43    7.03   0
  -3  -2  -9   18.50    6.67   0
  -3  -2  -9   10.77    6.71   0
  -4  -2  -9   20.86    7.34   0
  -4  -2  -9   19.34    7.07   0
  -4  -2  -9   23.44    7.16   0
  -5  -2  -9    6.12    7.75   0
  -5  -2  -9    7.65    7.43   0
  -5  -2  -9    8.72    8.63   0
  -6  -2  -9    4.39   10.98   0
  -6  -2  -9    4.83    7.61   0
  -6  -2  -9    5.36    7.99   0
  -9   3   9    7.45    6.26   0
   9  -3  -9    8.88    6.11   0
  -8   3   9    4.33    7.40   0
   8  -3  -9   10.30    6.06   0
  -7   3   9    7.87    5.67   0
   7  -3  -9   10.86    6.97   0
   6  -3  -9   37.21    5.81   0
  -6   3   9   53.08    5.98   0
   5  -3  -9  121.25    7.62   0
  -5   3   9  148.37    7.50   0
   4  -3  -9   23.63    5.56   0
  -4   3   9   31.37    5.74   0
   3  -3  -9    5.67    6.48   0
  -3   3   9    1.40    6.61   0
   2  -3  -9    3.75    6.58   0
  -2   3   9   -1.16    6.67   0
   1  -3  -9   47.68    7.79   0
   1  -3  -9   37.75    7.88   0
   0  -3  -9   84.22    7.44   0
   0  -3  -9   71.09    8.59   0
  -1  -3  -9   20.00    5.56   0
  -1  -3  -9   29.42    8.73   0
  -1  -3  -9   21.41    7.92   0
  -2  -3  -9   14.99    5.70   0
  -2  -3  -9    6.87    8.93   0
  -2  -3  -9    9.67    7.77   0
  -3  -3  -9   32.35    7.33   0
  -3  -3  -9   30.94    8.74   0
  -3  -3  -9   26.75    8.33   0
  -4  -3  -9   13.00    8.90   0
  -4  -3  -9    8.85    7.43   0
  -4  -3  -9   13.26    8.46   0
  -5  -3  -9    1.30    7.66   0
  -5  -3  -9    2.07    9.49   0
  -5  -3  -9    8.14    9.17   0
  -9   4   9   12.55    7.59   0
   9  -4  -9    8.75    6.04   0
  -8   4   9   20.01    7.31   0
   8  -4  -9   16.16    5.91   0
  -7   4   9   10.85    7.02   0
   7  -4  -9    7.33    7.21   0
  -6   4   9   15.69    5.87   0
   6  -4  -9   16.20    6.95   0
  -5   4   9  138.05    8.00   0
   5  -4  -9  104.61    7.26   0
  -4   4   9  108.02    7.64   0
   4  -4  -9   87.66    7.58   0
   3  -4  -9   10.48    6.55   0
  -3   4   9   19.22    7.76   0
   2  -4  -9   23.35    7.65   0
   2  -4  -9   21.24    7.81   0
   1  -4  -9    0.32    8.49   0
   1  -4  -9    1.17    8.09   0
   0  -4  -9   22.99    5.65   0
   0  -4  -9   21.03    9.73   0
   0  -4  -9   22.64    9.70   0
  -1  -4  -9   -2.46    5.51   0
  -1  -4  -9    8.39   11.30   0
  -1  -4  -9    9.67   11.04   0
  -2  -4  -9    5.38    6.08   0
  -2  -4  -9    7.27   11.42   0
  -2  -4  -9    2.67   11.59   0
  -3  -4  -9    7.18   11.17   0
  -3  -4  -9    1.81   10.50   0
  -3  -4  -9    8.76    7.30   0
  -4  -4  -9    3.46    9.94   0
  -4  -4  -9    0.33   11.50   0
  -4  -4  -9    4.29    7.98   0
  -9   5   9    4.57    7.78   0
   9  -5  -9   17.10    7.57   0
  -8   5   9   21.94    6.32   0
   8  -5  -9   26.41    7.89   0
  -7   5   9   29.49    7.36   0
   7  -5  -9   30.89    7.25   0
  -6   5   9   24.32    7.06   0
   6  -5  -9   25.63    7.19   0
  -5   5   9   48.41    7.45   0
   5  -5  -9   41.76    8.26   0
  -4   5   9    4.71    7.99   0
   4  -5  -9    4.69    7.85   0
   3  -5  -9    0.50    8.55   0
   2  -5  -9    6.61    5.21   0
   2  -5  -9   -0.46   10.70   0
   2  -5  -9    1.41   10.76   0
   1  -5  -9   27.66    5.62   0
   0  -5  -9   35.70    5.80   0
  -1  -5  -9    1.13    5.92   0
  -2  -5  -9    4.99    6.21   0
  -3  -5  -9   11.39    6.50   0
  -9   6   9   12.16    6.66   0
   9  -6  -9   17.95    6.51   0
  -8   6   9   27.75    8.03   0
   8  -6  -9   28.38    6.41   0
  -7   6   9   36.62    7.74   0
   7  -6  -9   26.04    6.44   0
  -6   6   9    9.80    7.43   0
   6  -6  -9    5.21    8.12   0
  -5   6   9   -0.41    8.12   0
   5  -6  -9    1.51    7.98   0
   4  -6  -9   -5.18    5.55   0
  -4   6   9    3.58    9.20   0
   4  -6  -9   -1.29    8.74   0
   3  -6  -9   12.35    5.61   0
   2  -6  -9   25.22    7.04   0
   1  -6  -9   12.51    5.68   0
   0  -6  -9   10.17    5.93   0
  -1  -6  -9    6.64    6.33   0
  -2  -6  -9   -0.56    8.00   0
  -8   7   9   -3.93    7.99   0
   8  -7  -9    8.18    7.61   0
   7  -7  -9   -6.40    6.02   0
  -7   7   9    2.65    8.87   0
   7  -7  -9    3.78    7.40   0
   6  -7  -9   -6.79    6.06   0
   6  -7  -9    3.13    8.49   0
  -6   7   9    2.31    8.80   0
   5  -7  -9   51.44    6.25   0
   5  -7  -9   40.59   10.93   0
  -5   7   9   47.31   11.54   0
   4  -7  -9   74.30    6.52   0
   3  -7  -9   33.66    6.08   0
   2  -7  -9   18.61    6.06   0
   1  -7  -9   26.59    6.34   0
   0  -7  -9    6.61    6.37   0
   7  -8  -9   11.71    6.47   0
   7  -8  -9   18.23    9.53   0
   6  -8  -9   17.71    6.38   0
   6  -8  -9    7.56   10.85   0
  -6   8   9   12.36   11.47   0
   5  -8  -9   -1.39    6.18   0
   4  -8  -9   19.42    6.43   0
   3  -8  -9   20.95    6.61   0
   2  -8  -9    8.46    6.17   0
  -2  10 -10    8.81    6.38   0
  -2  10 -10   -2.43    6.15   0
  -2  10 -10    6.53    6.75   0
  -3  10 -10   12.46    6.29   0
  -3  10 -10   -0.93    6.33   0
  -3  10 -10    4.28    6.97   0
  -4  10 -10    1.53    6.27   0
  -4  10 -10    5.32    6.42   0
  -4  10 -10  -10.49    8.05   0
  -5  10 -10    1.02    6.42   0
  -5  10 -10   -3.46    6.54   0
  -5  10 -10    0.44    7.95   0
  -6  10 -10    6.60    8.39   0
   0   9 -10    1.26    7.05   0
   0   9 -10   13.69    6.45   0
  -1   9 -10    2.82    5.97   0
  -1   9 -10   -1.54    6.62   0
  -1   9 -10   10.62    5.85   0
  -2   9 -10   -0.05    6.01   0
  -2   9 -10    0.67    5.97   0
  -2   9 -10    9.56    6.64   0
  -3   9 -10    5.48    5.92   0
  -3   9 -10   11.70    6.06   0
  -3   9 -10    6.17    6.38   0
  -4   9 -10   -4.67    6.15   0
  -4   9 -10    7.06    6.24   0
  -4   9 -10    2.80    7.92   0
  -5   9 -10    5.39    5.96   0
  -5   9 -10   -3.77    6.53   0
  -5   9 -10   10.66    6.02   0
  -6   9 -10   19.61    6.29   0
  -6   9 -10   20.79    6.13   0
  -6   9 -10    2.33    6.70   0
  -7   9 -10   18.54    6.35   0
  -7   9 -10    8.73    6.50   0
  -7   9 -10    6.02    6.70   0
  -2  -8  10    3.79    7.88   0
   2   8 -10    7.34    6.33   0
   2   8 -10    3.62    7.06   0
  -1  -8  10   14.83    6.09   0
   1   8 -10   18.31    5.99   0
   1   8 -10    7.02    8.20   0
   0   8 -10    5.31    6.86   0
   0  -8  10   15.30    6.20   0
   0   8 -10   17.17    6.10   0
  -1   8 -10    5.12    6.01   0
  -1   8 -10   12.86    5.85   0
  -1   8 -10    6.14    6.64   0
  -2   8 -10    8.38    5.79   0
  -2   8 -10   15.90    5.88   0
  -2   8 -10    8.41    6.79   0
  -3   8 -10   42.17    5.65   0
  -3   8 -10   29.48    5.74   0
  -3   8 -10    0.11    6.95   0
  -4   8 -10   11.43    5.80   0
  -4   8 -10   11.44    5.83   0
  -4   8 -10    7.69    6.34   0
  -5   8 -10    4.51    6.00   0
  -5   8 -10   10.90    6.07   0
  -5   8 -10    0.50    6.40   0
  -6   8 -10   32.64    6.17   0
  -6   8 -10   24.16    6.32   0
  -6   8 -10   14.24    6.67   0
  -7   8 -10   17.94    6.11   0
  -7   8 -10   13.61    6.29   0
  -7   8 -10    5.53    8.14   0
  -8   8 -10    1.01    6.60   0
  -8   8 -10    7.59    6.44   0
  -8   8 -10    4.49    9.43   0
   3   7 -10    8.16    6.15   0
  -3  -7  10    1.26    6.34   0
  -2  -7  10    6.33    6.05   0
   2   7 -10   11.56    5.98   0
  -1  -7  10   11.02    6.04   0
   1   7 -10    7.90    5.93   0
   0  -7  10   13.50    5.93   0
   0   7 -10   14.06    5.69   0
  -1   7 -10    7.61    5.74   0
  -2   7 -10   19.40    5.62   0
  -2   7 -10   16.48    5.68   0
  -2   7 -10   19.38    6.58   0
  -3   7 -10   11.18    5.53   0
  -3   7 -10   12.11    5.55   0
  -3   7 -10    8.89    6.38   0
  -4   7 -10   15.24    5.71   0
  -4   7 -10   14.51    6.59   0
  -4   7 -10   14.01    5.87   0
  -5   7 -10   22.15    6.08   0
  -5   7 -10   37.63    7.21   0
  -5   7 -10   21.65    8.04   0
  -6   7 -10   26.75    6.02   0
  -6   7 -10   37.06    6.19   0
  -6   7 -10   31.84    8.00   0
  -7   7 -10   20.48    6.14   0
  -7   7 -10   11.63    6.04   0
  -7   7 -10   11.18    7.80   0
  -8   7 -10   10.17    6.26   0
  -8   7 -10   13.81    6.24   0
  -8   7 -10    5.69    9.18   0
  -4  -6  10    1.96    6.19   0
   4   6 -10    9.69    6.30   0
   3   6 -10   11.03    6.06   0
  -3  -6  10   10.84    6.11   0
   2   6 -10    0.27    5.75   0
  -2  -6  10    5.19    5.59   0
  -1  -6  10    2.01    5.75   0
   1   6 -10   -9.18    5.61   0
   0   6 -10   -5.55    5.61   0
   0  -6  10   -2.79    5.61   0
  -1   6 -10   -0.00    5.52   0
  -2   6 -10   14.78    5.33   0
  -2   6 -10   12.80    5.53   0
  -3   6 -10    8.38    5.28   0
  -3   6 -10    5.07    5.46   0
  -4   6 -10    4.11    5.56   0
  -4   6 -10   -0.60    5.52   0
  -4   6 -10   -2.74    6.89   0
  -5   6 -10   30.80    5.64   0
  -5   6 -10   31.07    5.84   0
  -5   6 -10   11.29    6.64   0
  -6   6 -10   23.67    5.76   0
  -6   6 -10    9.76    7.88   0
  -6   6 -10   31.89    7.04   0
  -7   6 -10   13.83    5.86   0
  -7   6 -10   10.61    5.74   0
  -7   6 -10    6.33    7.74   0
  -8   6 -10    8.74    6.14   0
  -8   6 -10    2.26    6.23   0
  -8   6 -10    1.95   11.27   0
   5   5 -10    3.84    6.36   0
  -5  -5  10    8.83    6.33   0
  -4  -5  10   38.73    6.14   0
   4   5 -10   33.93    7.48   0
  -3  -5  10    7.87    5.79   0
   3   5 -10   10.93    6.96   0
   2   5 -10   -1.88    5.57   0
  -2  -5  10   11.38    5.47   0
  -1  -5  10    8.93    5.41   0
   1   5 -10    3.28    5.56   0
   0   5 -10   -1.15    5.23   0
   0  -5  10   -1.62    5.24   0
  -1   5 -10   12.10    5.36   0
  -2   5 -10    8.11    5.22   0
  -2   5 -10    3.35    6.56   0
  -3   5 -10   11.19    5.27   0
  -3   5 -10    4.70    5.45   0
  -4   5 -10   33.70    5.78   0
  -4   5 -10   34.76    5.69   0
  -5   5 -10   38.66    5.89   0
  -5   5 -10   47.28    5.94   0
  -6   5 -10   34.39    5.89   0
  -6   5 -10   28.14    5.86   0
  -6   5 -10   15.17    7.93   0
  -7   5 -10   19.11    5.94   0
  -7   5 -10   18.51    6.23   0
  -7   5 -10   11.63    9.20   0
  -8   5 -10   18.57    6.12   0
  -8   5 -10    8.70    6.14   0
   6   4 -10    3.06    6.23   0
  -6  -4  10    5.11    6.45   0
   5   4 -10   -1.48    5.98   0
  -5  -4  10    0.28    6.04   0
  -4  -4  10   41.61    5.86   0
   4   4 -10   34.86    5.85   0
  -3  -4  10   39.39    5.66   0
   3   4 -10   23.84    5.70   0
  -2  -4  10    3.46    5.56   0
   2   4 -10    6.71    5.56   0
  -1  -4  10    3.13    5.30   0
   1   4 -10    9.63    5.27   0
   0   4 -10   13.71    5.30   0
   0  -4  10   12.32    6.62   0
  -1   4 -10  114.16    7.38   0
  -2   4 -10   52.09    5.71   0
  -2   4 -10   67.12    5.91   0
  -3   4 -10   22.28    5.31   0
  -3   4 -10   21.59    5.41   0
  -4   4 -10   78.59    5.86   0
  -4   4 -10  107.92    6.93   0
  -5   4 -10   27.39    5.61   0
  -5   4 -10   29.61    5.76   0
  -6   4 -10   22.83    5.99   0
  -6   4 -10   23.02    7.13   0
  -6   4 -10    8.24    9.20   0
  -7   4 -10   32.74    7.27   0
  -7   4 -10   11.40   11.02   0
  -7   4 -10   20.71    7.13   0
  -8   4 -10    6.45    6.55   0
  -8   4 -10    8.59    6.39   0
   7   3 -10   -6.62    6.31   0
  -7  -3  10   -3.18    6.39   0
   6   3 -10    2.30    5.88   0
  -6  -3  10    8.68    6.01   0
   5   3 -10    6.35    5.47   0
  -5  -3  10   -0.60    5.88   0
   4   3 -10   14.86    5.69   0
  -4  -3  10    5.43    6.78   0
  -3  -3  10    7.70    5.44   0
   3   3 -10    4.51    6.69   0
  -2  -3  10   37.36    5.65   0
   2   3 -10   25.67    5.62   0
  -1  -3  10   13.79    6.59   0
   1   3 -10    7.12    5.43   0
   0   3 -10  113.47    7.26   0
   0  -3  10  114.86    6.08   0
  -1   3 -10   76.55    5.83   0
  -1   3 -10   79.86    5.80   0
  -2   3 -10    6.42    6.43   0
  -2   3 -10    2.44    5.23   0
  -3   3 -10   40.73    5.55   0
  -3   3 -10   46.38    5.77   0
  -4   3 -10   21.13    5.57   0
  -4   3 -10   24.37    5.67   0
  -5   3 -10   39.70    5.64   0
  -5   3 -10   29.36    5.89   0
  -6   3 -10   10.43    6.20   0
  -6   3 -10   16.32    7.14   0
  -7   3 -10   21.74    7.63   0
  -7   3 -10   11.22    6.13   0
  -8   3 -10   -1.66    7.91   0
  -8   3 -10   14.27    6.45   0
   7   2 -10   10.16    6.07   0
  -7  -2  10    3.37    5.98   0
   6   2 -10    6.32    5.77   0
  -6  -2  10   14.11    6.16   0
   5   2 -10   11.11    5.62   0
  -5  -2  10    1.48    5.73   0
   4   2 -10   30.57    5.67   0
  -4  -2  10   48.80    6.96   0
  -3  -2  10  115.15    6.15   0
   3   2 -10   86.29    5.92   0
  -2  -2  10   68.99    5.83   0
   2   2 -10   60.62    5.74   0
  -1  -2  10   51.86    5.80   0
   1   2 -10   54.53    5.52   0
   0   2 -10    9.53    6.10   0
   0  -2  10    1.33    4.95   0
  -1   2 -10    2.64    4.98   0
  -1   2 -10   12.70    6.39   0
  -2   2 -10   -2.59    5.29   0
  -2   2 -10   -1.76    6.53   0
  -3   2 -10   13.17    5.60   0
  -3   2 -10   20.58    6.59   0
  -4   2 -10    2.18    5.53   0
  -4   2 -10    6.08    7.00   0
  -5   2 -10   15.29    6.76   0
  -5   2 -10    9.33    7.03   0
  -6   2 -10   46.52    7.75   0
  -6   2 -10   54.00    7.40   0
  -7   2 -10   28.76    6.32   0
  -7   2 -10   28.04    6.25   0
   8   1 -10   -0.51    6.41   0
  -8  -1  10    0.65    6.29   0
   7   1 -10    0.31    6.09   0
  -7  -1  10    2.81    6.02   0
   6   1 -10   16.16    5.78   0
  -6  -1  10    8.31    5.68   0
   5   1 -10   75.74    6.07   0
  -5  -1  10   83.51    6.16   0
   4   1 -10   40.57    5.56   0
  -4  -1  10   42.96    5.48   0
  -3  -1  10   17.73    5.38   0
   3   1 -10   12.31    5.37   0
  -2  -1  10    6.28    5.29   0
   2   1 -10    7.04    5.38   0
  -1  -1  10   32.66    5.25   0
   1   1 -10   25.88    5.29   0
   0   1 -10    2.32    5.50   0
  -1   1 -10    8.81    6.78   0
  -1   1 -10   10.67    5.56   0
  -2   1 -10    2.89    5.30   0
  -2   1 -10    4.31    5.51   0
  -3   1 -10    8.47    6.86   0
  -3   1 -10    6.77    6.50   0
  -4   1 -10   54.12    6.03   0
  -4   1 -10   72.93    7.75   0
  -5   1 -10   38.37    7.12   0
  -5   1 -10   27.81    7.37   0
  -6   1 -10   13.40    9.70   0
  -6   1 -10   16.67    7.58   0
  -6   1 -10   16.73    7.54   0
  -7   1 -10    0.76    7.86   0
  -7   1 -10   15.03    6.21   0
   8   0 -10    2.96    6.13   0
  -8   0  10    1.72    6.14   0
   7   0 -10    6.35    6.01   0
  -7   0  10   -5.27    5.57   0
   6   0 -10   57.72    7.48   0
  -6   0  10   46.22    6.16   0
   5   0 -10   93.65    6.36   0
  -5   0  10  105.46    6.17   0
   4   0 -10   32.79    5.77   0
  -4   0  10   41.38    5.75   0
  -3   0  10    8.24    5.58   0
   3   0 -10   20.78    6.54   0
   2   0 -10    7.18    5.41   0
  -2   0  10    3.18    5.42   0
  -1   0  10   11.10    6.77   0
   1   0 -10   17.40    5.47   0
   0   0 -10    9.46    6.64   0
   0   0 -10    3.77    5.42   0
  -1   0 -10   15.52    6.50   0
  -1   0 -10    6.30    6.77   0
  -2   0 -10   19.23    5.30   0
  -2   0 -10   18.05    5.50   0
  -3   0 -10   13.26    6.99   0
  -3   0 -10   15.44    7.30   0
  -4   0 -10   19.54    7.17   0
  -4   0 -10   16.27    5.65   0
  -5   0 -10   11.14    8.21   0
  -5   0 -10   16.00    7.18   0
  -5   0 -10    6.93    7.27   0
  -6   0 -10   12.58    7.90   0
  -6   0 -10   14.96    7.72   0
  -6   0 -10   10.05   10.21   0
   8  -1 -10    0.14    6.01   0
  -8   1  10    0.34    6.32   0
   7  -1 -10   -3.27    5.92   0
  -7   1  10    0.28    5.71   0
   6  -1 -10   41.55    5.99   0
  -6   1  10   57.63    5.93   0
   5  -1 -10   57.31    6.00   0
  -5   1  10   65.06    5.90   0
   4  -1 -10    6.33    5.62   0
  -4   1  10    4.40    6.78   0
  -3   1  10   11.23    6.65   0
   3  -1 -10    7.99    6.57   0
  -2   1  10   29.30    6.88   0
   2  -1 -10   19.34    5.64   0
  -1   1  10   32.18    6.90   0
   1  -1 -10   18.15    5.74   0
   0  -1 -10    0.67    6.71   0
   0  -1 -10    2.39    6.79   0
  -1  -1 -10   22.54    5.65   0
  -1  -1 -10   22.48    6.70   0
  -2  -1 -10   34.70    6.62   0
  -2  -1 -10   25.82    7.20   0
  -3  -1 -10    5.78    6.62   0
  -3  -1 -10    8.11    7.08   0
  -4  -1 -10   -4.88    6.82   0
  -4  -1 -10    2.03    7.37   0
  -4  -1 -10   -0.36    6.96   0
  -5  -1 -10   -0.44    7.65   0
  -5  -1 -10   -0.06    7.30   0
  -5  -1 -10    3.28    8.47   0
  -6  -1 -10   12.43    6.56   0
  -6  -1 -10    2.79    8.00   0
  -6  -1 -10    8.57   10.30   0
  -8   2  10    7.80    5.99   0
   8  -2 -10    5.83    6.19   0
   7  -2 -10    1.44    5.79   0
  -7   2  10    5.22    5.96   0
   6  -2 -10   80.17    6.20   0
  -6   2  10   90.04    6.27   0
   5  -2 -10   75.92    6.28   0
  -5   2  10   78.55    6.31   0
   4  -2 -10    2.57    5.22   0
  -4   2  10   -1.33    5.43   0
   3  -2 -10   16.39    6.57   0
  -3   2  10   14.30    5.49   0
   2  -2 -10   57.72    7.00   0
  -2   2  10   65.49    7.50   0
   1  -2 -10  119.64    7.49   0
   1  -2 -10   91.32    7.73   0
   0  -2 -10   31.67    6.63   0
   0  -2 -10   20.86    6.91   0
  -1  -2 -10    4.79    6.60   0
  -1  -2 -10    0.28    6.40   0
  -2  -2 -10   11.51    7.37   0
  -2  -2 -10    9.76    6.94   0
  -3  -2 -10   31.82    7.23   0
  -3  -2 -10   31.20    7.26   0
  -3  -2 -10   32.53    8.79   0
  -4  -2 -10    7.18    7.68   0
  -4  -2 -10   10.89    7.37   0
  -4  -2 -10   13.14    7.46   0
  -5  -2 -10    5.06    8.06   0
  -5  -2 -10    1.89    8.93   0
  -5  -2 -10    1.91    7.79   0
  -8   3  10    1.86    6.09   0
   8  -3 -10   -0.99    6.04   0
  -7   3  10    4.21    5.95   0
   7  -3 -10    3.78    5.84   0
   6  -3 -10   28.19    5.95   0
  -6   3  10   47.85    6.38   0
   5  -3 -10   52.49    5.90   0
  -5   3  10   56.17    7.36   0
  -4   3  10   14.90    5.62   0
   4  -3 -10   13.81    6.82   0
  -3   3  10   16.42    7.27   0
   3  -3 -10   16.82    6.50   0
   2  -3 -10    1.20    6.36   0
   1  -3 -10   16.80    7.99   0
   1  -3 -10   10.32    7.57   0
   0  -3 -10   24.23    8.08   0
   0  -3 -10   25.91    8.26   0
  -1  -3 -10    6.91    7.77   0
  -1  -3 -10    3.98    8.19   0
  -2  -3 -10   16.36    7.09   0
  -2  -3 -10    2.11    8.50   0
  -2  -3 -10    1.01    8.19   0
  -3  -3 -10    7.45    7.17   0
  -3  -3 -10   -1.14    9.05   0
  -3  -3 -10    4.89    8.48   0
  -4  -3 -10    1.33    9.44   0
  -4  -3 -10    8.84    7.86   0
  -4  -3 -10   -1.23    9.08   0
  -8   4  10    9.12    6.35   0
   8  -4 -10   10.61    7.60   0
  -7   4  10   24.66    7.85   0
   7  -4 -10   17.49    7.73   0
  -6   4  10   59.30    7.63   0
   6  -4 -10   39.98    7.56   0
   5  -4 -10   34.23    7.32   0
  -5   4  10   38.62    7.38   0
   4  -4 -10   33.48    8.25   0
  -4   4  10   35.70    7.24   0
   3  -4 -10   49.02    7.53   0
  -3   4  10   65.56    8.65   0
   2  -4 -10   47.39    8.39   0
   2  -4 -10   48.33    8.34   0
   1  -4 -10   35.94    9.65   0
   1  -4 -10   49.13    9.23   0
   0  -4 -10   45.23    7.35   0
   0  -4 -10   24.65   10.69   0
   0  -4 -10   31.85   10.51   0
  -1  -4 -10   28.17    7.44   0
  -1  -4 -10   11.26   11.48   0
  -1  -4 -10   13.04   11.47   0
  -2  -4 -10    9.17    5.99   0
  -2  -4 -10    4.42   12.15   0
  -2  -4 -10    6.63   12.23   0
  -3  -4 -10    3.27   12.68   0
  -3  -4 -10   -1.24    6.50   0
  -3  -4 -10    4.27   12.98   0
  -8   5  10    7.31    6.50   0
   8  -5 -10   10.28    7.83   0
  -7   5  10   23.96    7.76   0
   7  -5 -10   17.13    7.76   0
  -6   5  10   41.99    7.93   0
   6  -5 -10   47.11    7.70   0
  -5   5  10   21.03    7.45   0
   5  -5 -10   15.38    7.39   0
  -4   5  10    5.81    7.38   0
   4  -5 -10   13.87    7.98   0
   3  -5 -10    3.12    9.10   0
   3  -5 -10    0.59    9.20   0
   2  -5 -10   16.03   11.00   0
   2  -5 -10   14.27   10.97   0
   1  -5 -10   35.12    6.00   0
   0  -5 -10    8.99    5.82   0
  -1  -5 -10    5.92    7.52   0
  -2  -5 -10    1.18    6.53   0
  -7   6  10    4.99    7.79   0
   7  -6 -10   -1.08    7.61   0
   6  -6 -10    1.09    8.71   0
  -6   6  10   -1.90    7.77   0
   5  -6 -10    8.16    8.37   0
  -5   6  10    5.37    8.72   0
   4  -6 -10   37.46   11.17   0
   3  -6 -10   21.48    7.56   0
   2  -6 -10    0.33    6.03   0
   1  -6 -10   17.22    7.72   0
   0  -6 -10   25.42    7.51   0
   6  -7 -10    9.71    6.26   0
  -6   7  10    7.54    9.37   0
   6  -7 -10    5.70    9.29   0
   5  -7 -10    1.32    6.34   0
   5  -7 -10    7.79   10.90   0
   4  -7 -10    8.30    6.25   0
   3  -7 -10   -3.05    5.93   0
   2  -7 -10    4.68    6.32   0
  -1   9 -11   -5.03    6.87   0
  -2   9 -11   18.59    6.54   0
  -2   9 -11   10.69    7.66   0
  -2   9 -11   -2.33    6.74   0
  -3   9 -11    1.93    6.25   0
  -3   9 -11    4.63    6.35   0
  -3   9 -11    7.82    6.95   0
  -4   9 -11   -1.40    6.36   0
  -4   9 -11   12.98    6.34   0
  -4   9 -11   -3.41    6.87   0
  -5   9 -11    0.41    7.71   0
  -5   9 -11    0.95    6.41   0
  -5   9 -11    5.99    6.83   0
   1   8 -11    2.13    6.28   0
   1   8 -11   -4.12    7.20   0
  -1  -8  11    2.85    6.39   0
   0   8 -11    0.22    6.84   0
   0   8 -11    8.29    6.01   0
  -1   8 -11   -1.07    6.05   0
  -1   8 -11    3.48    5.95   0
  -1   8 -11    9.67    6.84   0
  -2   8 -11   11.45    5.79   0
  -2   8 -11    3.99    5.97   0
  -2   8 -11    8.14    6.44   0
  -3   8 -11    1.29    5.87   0
  -3   8 -11    8.27    6.14   0
  -3   8 -11    6.12    6.54   0
  -4   8 -11    5.80    5.96   0
  -4   8 -11   -0.16    6.12   0
  -4   8 -11   12.28    8.20   0
  -5   8 -11   -2.96    5.89   0
  -5   8 -11    7.44    6.70   0
  -5   8 -11   -1.50    6.00   0
  -6   8 -11   12.02    6.27   0
  -6   8 -11    0.91    7.64   0
  -6   8 -11   -4.87    6.78   0
  -2  -7  11    1.10    6.34   0
   2   7 -11   -2.44    6.36   0
  -1  -7  11   17.48    6.09   0
   1   7 -11   17.64    6.20   0
   0  -7  11    2.92    6.04   0
   0   7 -11   11.66    5.94   0
  -1   7 -11   17.22    5.99   0
  -1   7 -11   11.92    5.60   0
  -2   7 -11    1.54    6.98   0
  -2   7 -11    8.44    7.23   0
  -3   7 -11    5.93    5.74   0
  -3   7 -11    3.41    5.70   0
  -3   7 -11   -5.46    6.34   0
  -4   7 -11   13.01    5.74   0
  -4   7 -11    2.42    7.99   0
  -4   7 -11   -1.65    5.80   0
  -5   7 -11    5.55    6.15   0
  -5   7 -11    2.34    5.94   0
  -5   7 -11    6.82    6.89   0
  -6   7 -11   29.43    6.28   0
  -6   7 -11   11.52    6.29   0
  -6   7 -11   13.90    8.48   0
  -7   7 -11    3.31    6.37   0
  -7   7 -11    3.64    7.81   0
  -7   7 -11   -2.70    8.19   0
   3   6 -11    5.50    6.15   0
  -3  -6  11    2.65    6.10   0
  -2  -6  11    9.56    6.10   0
   2   6 -11   -0.62    6.02   0
  -1  -6  11   22.57    6.06   0
   1   6 -11    7.32    5.87   0
   0  -6  11   -3.38    6.00   0
   0   6 -11   15.80    5.64   0
  -1   6 -11   38.27    5.87   0
  -1   6 -11   25.34    5.95   0
  -2   6 -11   12.02    5.58   0
  -2   6 -11   14.46    5.64   0
  -3   6 -11    5.42    5.59   0
  -3   6 -11    7.72    5.61   0
  -4   6 -11   -1.97    5.53   0
  -4   6 -11    3.53    5.73   0
  -5   6 -11    6.78    5.52   0
  -5   6 -11    8.95    5.71   0
  -5   6 -11    7.64    8.10   0
  -6   6 -11   10.42    5.95   0
  -6   6 -11   15.41    6.06   0
  -6   6 -11    3.66    8.18   0
  -7   6 -11    1.17    6.07   0
  -7   6 -11   -0.64    6.32   0
  -7   6 -11    6.95    9.21   0
  -4  -5  11   -0.97    6.28   0
   4   5 -11   12.22    7.78   0
   3   5 -11   -4.31    5.94   0
  -3  -5  11    6.64    5.95   0
  -2  -5  11   12.04    5.70   0
   2   5 -11    5.18    5.85   0
  -1  -5  11    3.25    5.71   0
   1   5 -11   -0.40    5.70   0
   0   5 -11    5.94    5.59   0
   0  -5  11    5.62    6.90   0
  -1   5 -11   16.47    5.63   0
  -1   5 -11   19.25    5.80   0
  -2   5 -11    0.19    5.52   0
  -2   5 -11   -8.33    5.74   0
  -3   5 -11   13.45    5.71   0
  -3   5 -11   13.42    7.02   0
  -4   5 -11    2.76    5.58   0
  -4   5 -11    2.14    5.65   0
  -5   5 -11   -3.03    5.64   0
  -5   5 -11    6.31    7.04   0
  -6   5 -11    9.96    6.15   0
  -6   5 -11   13.44    6.03   0
  -6   5 -11    9.41    8.16   0
  -7   5 -11    5.86    6.64   0
  -7   5 -11    7.94    6.37   0
  -7   5 -11    7.51    9.57   0
  -5  -4  11    2.79    6.27   0
   5   4 -11   12.09    6.19   0
  -4  -4  11    6.59    6.12   0
   4   4 -11   -2.71    6.05   0
  -3  -4  11    7.22    5.76   0
   3   4 -11    9.83    5.80   0
   2   4 -11    0.65    5.66   0
  -2  -4  11   17.85    5.75   0
  -1  -4  11    4.48    5.56   0
   1   4 -11    4.44    5.51   0
   0   4 -11    5.59    5.68   0
   0  -4  11    8.16    5.76   0
  -1   4 -11   59.40    5.84   0
  -1   4 -11   74.26    6.03   0
  -2   4 -11   -4.15    5.45   0
  -2   4 -11    9.69    5.55   0
  -3   4 -11   21.77    5.74   0
  -3   4 -11   23.74    5.91   0
  -4   4 -11    1.05    5.62   0
  -4   4 -11    7.62    5.55   0
  -5   4 -11   18.64    7.19   0
  -5   4 -11   24.93    7.36   0
  -6   4 -11   17.92    7.54   0
  -6   4 -11   13.14    9.49   0
  -6   4 -11   15.49    7.58   0
  -7   4 -11    5.42    6.44   0
  -7   4 -11    4.43    6.25   0
  -7   4 -11    7.92   11.70   0
   6   3 -11    6.20    6.40   0
  -6  -3  11    5.20    6.36   0
   5   3 -11    8.45    6.03   0
  -5  -3  11    6.08    6.08   0
  -4  -3  11   10.99    5.81   0
   4   3 -11    2.95    5.89   0
  -3  -3  11   10.89    5.77   0
   3   3 -11   12.14    5.86   0
   2   3 -11   59.75    6.02   0
  -2  -3  11   63.94    5.99   0
  -1  -3  11   87.77    5.89   0
   1   3 -11   83.75    6.24   0
   0   3 -11  110.38    7.36   0
   0  -3  11  131.99    6.28   0
  -1   3 -11   86.59    6.07   0
  -1   3 -11   97.65    6.43   0
  -2   3 -11    2.96    5.23   0
  -2   3 -11   -2.38    5.33   0
  -3   3 -11    4.97    5.42   0
  -3   3 -11    7.35    6.79   0
  -4   3 -11   14.02    5.91   0
  -4   3 -11    8.79    6.99   0
  -5   3 -11    8.45    6.05   0
  -5   3 -11    4.28    5.66   0
  -6   3 -11   12.64    7.42   0
  -6   3 -11    6.47    6.22   0
  -7   3 -11    6.46   13.40   0
  -7   3 -11  -10.86    7.95   0
  -7   3 -11   10.89    7.68   0
  -7   3 -11    4.00   14.03   0
   6   2 -11    1.14    6.04   0
  -6  -2  11   -3.31    6.13   0
   5   2 -11   10.72    5.80   0
  -5  -2  11    1.56    5.99   0
  -4  -2  11   22.07    5.88   0
   4   2 -11   22.03    5.67   0
  -3  -2  11   68.89    6.10   0
   3   2 -11   57.72    6.01   0
   2   2 -11   22.77    5.73   0
  -2  -2  11   35.13    5.65   0
  -1  -2  11   10.27    5.27   0
   1   2 -11   11.35    5.32   0
   0   2 -11   10.66    5.50   0
  -1   2 -11   16.53    5.43   0
  -1   2 -11   25.13    6.87   0
  -2   2 -11    0.59    5.49   0
  -2   2 -11    3.88    5.58   0
  -3   2 -11    7.07    6.57   0
  -3   2 -11    1.70    6.84   0
  -4   2 -11   21.92    6.24   0
  -4   2 -11   21.90    5.64   0
  -5   2 -11   16.51    7.35   0
  -5   2 -11    6.84    5.90   0
  -6   2 -11   10.43    7.62   0
  -6   2 -11    8.28    7.79   0
   7   1 -11    2.66    6.22   0
  -7  -1  11   -5.36    6.07   0
   6   1 -11   52.06    6.57   0
  -6  -1  11   67.60    6.65   0
   5   1 -11   39.35    6.01   0
  -5  -1  11   40.67    6.14   0
  -4  -1  11   45.79    5.97   0
   4   1 -11   43.69    5.94   0
  -3  -1  11   24.42    5.67   0
   3   1 -11   29.23    7.15   0
  -2  -1  11   10.75    5.57   0
   2   1 -11    6.17    5.45   0
  -1  -1  11   31.44    5.68   0
   1   1 -11   29.29    5.53   0
   0   1 -11   44.45    6.72   0
   0   1 -11   36.29    5.41   0
  -1   1 -11   13.84    6.70   0
  -1   1 -11    5.79    5.64   0
  -2   1 -11    4.54    6.42   0
  -2   1 -11   -1.31    5.52   0
  -3   1 -11    6.98    6.80   0
  -3   1 -11   10.69    5.92   0
  -4   1 -11   13.04    7.53   0
  -4   1 -11   23.95    7.22   0
  -5   1 -11    3.24    6.25   0
  -5   1 -11   15.48    7.51   0
  -6   1 -11    5.39   10.23   0
  -6   1 -11    4.84    7.76   0
  -6   1 -11   10.28    6.58   0
   7   0 -11    0.43    6.30   0
  -7   0  11    9.25    5.96   0
   6   0 -11   20.59    6.18   0
  -6   0  11   32.25    5.93   0
   5   0 -11   12.92    5.63   0
  -5   0  11    6.91    5.65   0
  -4   0  11    7.74    6.95   0
   4   0 -11    7.29    5.67   0
   3   0 -11    6.80    5.63   0
  -3   0  11   10.46    5.61   0
  -2   0  11    3.71    5.72   0
   2   0 -11    2.32    5.42   0
   1   0 -11   20.90    5.75   0
  -1   0  11   31.54    5.65   0
   0   0 -11   50.51    7.10   0
   0   0 -11   47.28    7.54   0
  -1   0 -11   38.82    5.74   0
  -1   0 -11   52.06    7.10   0
  -2   0 -11   56.23    6.30   0
  -2   0 -11   58.48    7.86   0
  -3   0 -11   27.18    7.18   0
  -3   0 -11   18.21    7.45   0
  -4   0 -11    2.25    5.72   0
  -4   0 -11   -2.43    5.93   0
  -5   0 -11    4.90    7.57   0
  -5   0 -11    5.37    7.85   0
  -5   0 -11    3.12    7.60   0
   7  -1 -11    6.27    6.11   0
  -7   1  11   18.16    6.11   0
   6  -1 -11   29.16    7.43   0
  -6   1  11   35.10    6.20   0
   5  -1 -11    0.58    5.77   0
  -5   1  11    6.27    5.64   0
  -4   1  11    4.98    6.70   0
   4  -1 -11   11.76    6.80   0
   3  -1 -11    5.48    5.53   0
  -3   1  11    6.16    5.67   0
   2  -1 -11   23.47    7.12   0
  -2   1  11   35.20    5.99   0
   1  -1 -11  100.50    6.84   0
   0  -1 -11   37.37    6.03   0
   0  -1 -11   48.91    7.51   0
  -1  -1 -11    6.88    7.12   0
  -1  -1 -11    4.27    6.85   0
  -2  -1 -11   14.29    7.20   0
  -2  -1 -11   23.59    7.02   0
  -3  -1 -11   10.19    7.38   0
  -3  -1 -11   14.05    7.55   0
  -4  -1 -11    9.17    7.31   0
  -4  -1 -11    6.13    7.36   0
  -4  -1 -11    0.51    7.79   0
  -5  -1 -11    8.09    8.22   0
  -5  -1 -11    3.84    7.81   0
  -5  -1 -11    6.61    9.17   0
   8  -2 -11    3.17    7.80   0
   7  -2 -11    6.96    6.08   0
  -7   2  11   12.62    6.19   0
   6  -2 -11    4.00    7.41   0
  -6   2  11    9.98    7.42   0
   5  -2 -11   -3.79    6.07   0
  -5   2  11    0.80    6.16   0
   4  -2 -11   15.15    7.04   0
  -4   2  11   28.71    7.11   0
  -3   2  11   15.21    5.98   0
   3  -2 -11   12.29    7.12   0
  -2   2  11   57.22    7.55   0
   2  -2 -11   45.88    7.41   0
   1  -2 -11   56.47    7.35   0
   1  -2 -11   46.25    7.52   0
   0  -2 -11   11.71    6.92   0
   0  -2 -11   10.41    7.22   0
  -1  -2 -11   10.43    6.93   0
  -1  -2 -11   11.97    7.33   0
  -2  -2 -11   11.80    7.55   0
  -2  -2 -11    9.56    6.97   0
  -3  -2 -11   -0.36    5.91   0
  -3  -2 -11    2.15    7.80   0
  -3  -2 -11    6.22    7.28   0
  -4  -2 -11    4.79    7.80   0
  -4  -2 -11   -0.20    7.99   0
  -4  -2 -11    0.65    7.67   0
  -7   3  11    6.39    6.32   0
   7  -3 -11   13.26    6.16   0
   6  -3 -11   17.19    7.71   0
  -6   3  11   26.74    7.91   0
   5  -3 -11   28.50    7.54   0
  -5   3  11   32.21    7.51   0
   4  -3 -11   31.69    7.47   0
  -4   3  11   38.81    7.59   0
   3  -3 -11   18.28    7.07   0
  -3   3  11   18.37    7.13   0
   2  -3 -11   26.28    7.14   0
   2  -3 -11   17.39    6.97   0
   1  -3 -11   24.58    7.28   0
   1  -3 -11   18.88    8.31   0
   0  -3 -11    9.52    7.14   0
   0  -3 -11    7.73    8.24   0
  -1  -3 -11   25.88    6.14   0
  -1  -3 -11   29.05    8.67   0
  -1  -3 -11   23.69    8.93   0
  -2  -3 -11   38.13    7.81   0
  -2  -3 -11   22.42    8.77   0
  -2  -3 -11   23.56   10.50   0
  -3  -3 -11    4.24    6.44   0
  -3  -3 -11    1.63    9.65   0
  -3  -3 -11    0.21    9.39   0
  -7   4  11    0.17    8.01   0
   7  -4 -11   -0.53    6.38   0
  -6   4  11    7.64    7.70   0
   6  -4 -11    6.81    6.21   0
   5  -4 -11   10.88    6.20   0
  -5   4  11   13.67    7.55   0
   4  -4 -11    3.88    7.22   0
  -4   4  11    7.49    7.32   0
   3  -4 -11    5.96    7.07   0
   2  -4 -11    9.83    8.41   0
   2  -4 -11   15.34    8.38   0
   1  -4 -11    8.20    8.51   0
   1  -4 -11    8.55    9.44   0
   0  -4 -11    8.88    7.21   0
   0  -4 -11    3.20   10.50   0
   0  -4 -11    1.67   10.25   0
  -1  -4 -11   -3.70    6.12   0
  -1  -4 -11    7.15   12.63   0
  -1  -4 -11    1.17   11.68   0
  -2  -4 -11    2.34    6.42   0
  -2  -4 -11    2.47   14.48   0
  -2  -4 -11    0.12   14.69   0
   7  -5 -11   10.72    6.62   0
  -6   5  11    6.59    7.79   0
   6  -5 -11    8.47    7.72   0
  -5   5  11   35.18    7.97   0
   5  -5 -11   28.36    7.80   0
  -4   5  11   34.06    9.33   0
   4  -5 -11   24.98    7.87   0
   3  -5 -11    7.42    8.59   0
   3  -5 -11    9.11    9.73   0
   2  -5 -11    0.57    6.10   0
   2  -5 -11    3.03   11.46   0
   2  -5 -11    2.65   12.31   0
   1  -5 -11   -2.58    5.97   0
   0  -5 -11   12.12    7.76   0
  -5   6  11   19.45    9.77   0
   5  -6 -11   15.10    9.51   0
   4  -6 -11   10.01    6.36   0
   4  -6 -11   11.34   10.18   0
   4  -6 -11   10.05   10.89   0
   3  -6 -11    0.89    6.28   0
   2  -6 -11   10.18    6.26   0
  -1   8 -12    8.26    7.12   0
  -2   8 -12    0.44    7.84   0
  -2   8 -12   -1.77    6.35   0
  -2   8 -12    5.18    6.92   0
  -3   8 -12    1.39    6.27   0
  -3   8 -12    9.85    7.84   0
  -3   8 -12   -1.34    8.49   0
  -4   8 -12    6.26    6.29   0
  -4   8 -12   -1.60    6.26   0
  -4   8 -12    1.50    7.02   0
   1   7 -12   -2.88    6.36   0
  -1  -7  12   13.51    6.49   0
   0   7 -12   24.77    6.47   0
  -1   7 -12   13.88    6.17   0
  -1   7 -12    7.55    5.97   0
  -2   7 -12   10.53    6.06   0
  -2   7 -12   11.70    6.17   0
  -3   7 -12    3.27    5.86   0
  -3   7 -12   10.90    7.37   0
  -3   7 -12    9.40    6.95   0
  -4   7 -12   -4.20    6.11   0
  -4   7 -12    1.16    6.17   0
  -4   7 -12   -9.76    8.38   0
  -5   7 -12   -3.42    6.29   0
  -5   7 -12   10.70    8.66   0
  -5   7 -12    5.12    6.33   0
  -2  -6  12    0.25    6.54   0
   2   6 -12   -2.52    6.43   0
  -1  -6  12   15.45    6.23   0
   1   6 -12    6.92    6.32   0
   0   6 -12   19.04    6.20   0
  -1   6 -12   14.07    6.07   0
  -1   6 -12    5.51    5.98   0
  -2   6 -12    3.89    5.83   0
  -2   6 -12    8.29    5.97   0
  -3   6 -12   10.75    6.02   0
  -3   6 -12   19.17    6.09   0
  -4   6 -12    9.69    5.93   0
  -4   6 -12    8.78    6.28   0
  -5   6 -12    1.06    6.04   0
  -5   6 -12   -0.09    8.26   0
  -5   6 -12    6.51    6.08   0
  -6   6 -12    8.63    6.28   0
  -6   6 -12    0.41    5.96   0
  -6   6 -12    5.97    8.53   0
   3   5 -12    1.90    6.33   0
  -3  -5  12    2.53    6.34   0
  -2  -5  12   14.23    6.13   0
   2   5 -12    1.26    6.09   0
  -1  -5  12   25.43    6.23   0
   1   5 -12   14.08    6.20   0
   0   5 -12   42.05    6.26   0
  -1   5 -12   21.36    5.86   0
  -1   5 -12   11.16    5.77   0
  -2   5 -12    8.10    5.77   0
  -2   5 -12    8.16    5.77   0
  -3   5 -12   17.36    5.86   0
  -3   5 -12   32.02    7.15   0
  -4   5 -12    7.57    6.05   0
  -4   5 -12    0.74    5.75   0
  -5   5 -12   18.37    7.72   0
  -5   5 -12   10.66    6.06   0
  -6   5 -12   20.07    6.45   0
  -6   5 -12    8.86    6.52   0
  -6   5 -12    7.32    8.58   0
   4   4 -12    2.30    6.34   0
  -4  -4  12    8.86    6.43   0
   3   4 -12    9.76    6.03   0
  -3  -4  12   10.31    6.04   0
  -2  -4  12    9.30    5.58   0
   2   4 -12    6.68    5.75   0
  -1  -4  12   19.07    5.76   0
   1   4 -12   12.52    5.85   0
   0   4 -12   23.14    5.87   0
  -1   4 -12   17.17    5.81   0
  -1   4 -12   14.53    6.03   0
  -2   4 -12   -2.59    6.70   0
  -2   4 -12    7.23    5.73   0
  -3   4 -12   12.99    5.68   0
  -3   4 -12   16.04    5.92   0
  -4   4 -12   19.25    6.06   0
  -4   4 -12   13.78    5.82   0
  -5   4 -12   36.79    7.99   0
  -5   4 -12   23.04    6.27   0
  -6   4 -12    7.23    6.45   0
  -6   4 -12    7.79    6.30   0
  -5  -3  12   -1.93    6.46   0
   5   3 -12    1.34    7.92   0
  -4  -3  12   10.00    6.00   0
   4   3 -12    2.82    6.00   0
   3   3 -12    3.63    5.99   0
  -3  -3  12    5.90    5.83   0
  -2  -3  12   33.67    6.17   0
   2   3 -12   30.53    6.09   0
  -1  -3  12   20.94    5.87   0
   1   3 -12   17.90    7.20   0
   0   3 -12   17.08    5.96   0
  -1   3 -12   12.99    5.78   0
  -1   3 -12    8.33    5.54   0
  -2   3 -12    3.65    5.71   0
  -2   3 -12   10.23    7.22   0
  -3   3 -12   17.55    5.79   0
  -3   3 -12   11.79    6.16   0
  -4   3 -12   10.39    7.43   0
  -4   3 -12    7.22    7.38   0
  -5   3 -12    1.78    6.33   0
  -5   3 -12    4.90    6.09   0
  -6   3 -12    4.36    8.05   0
  -6   3 -12    4.62    6.35   0
  -5  -2  12   10.42    6.39   0
   5   2 -12   14.13    6.27   0
  -4  -2  12   28.18    6.02   0
   4   2 -12   29.58    6.10   0
   3   2 -12   18.61    6.23   0
  -3  -2  12   21.35    6.09   0
  -2  -2  12   49.94    7.47   0
   2   2 -12   35.64    6.32   0
  -1  -2  12   53.68    7.23   0
   1   2 -12   42.43    6.09   0
   0   2 -12   21.20    5.87   0
   0   2 -12   20.74    5.90   0
  -1   2 -12   19.62    5.92   0
  -1   2 -12   17.15    5.58   0
  -2   2 -12    7.60    5.83   0
  -2   2 -12    0.65    5.98   0
  -3   2 -12   12.53    5.83   0
  -3   2 -12   11.09    7.28   0
  -4   2 -12   22.55    7.23   0
  -4   2 -12   25.71    7.47   0
  -5   2 -12   18.38    7.99   0
  -5   2 -12   17.29    7.69   0
   6   1 -12   19.35    6.46   0
  -6  -1  12   17.76    6.34   0
  -5  -1  12    7.07    6.26   0
   5   1 -12    5.99    6.38   0
  -4  -1  12   -0.27    6.04   0
   4   1 -12    4.09    5.86   0
   3   1 -12    3.72    7.21   0
  -3  -1  12    6.24    5.74   0
   2   1 -12    6.87    5.65   0
  -2  -1  12   -1.71    5.67   0
   1   1 -12    9.07    5.74   0
  -1  -1  12   16.18    5.78   0
   0   1 -12   16.23    5.81   0
   0   1 -12   11.00    6.00   0
  -1   1 -12   27.67    7.62   0
  -1   1 -12   23.44    6.14   0
  -2   1 -12   19.85    6.00   0
  -2   1 -12   21.57    7.58   0
  -3   1 -12    8.12    7.20   0
  -3   1 -12    9.51    7.65   0
  -4   1 -12    6.17    6.17   0
  -4   1 -12    4.29    7.83   0
  -5   1 -12    6.85    6.84   0
  -5   1 -12   -1.97    6.65   0
   6   0 -12    8.97    6.34   0
  -6   0  12   11.64    6.53   0
  -5   0  12    6.80    5.96   0
   5   0 -12    1.91    7.34   0
   4   0 -12    1.43    7.19   0
  -4   0  12    8.44    6.07   0
   3   0 -12   -1.23    7.13   0
  -3   0  12   10.63    6.01   0
  -2   0  12   35.03    6.17   0
   2   0 -12   24.29    6.14   0
   1   0 -12   24.86    6.03   0
   0   0 -12   11.44    7.15   0
   0   0 -12   11.73    5.95   0
  -1   0 -12   10.57    7.64   0
  -1   0 -12   11.89    7.27   0
  -2   0 -12    9.72    7.64   0
  -2   0 -12   22.92    7.22   0
  -3   0 -12   -1.75    6.07   0
  -3   0 -12    6.54    7.75   0
  -4   0 -12   11.37    7.60   0
  -4   0 -12   -2.11    7.90   0
   6  -1 -12   13.46    7.74   0
  -6   1  12    3.64    7.86   0
  -5   1  12   -6.11    6.23   0
   5  -1 -12   -2.19    6.00   0
   4  -1 -12    2.61    6.01   0
  -4   1  12   -4.04    5.99   0
  -3   1  12   24.49    7.33   0
   3  -1 -12    4.16    5.99   0
  -2   1  12   70.50    6.83   0
   2  -1 -12   54.19    6.74   0
   1  -1 -12   71.34    7.67   0
   1  -1 -12   64.02    7.69   0
   0  -1 -12    8.93    7.23   0
   0  -1 -12    6.80    7.53   0
  -1  -1 -12    0.64    5.87   0
  -1  -1 -12   10.20    7.45   0
  -2  -1 -12    1.89    7.62   0
  -2  -1 -12    7.07    6.09   0
  -3  -1 -12   -4.59    7.87   0
  -3  -1 -12    4.11    7.65   0
   6  -2 -12    3.68    7.82   0
  -6   2  12   13.52    8.01   0
   5  -2 -12    3.37    7.58   0
  -5   2  12   15.26    7.88   0
   4  -2 -12   20.94    6.10   0
  -4   2  12   26.89    7.77   0
   3  -2 -12   24.04    7.55   0
  -3   2  12   44.32    7.60   0
   2  -2 -12   20.06    7.38   0
   1  -2 -12    6.56    7.29   0
   1  -2 -12    6.02    7.45   0
   0  -2 -12    4.03    7.03   0
   0  -2 -12   -2.60    7.31   0
  -1  -2 -12    3.38    7.34   0
  -1  -2 -12    4.28    7.60   0
  -2  -2 -12    9.58    7.87   0
  -2  -2 -12   13.00    8.87   0
  -3  -2 -12    5.54    9.37   0
   6  -3 -12    8.69    7.93   0
  -6   3  12    2.60    6.56   0
   5  -3 -12   -0.12    6.36   0
  -5   3  12    7.81    6.44   0
   4  -3 -12    3.78    7.55   0
  -4   3  12    0.74    6.35   0
  -3   3  12   18.57    7.59   0
   3  -3 -12   11.70    7.46   0
   2  -3 -12   23.96    7.67   0
   2  -3 -12   19.67    7.68   0
   1  -3 -12    6.78    8.54   0
   1  -3 -12    5.48    8.62   0
   0  -3 -12    3.67    8.49   0
   0  -3 -12    4.08    8.89   0
  -1  -3 -12   -1.74    7.75   0
  -1  -3 -12    5.73    8.98   0
  -1  -3 -12   -3.72    9.05   0
   5  -4 -12    8.22    7.91   0
  -5   4  12   12.09    7.87   0
   4  -4 -12    5.74    7.68   0
  -4   4  12    6.70    7.89   0
   3  -4 -12   13.46    7.81   0
   3  -4 -12   10.80    7.80   0
   2  -4 -12   15.58    9.43   0
   2  -4 -12   22.54    9.33   0
   1  -4 -12    2.54    8.99   0
   1  -4 -12    4.30   10.10   0
   0  -4 -12    9.14    6.32   0
   0  -4 -12    6.05   12.20   0
   0  -4 -12    4.14   11.29   0
   0   6 -13    3.43    6.59   0
  -1   6 -13    3.83    6.47   0
  -1   6 -13    8.88    6.18   0
  -2   6 -13   -4.41    6.42   0
  -2   6 -13   -1.72    6.56   0
  -3   6 -13   -0.85    6.24   0
  -3   6 -13   19.21    6.47   0
  -4   6 -13   14.45    6.69   0
  -1  -5  13   13.85    6.37   0
   1   5 -13    4.45    6.13   0
   0   5 -13   30.59    7.73   0
  -1   5 -13    4.05    6.17   0
  -1   5 -13   -4.12    5.95   0
  -2   5 -13    3.47    5.85   0
  -2   5 -13   -0.48    5.90   0
  -3   5 -13   15.81    6.15   0
  -3   5 -13   11.15    6.50   0
  -4   5 -13   15.87    6.23   0
  -4   5 -13   18.21    6.59   0
   2   4 -13    4.99    7.58   0
  -2  -4  13   17.16    6.43   0
  -1  -4  13   16.01    6.30   0
   1   4 -13    1.47    6.06   0
   0   4 -13   19.51    6.43   0
  -1   4 -13   16.11    6.23   0
  -1   4 -13   -1.30    6.14   0
  -2   4 -13   20.46    7.39   0
  -2   4 -13   18.72    6.22   0
  -3   4 -13   27.19    6.67   0
  -3   4 -13   23.35    6.28   0
  -4   4 -13    9.93    7.83   0
  -4   4 -13    7.64    8.17   0
  -3  -3  13   17.48    8.03   0
   3   3 -13    7.91    6.16   0
   2   3 -13    0.29    6.24   0
  -2  -3  13    8.55    6.29   0
   1   3 -13    6.69    6.17   0
  -1  -3  13   10.75    5.91   0
   0   3 -13   13.10    5.99   0
   0   3 -13   17.42    5.89   0
  -1   3 -13   12.86    6.28   0
  -1   3 -13    5.08    6.06   0
  -2   3 -13   11.79    6.36   0
  -2   3 -13    5.09    6.18   0
  -3   3 -13    8.58    7.55   0
  -3   3 -13    8.73    6.22   0
  -4   3 -13    6.14    7.61   0
  -4   3 -13   -1.39    7.72   0
   4   2 -13    9.94    7.58   0
  -4  -2  13   14.82    7.81   0
  -3  -2  13   -1.62    6.40   0
   3   2 -13   -6.00    7.84   0
  -2  -2  13    2.01    6.08   0
   2   2 -13    4.89    6.02   0
  -1  -2  13    9.35    6.09   0
   1   2 -13   12.06    6.02   0
   0   2 -13   16.27    6.33   0
   0   2 -13   16.89    7.81   0
  -1   2 -13    3.46    6.08   0
  -1   2 -13   10.33    7.36   0
  -2   2 -13    0.23    6.11   0
  -2   2 -13    5.04    6.09   0
  -3   2 -13    1.27    7.46   0
  -3   2 -13    8.76    7.73   0
  -4   2 -13   -5.14    6.53   0
  -4   2 -13    5.05    6.70   0
   4   1 -13    1.85    6.45   0
  -4  -1  13    7.85    6.45   0
  -3  -1  13    9.69    6.59   0
   3   1 -13    2.68    6.32   0
  -2  -1  13   18.29    6.30   0
   2   1 -13    8.44    7.60   0
   1   1 -13    7.05    6.12   0
   0   1 -13   -0.18    7.28   0
   0   1 -13   11.05    6.17   0
  -1   1 -13   17.88    7.77   0
  -1   1 -13   16.84    6.53   0
  -2   1 -13   18.59    7.89   0
  -2   1 -13   -4.61    6.18   0
  -3   1 -13    1.23    6.31   0
  -3   1 -13   10.32    7.99   0
   4   0 -13    6.45    7.60   0
  -4   0  13    1.56    6.24   0
   3   0 -13    2.25    7.43   0
  -3   0  13    5.89    6.09   0
  -2   0  13   19.24    8.09   0
   2   0 -13   -1.18    7.92   0
   1   0 -13   20.52    7.79   0
   1   0 -13   15.00    7.89   0
   0   0 -13    6.18    7.77   0
   0   0 -13   15.73    6.46   0
  -1   0 -13    6.08    6.10   0
  -1   0 -13   10.14    6.45   0
  -2   0 -13   -0.59    8.01   0
  -2   0 -13    9.85    7.65   0
  -3   0 -13    4.70    8.21   0
  -4   1  13   12.00    7.73   0
   4  -1 -13    7.25    6.28   0
  -3   1  13   12.56    7.78   0
   3  -1 -13   19.26    7.63   0
   2  -1 -13   12.72    7.87   0
   1  -1 -13    7.81    6.09   0
   1  -1 -13    6.11    7.76   0
   0  -1 -13   13.82    7.68   0
   0  -1 -13    4.61    7.90   0
  -1  -1 -13    3.48    7.84   0
  -1  -1 -13    9.52    8.10   0
   4  -2 -13   -1.86    6.50   0
  -4   2  13    1.65    6.55   0
  -3   2  13    9.12    7.85   0
   3  -2 -13    7.88    7.77   0
   2  -2 -13   14.41    7.96   0
   2  -2 -13    7.95    7.93   0
   1  -2 -13    6.84    7.62   0
   1  -2 -13   11.67    8.15   0
   0  -2 -13    5.69    7.94   0
   0  -2 -13    7.12    8.28   0
   3  -3 -13   -1.67    7.74   0
   2  -3 -13    3.80    8.09   0
   2  -3 -13    5.51    8.10   0
   0   3 -14   20.88    8.12   0
  -1   3 -14   23.37    8.26   0
   1   2 -14    4.19    6.45   0
   0   2 -14   -2.93    7.69   0
   0   2 -14    0.21    6.41   0
  -1   2 -14    5.66    6.56   0
   1   1 -14    0.60    6.35   0
   1   1 -14    1.90    7.88   0
   0   1 -14   -5.55    8.00   0
   0   1 -14   -2.97    8.21   0
;
_shelx_hkl_checksum     75606
_shelx_res_file
;
TITL F02cgp
CELL  0.71073   9.8291  10.0499  11.0308   98.825   90.900  117.747
ZERR     1.00   0.0008   0.0008   0.0009    0.007    0.007    0.006
LATT   1
SFAC  C    H    N   FE
UNIT  40 24 14 1
MERG   2
OMIT -2 53.1
SIZE 0.39 0.12 0.11
TEMP 23.0
FMAP   2
PLAN   20
ACTA
BOND   $H
CONF
HTAB
L.S. 20
DFIX 1.42 0.02 C4 C41 C4 C42 C4 C43
DFIX 1.42 0.02 C41 C411 C41 C412 C42 C421 C42 C422 C43 C431  C43 C432
DFIX 1.16 0.02 C411 N411 C412 N412 C421 N421 C422 N422 C431 N431 C432 N432
DFIX 2.58 0.04 C41 N411 C41 N412 C42 N421 C42 N422 C43 N431 C43 N432
ABIN
WGHT    0.079300
FVAR       0.80277
MOLE 1
FE1   4    0.500000    0.500000    0.500000    10.50000    0.05545    0.05613 =
         0.03821    0.00284    0.00432    0.03362
N1    3    0.635321    0.663677    0.752276    11.00000    0.07006    0.06169 =
         0.04396    0.00084    0.00108    0.04039
N11   3    0.393087    0.469430    0.653689    11.00000    0.06258    0.06660 =
         0.04517    0.00819    0.01061    0.04046
C12   1    0.476961    0.558148    0.759042    11.00000    0.07092    0.06228 =
         0.04503    0.00862    0.01068    0.04325
C13   1    0.414258    0.550454    0.870426    11.00000    0.08887    0.08099 =
         0.04757    0.01182    0.01564    0.05436
AFIX  43
H13   2    0.475137    0.613488    0.942230    11.00000   -1.20000
AFIX   0
C14   1    0.264148    0.451004    0.874654    11.00000    0.10341    0.10042 =
         0.06596    0.03338    0.03768    0.06623
AFIX  43
H14   2    0.219651    0.446849    0.948703    11.00000   -1.20000
AFIX   0
C15   1    0.176979    0.354722    0.766356    11.00000    0.07184    0.09093 =
         0.07876    0.03002    0.02730    0.04678
AFIX  43
H15   2    0.074322    0.282578    0.767143    11.00000   -1.20000
AFIX   0
C16   1    0.246019    0.368636    0.658155    11.00000    0.06496    0.07667 =
         0.06015    0.01406    0.01155    0.03897
AFIX  43
H16   2    0.187823    0.305316    0.585483    11.00000   -1.20000
AFIX   0
N21   3    0.593092    0.723796    0.560351    11.00000    0.06143    0.06071 =
         0.04734    0.00500    0.00500    0.03638
C22   1    0.649778    0.776104    0.679743    11.00000    0.06109    0.06102 =
         0.04616    0.00185    0.00268    0.03610
C23   1    0.715456    0.927780    0.733836    11.00000    0.07286    0.06065 =
         0.05896   -0.00547   -0.00340    0.03681
AFIX  43
H23   2    0.753186    0.959252    0.816721    11.00000   -1.20000
AFIX   0
C24   1    0.724086    1.031339    0.663102    11.00000    0.07949    0.06087 =
         0.07506   -0.00123    0.00515    0.03781
AFIX  43
H24   2    0.767141    1.134662    0.697226    11.00000   -1.20000
AFIX   0
C25   1    0.667700    0.979958    0.539824    11.00000    0.08033    0.06449 =
         0.06983    0.01605    0.00881    0.04049
AFIX  43
H25   2    0.673079    1.048874    0.490226    11.00000   -1.20000
AFIX   0
C26   1    0.603739    0.826734    0.490986    11.00000    0.06605    0.06698 =
         0.05702    0.01442    0.00575    0.03679
AFIX  43
H26   2    0.566910    0.793385    0.407942    11.00000   -1.20000
AFIX   0
N31   3    0.676454    0.503477    0.592404    11.00000    0.05670    0.05744 =
         0.04483    0.00218    0.00380    0.03339
C32   1    0.722568    0.587069    0.707359    11.00000    0.05558    0.05650 =
         0.04673    0.00457    0.00102    0.03227
C33   1    0.844213    0.601638    0.780502    11.00000    0.07007    0.06879 =
         0.05308    0.00509   -0.00392    0.03622
AFIX  43
H33   2    0.872309    0.661804    0.858816    11.00000   -1.20000
AFIX   0
C34   1    0.924893    0.525317    0.736034    11.00000    0.05976    0.07820 =
         0.07246    0.01455   -0.00257    0.03682
AFIX  43
H34   2    1.007954    0.532275    0.783241    11.00000   -1.20000
AFIX   0
C35   1    0.876804    0.438212    0.618384    11.00000    0.06316    0.07553 =
         0.06909    0.01278    0.01182    0.04481
AFIX  43
H35   2    0.927933    0.384969    0.585836    11.00000   -1.20000
AFIX   0
C36   1    0.756396    0.429707    0.550330    11.00000    0.06510    0.06514 =
         0.05298    0.00650    0.00922    0.04002
AFIX  43
H36   2    0.727411    0.370821    0.471497    11.00000   -1.20000
AFIX   0
MOLE 2
C4    1    0.500000    1.000000    0.000000    10.50000    0.06172    0.05985 =
         0.04335    0.00122    0.00620    0.03646
C41   1    0.644662    1.109897    0.063356    10.50000    0.05573    0.06002 =
         0.04669    0.00489    0.00281    0.02787
C42   1    0.403598    0.871758    0.053259    10.50000    0.07959    0.06420 =
         0.03787    0.00140    0.00239    0.04340
C43   1    0.449429    1.016470   -0.115025    10.50000    0.05876    0.05984 =
         0.04221    0.00361   -0.00139    0.02998
C411  1    0.767926    1.194407   -0.000993    10.50000    0.11904    0.06523 =
         0.05846   -0.00052   -0.00534    0.04631
N411  3    0.866755    1.286869   -0.042107    10.50000    0.12422    0.08850 =
         0.09881    0.02878    0.02297    0.07296
C412  1    0.672824    1.128979    0.195878    10.50000    0.05376    0.05660 =
         0.03304   -0.02235   -0.00552    0.02271
N412  3    0.704353    1.167673    0.300692    10.50000    0.09368    0.08368 =
         0.03400    0.00027   -0.00687    0.02590
C421  1    0.461999    0.815592    0.141960    10.50000    0.07085    0.06920 =
         0.05019    0.02159    0.01343    0.04509
N421  3    0.508459    0.755014    0.197598    10.50000    0.14847    0.07098 =
         0.05914    0.00970   -0.00818    0.06483
C422  1    0.239608    0.790246    0.023929    10.50000    0.04415    0.04183 =
         0.06444    0.02014    0.02489    0.00703
N422  3    0.108769    0.743469    0.025892    10.50000    0.05213    0.06599 =
         0.09249    0.01337    0.01770    0.02228
C431  1    0.352531    0.888416   -0.203917    10.50000    0.07777    0.11678 =
         0.12373    0.05022    0.01605    0.05186
N431  3    0.267088    0.791045   -0.277778    10.50000    0.09888    0.08547 =
         0.07234    0.01035    0.00627    0.02216
C432  1    0.499092    1.164366   -0.144738    10.50000    0.07804    0.08463 =
         0.05296    0.00944    0.01902    0.03291
N432  3    0.544745    1.275397   -0.183525    10.50000    0.09721    0.09358 =
         0.06067    0.01906    0.00697    0.03813
PART 0
HKLF 4
REM  F02cgp
REM R1 =  0.0673 for    2609 Fo > 4sig(Fo)  and  0.0994 for all    3955 data
REM    319 parameters refined using     21 restraints
END
WGHT      0.0792      0.0000
REM Instructions for potential hydrogen bonds
HTAB C25 N412
HTAB C26 N421
EQIV $1 -x+1, -y+2, -z
HTAB C26 N432_$1
EQIV $2 x+1, y, z+1
HTAB C33 N422_$2
EQIV $3 x, y-1, z
HTAB C36 N412_$3
EQIV $4 -x+1, -y+1, -z
HTAB C36 N431_$4
REM Highest difference peak  1.008,  deepest hole -0.253,  1-sigma level  0.077
Q1    1   0.5945  0.5815  0.4641  11.00000  0.05    1.01
Q2    1   0.4917  0.6246  0.5301  11.00000  0.05    0.27
Q3    1   0.4622  0.5238  0.6187  11.00000  0.05    0.26
Q4    1   0.7408  0.5182  0.8128  11.00000  0.05    0.25
Q5    1   0.5572  0.5832  0.7979  11.00000  0.05    0.25
Q6    1   0.3272  0.3945  0.7036  11.00000  0.05    0.25
Q7    1   0.3227  0.4504  0.6083  11.00000  0.05    0.24
Q8    1   0.6346  0.5375  0.7287  11.00000  0.05    0.23
Q9    1   0.6218  0.9452  0.7021  11.00000  0.05    0.23
Q10   1   0.5559  0.9008  0.5430  11.00000  0.05    0.23
Q11   1   0.2416  0.4368  0.7158  11.00000  0.05    0.23
Q12   1   0.1260  0.8220 -0.0059  11.00000  0.05    0.22
Q13   1   0.5926  0.4423  0.6432  11.00000  0.05    0.22
Q14   1   0.4094  0.5020  0.7971  11.00000  0.05    0.22
Q15   1   0.5890  1.3411 -0.2424  11.00000  0.05    0.22
Q16   1   0.6984  0.7245  0.7199  11.00000  0.05    0.22
Q17   1   0.8555  0.5142  0.5177  11.00000  0.05    0.21
Q18   1   0.9834  0.5164  0.5973  11.00000  0.05    0.21
Q19   1   0.1829  0.3032  0.7063  11.00000  0.05    0.21
Q20   1   0.0115  0.7207  0.0329  11.00000  0.05    0.21
;
_shelx_res_checksum     660
_shelx_fab_file
;
    1    0    0      9.54      0.00
    2    0    0      6.24      0.00
    3    0    0      3.43      0.00
    4    0    0      1.58      0.00
    5    0    0      0.59      0.00
    6    0    0      0.32      0.00
    7    0    0      0.32      0.00
    8    0    0      0.34      0.00
    9    0    0      0.27      0.00
   10    0    0      0.07      0.00
  -11    1    0     -0.08      0.00
  -10    1    0      0.03      0.00
   -9    1    0      0.04      0.00
   -8    1    0     -0.01      0.00
   -7    1    0      0.02      0.00
   -6    1    0      0.16      0.00
   -5    1    0      0.59      0.00
   -4    1    0      1.36      0.00
   -3    1    0      2.65      0.00
   -2    1    0      4.99      0.00
   -1    1    0      7.45      0.00
    0    1    0      7.85      0.00
    1    1    0      5.99      0.00
    2    1    0      3.58      0.00
    3    1    0      1.65      0.00
    4    1    0      0.49      0.00
    5    1    0      0.16      0.00
    6    1    0      0.26      0.00
    7    1    0      0.35      0.00
    8    1    0      0.28      0.00
    9    1    0      0.03      0.00
   10    1    0     -0.19      0.00
  -11    2    0     -0.20      0.00
  -10    2    0     -0.18      0.00
   -9    2    0     -0.33      0.00
   -8    2    0     -0.43      0.00
   -7    2    0     -0.46      0.00
   -6    2    0     -0.40      0.00
   -5    2    0     -0.35      0.00
   -4    2    0     -0.55      0.00
   -3    2    0     -0.37      0.00
   -2    2    0      0.73      0.00
   -1    2    0      1.75      0.00
    0    2    0      1.72      0.00
    1    2    0      1.06      0.00
    2    2    0      0.34      0.00
    3    2    0     -0.16      0.00
    4    2    0     -0.26      0.00
    5    2    0     -0.06      0.00
    6    2    0      0.14      0.00
    7    2    0      0.16      0.00
    8    2    0      0.01      0.00
    9    2    0     -0.19      0.00
  -11    3    0     -0.11      0.00
  -10    3    0     -0.27      0.00
   -9    3    0     -0.54      0.00
   -8    3    0     -0.81      0.00
   -7    3    0     -0.99      0.00
   -6    3    0     -1.05      0.00
   -5    3    0     -1.39      0.00
   -4    3    0     -2.07      0.00
   -3    3    0     -2.44      0.00
   -2    3    0     -2.28      0.00
   -1    3    0     -1.95      0.00
    0    3    0     -1.59      0.00
    1    3    0     -1.21      0.00
    2    3    0     -0.90      0.00
    3    3    0     -0.63      0.00
    4    3    0     -0.35      0.00
    5    3    0     -0.12      0.00
    6    3    0      0.02      0.00
    7    3    0      0.05      0.00
    8    3    0      0.02      0.00
    9    3    0     -0.04      0.00
  -12    4    0     -0.03      0.00
  -11    4    0     -0.15      0.00
  -10    4    0     -0.40      0.00
   -9    4    0     -0.74      0.00
   -8    4    0     -1.09      0.00
   -7    4    0     -1.20      0.00
   -6    4    0     -1.19      0.00
   -5    4    0     -1.38      0.00
   -4    4    0     -1.74      0.00
   -3    4    0     -2.06      0.00
   -2    4    0     -2.19      0.00
   -1    4    0     -1.98      0.00
    0    4    0     -1.53      0.00
    1    4    0     -1.04      0.00
    2    4    0     -0.63      0.00
    3    4    0     -0.38      0.00
    4    4    0     -0.24      0.00
    5    4    0     -0.10      0.00
    6    4    0      0.02      0.00
    7    4    0      0.12      0.00
    8    4    0      0.17      0.00
  -12    5    0     -0.16      0.00
  -11    5    0     -0.32      0.00
  -10    5    0     -0.51      0.00
   -9    5    0     -0.74      0.00
   -8    5    0     -0.89      0.00
   -7    5    0     -0.88      0.00
   -6    5    0     -0.74      0.00
   -5    5    0     -0.53      0.00
   -4    5    0     -0.48      0.00
   -3    5    0     -0.64      0.00
   -2    5    0     -0.75      0.00
   -1    5    0     -0.67      0.00
    0    5    0     -0.48      0.00
    1    5    0     -0.22      0.00
    2    5    0     -0.04      0.00
    3    5    0     -0.02      0.00
    4    5    0     -0.01      0.00
    5    5    0      0.06      0.00
    6    5    0      0.12      0.00
    7    5    0      0.15      0.00
  -12    6    0     -0.11      0.00
  -11    6    0     -0.17      0.00
  -10    6    0     -0.20      0.00
   -9    6    0     -0.21      0.00
   -8    6    0     -0.28      0.00
   -7    6    0     -0.36      0.00
   -6    6    0     -0.18      0.00
   -5    6    0      0.16      0.00
   -4    6    0      0.30      0.00
   -3    6    0      0.26      0.00
   -2    6    0      0.20      0.00
   -1    6    0      0.16      0.00
    0    6    0      0.21      0.00
    1    6    0      0.31      0.00
    2    6    0      0.29      0.00
    3    6    0      0.22      0.00
    4    6    0      0.19      0.00
    5    6    0      0.19      0.00
    6    6    0      0.16      0.00
  -12    7    0      0.21      0.00
  -11    7    0      0.21      0.00
  -10    7    0      0.30      0.00
   -9    7    0      0.32      0.00
   -8    7    0      0.08      0.00
   -7    7    0     -0.10      0.00
   -6    7    0      0.03      0.00
   -5    7    0      0.24      0.00
   -4    7    0      0.33      0.00
   -3    7    0      0.37      0.00
   -2    7    0      0.34      0.00
   -1    7    0      0.27      0.00
    0    7    0      0.25      0.00
    1    7    0      0.24      0.00
    2    7    0      0.18      0.00
    3    7    0      0.14      0.00
    4    7    0      0.17      0.00
    5    7    0      0.21      0.00
  -12    8    0      0.26      0.00
  -11    8    0      0.28      0.00
  -10    8    0      0.35      0.00
   -9    8    0      0.23      0.00
   -8    8    0     -0.05      0.00
   -7    8    0     -0.17      0.00
   -6    8    0     -0.10      0.00
   -5    8    0     -0.01      0.00
   -4    8    0      0.08      0.00
   -3    8    0      0.15      0.00
   -2    8    0      0.11      0.00
   -1    8    0     -0.00      0.00
    0    8    0     -0.05      0.00
    1    8    0     -0.05      0.00
    2    8    0     -0.07      0.00
    3    8    0     -0.01      0.00
    4    8    0      0.12      0.00
  -11    9    0      0.01      0.00
  -10    9    0      0.00      0.00
   -9    9    0     -0.12      0.00
   -8    9    0     -0.23      0.00
   -7    9    0     -0.22      0.00
   -6    9    0     -0.15      0.00
   -5    9    0     -0.09      0.00
   -4    9    0      0.02      0.00
   -3    9    0      0.09      0.00
   -2    9    0      0.01      0.00
   -1    9    0     -0.07      0.00
    0    9    0     -0.05      0.00
    1    9    0     -0.06      0.00
    2    9    0     -0.08      0.00
    3    9    0      0.01      0.00
  -11   10    0     -0.15      0.00
  -10   10    0     -0.17      0.00
   -9   10    0     -0.19      0.00
   -8   10    0     -0.17      0.00
   -7   10    0     -0.07      0.00
   -6   10    0      0.00      0.00
   -5   10    0      0.07      0.00
   -4   10    0      0.18      0.00
   -3   10    0      0.22      0.00
   -2   10    0      0.18      0.00
   -1   10    0      0.19      0.00
    0   10    0      0.17      0.00
    1   10    0      0.06      0.00
  -10   11    0     -0.06      0.00
   -9   11    0     -0.10      0.00
   -8   11    0     -0.03      0.00
   -7   11    0      0.07      0.00
   -6   11    0      0.08      0.00
   -5   11    0      0.12      0.00
   -4   11    0      0.22      0.00
   -3   11    0      0.27      0.00
   -2   11    0      0.32      0.00
   -1   11    0      0.30      0.00
    0   11    0      0.16      0.00
   -8   12    0      0.02      0.00
   -7   12    0      0.04      0.00
   -6   12    0     -0.02      0.00
   -5   12    0      0.00      0.00
   -4   12    0      0.10      0.00
   -3   12    0      0.20      0.00
    3  -12    1      0.29      0.00
    4  -12    1      0.23      0.00
    5  -12    1      0.21      0.00
    6  -12    1      0.18      0.00
    7  -12    1      0.20      0.00
    8  -12    1      0.18      0.00
    0  -11    1      0.18      0.00
    1  -11    1      0.27      0.00
    2  -11    1      0.22      0.00
    3  -11    1      0.11      0.00
    4  -11    1      0.10      0.00
    5  -11    1      0.05      0.00
    6  -11    1     -0.01      0.00
    7  -11    1     -0.02      0.00
    8  -11    1     -0.02      0.00
    9  -11    1     -0.03      0.00
   10  -11    1     -0.00      0.00
   -2  -10    1      0.09      0.00
   -1  -10    1      0.05      0.00
    0  -10    1      0.13      0.00
    1  -10    1      0.12      0.00
    2  -10    1     -0.02      0.00
    3  -10    1     -0.09      0.00
    4  -10    1     -0.10      0.00
    5  -10    1     -0.17      0.00
    6  -10    1     -0.20      0.00
    7  -10    1     -0.13      0.00
    8  -10    1     -0.05      0.00
    9  -10    1      0.01      0.00
   10  -10    1      0.10      0.00
   11  -10    1      0.14      0.00
   -3   -9    1      0.04      0.00
   -2   -9    1     -0.01      0.00
   -1   -9    1      0.05      0.00
    0   -9    1      0.13      0.00
    1   -9    1      0.05      0.00
    2   -9    1     -0.08      0.00
    3   -9    1     -0.10      0.00
    4   -9    1     -0.11      0.00
    5   -9    1     -0.13      0.00
    6   -9    1     -0.06      0.00
    7   -9    1      0.01      0.00
    8   -9    1     -0.02      0.00
    9   -9    1      0.01      0.00
   10   -9    1      0.10      0.00
   11   -9    1      0.08      0.00
   -4   -8    1     -0.05      0.00
   -3   -8    1     -0.08      0.00
   -2   -8    1     -0.08      0.00
   -1   -8    1      0.03      0.00
    0   -8    1      0.08      0.00
    1   -8    1     -0.02      0.00
    2   -8    1     -0.10      0.00
    3   -8    1     -0.06      0.00
    4   -8    1     -0.01      0.00
    5   -8    1      0.09      0.00
    6   -8    1      0.16      0.00
    7   -8    1     -0.00      0.00
    8   -8    1     -0.24      0.00
    9   -8    1     -0.26      0.00
   10   -8    1     -0.22      0.00
   11   -8    1     -0.24      0.00
   12   -8    1     -0.22      0.00
   -5   -7    1     -0.15      0.00
   -4   -7    1     -0.19      0.00
   -3   -7    1     -0.26      0.00
   -2   -7    1     -0.24      0.00
   -1   -7    1     -0.14      0.00
    0   -7    1     -0.13      0.00
    1   -7    1     -0.21      0.00
    2   -7    1     -0.20      0.00
    3   -7    1     -0.11      0.00
    4   -7    1      0.03      0.00
    5   -7    1      0.18      0.00
    6   -7    1      0.09      0.00
    7   -7    1     -0.27      0.00
    8   -7    1     -0.54      0.00
    9   -7    1     -0.57      0.00
   10   -7    1     -0.52      0.00
   11   -7    1     -0.38      0.00
   12   -7    1     -0.23      0.00
   -6   -6    1     -0.14      0.00
   -5   -6    1     -0.18      0.00
   -4   -6    1     -0.26      0.00
   -3   -6    1     -0.34      0.00
   -2   -6    1     -0.30      0.00
   -1   -6    1     -0.21      0.00
    0   -6    1     -0.20      0.00
    1   -6    1     -0.17      0.00
    2   -6    1     -0.11      0.00
    3   -6    1     -0.07      0.00
    4   -6    1      0.06      0.00
    5   -6    1      0.13      0.00
    6   -6    1     -0.06      0.00
    7   -6    1     -0.32      0.00
    8   -6    1     -0.48      0.00
    9   -6    1     -0.50      0.00
   10   -6    1     -0.34      0.00
   11   -6    1     -0.11      0.00
   12   -6    1      0.01      0.00
   -7   -5    1     -0.16      0.00
   -6   -5    1     -0.12      0.00
   -5   -5    1     -0.07      0.00
   -4   -5    1     -0.11      0.00
   -3   -5    1     -0.16      0.00
   -2   -5    1     -0.12      0.00
   -1   -5    1      0.03      0.00
    0   -5    1      0.29      0.00
    1   -5    1      0.54      0.00
    2   -5    1      0.63      0.00
    3   -5    1      0.62      0.00
    4   -5    1      0.54      0.00
    5   -5    1      0.36      0.00
    6   -5    1      0.21      0.00
    7   -5    1      0.09      0.00
    8   -5    1     -0.07      0.00
    9   -5    1     -0.11      0.00
   10   -5    1     -0.00      0.00
   11   -5    1      0.12      0.00
   12   -5    1      0.19      0.00
   -8   -4    1     -0.29      0.00
   -7   -4    1     -0.17      0.00
   -6   -4    1      0.04      0.00
   -5   -4    1      0.16      0.00
   -4   -4    1      0.11      0.00
   -3   -4    1      0.06      0.00
   -2   -4    1      0.26      0.00
   -1   -4    1      0.84      0.00
    0   -4    1      1.65      0.00
    1   -4    1      2.33      0.00
    2   -4    1      2.66      0.00
    3   -4    1      2.45      0.00
    4   -4    1      1.73      0.00
    5   -4    1      1.12      0.00
    6   -4    1      0.82      0.00
    7   -4    1      0.55      0.00
    8   -4    1      0.28      0.00
    9   -4    1      0.13      0.00
   10   -4    1      0.07      0.00
   11   -4    1      0.12      0.00
   12   -4    1      0.15      0.00
   -9   -3    1     -0.26      0.00
   -8   -3    1     -0.21      0.00
   -7   -3    1     -0.01      0.00
   -6   -3    1      0.19      0.00
   -5   -3    1      0.24      0.00
   -4   -3    1      0.19      0.00
   -3   -3    1      0.29      0.00
   -2   -3    1      0.90      0.00
   -1   -3    1      2.02      0.00
    0   -3    1      3.35      0.00
    1   -3    1      4.61      0.00
    2   -3    1      5.11      0.00
    3   -3    1      4.22      0.00
    4   -3    1      2.71      0.00
    5   -3    1      1.65      0.00
    6   -3    1      1.03      0.00
    7   -3    1      0.58      0.00
    8   -3    1      0.32      0.00
    9   -3    1      0.14      0.00
   10   -3    1      0.11      0.00
   11   -3    1      0.18      0.00
   -9   -2    1     -0.07      0.00
   -8   -2    1     -0.08      0.00
   -7   -2    1     -0.01      0.00
   -6   -2    1      0.07      0.00
   -5   -2    1      0.11      0.00
   -4   -2    1      0.13      0.00
   -3   -2    1      0.36      0.00
   -2   -2    1      0.91      0.00
   -1   -2    1      1.73      0.00
    0   -2    1      3.10      0.00
    1   -2    1      4.64      0.00
    2   -2    1      4.85      0.00
    3   -2    1      3.51      0.00
    4   -2    1      2.01      0.00
    5   -2    1      1.03      0.00
    6   -2    1      0.45      0.00
    7   -2    1      0.22      0.00
    8   -2    1      0.15      0.00
    9   -2    1      0.14      0.00
   10   -2    1      0.23      0.00
   11   -2    1      0.21      0.00
  -10   -1    1      0.00      0.00
   -9   -1    1     -0.19      0.00
   -8   -1    1     -0.32      0.00
   -7   -1    1     -0.38      0.00
   -6   -1    1     -0.29      0.00
   -5   -1    1     -0.24      0.00
   -4   -1    1     -0.36      0.00
   -3   -1    1     -0.73      0.00
   -2   -1    1     -1.47      0.00
   -1   -1    1     -1.76      0.00
    0   -1    1     -0.70      0.00
    1   -1    1      0.63      0.00
    2   -1    1      0.83      0.00
    3   -1    1      0.36      0.00
    4   -1    1     -0.02      0.00
    5   -1    1     -0.26      0.00
    6   -1    1     -0.32      0.00
    7   -1    1     -0.21      0.00
    8   -1    1     -0.09      0.00
    9   -1    1      0.05      0.00
   10   -1    1      0.10      0.00
   11   -1    1      0.01      0.00
  -10    0    1     -0.29      0.00
   -9    0    1     -0.43      0.00
   -8    0    1     -0.62      0.00
   -7    0    1     -0.67      0.00
   -6    0    1     -0.64      0.00
   -5    0    1     -0.80      0.00
   -4    0    1     -1.43      0.00
   -3    0    1     -3.02      0.00
   -2    0    1     -5.15      0.00
   -1    0    1     -6.08      0.00
    0    0    1     -5.31      0.00
    1    0    1     -4.11      0.00
    2    0    1     -3.07      0.00
    3    0    1     -2.07      0.00
    4    0    1     -1.34      0.00
    5    0    1     -0.96      0.00
    6    0    1     -0.69      0.00
    7    0    1     -0.49      0.00
    8    0    1     -0.29      0.00
    9    0    1     -0.13      0.00
   10    0    1     -0.09      0.00
  -11    1    1     -0.22      0.00
  -10    1    1     -0.18      0.00
   -9    1    1     -0.29      0.00
   -8    1    1     -0.48      0.00
   -7    1    1     -0.60      0.00
   -6    1    1     -0.78      0.00
   -5    1    1     -1.11      0.00
   -4    1    1     -2.06      0.00
   -3    1    1     -4.06      0.00
   -2    1    1     -6.07      0.00
   -1    1    1     -6.71      0.00
    0    1    1     -6.10      0.00
    1    1    1     -4.87      0.00
    2    1    1     -3.31      0.00
    3    1    1     -1.98      0.00
    4    1    1     -1.24      0.00
    5    1    1     -0.90      0.00
    6    1    1     -0.71      0.00
    7    1    1     -0.52      0.00
    8    1    1     -0.26      0.00
    9    1    1     -0.04      0.00
   10    1    1      0.09      0.00
  -11    2    1      0.10      0.00
  -10    2    1      0.18      0.00
   -9    2    1      0.07      0.00
   -8    2    1     -0.11      0.00
   -7    2    1     -0.35      0.00
   -6    2    1     -0.53      0.00
   -5    2    1     -0.60      0.00
   -4    2    1     -1.12      0.00
   -3    2    1     -2.18      0.00
   -2    2    1     -3.02      0.00
   -1    2    1     -3.21      0.00
    0    2    1     -2.87      0.00
    1    2    1     -2.10      0.00
    2    2    1     -1.28      0.00
    3    2    1     -0.80      0.00
    4    2    1     -0.66      0.00
    5    2    1     -0.63      0.00
    6    2    1     -0.54      0.00
    7    2    1     -0.31      0.00
    8    2    1     -0.01      0.00
    9    2    1      0.23      0.00
  -11    3    1      0.24      0.00
  -10    3    1      0.28      0.00
   -9    3    1      0.26      0.00
   -8    3    1      0.14      0.00
   -7    3    1     -0.03      0.00
   -6    3    1      0.04      0.00
   -5    3    1      0.35      0.00
   -4    3    1      0.57      0.00
   -3    3    1      0.66      0.00
   -2    3    1      0.63      0.00
   -1    3    1      0.53      0.00
    0    3    1      0.44      0.00
    1    3    1      0.35      0.00
    2    3    1      0.18      0.00
    3    3    1     -0.04      0.00
    4    3    1     -0.23      0.00
    5    3    1     -0.29      0.00
    6    3    1     -0.20      0.00
    7    3    1     -0.05      0.00
    8    3    1      0.12      0.00
    9    3    1      0.22      0.00
  -12    4    1      0.14      0.00
  -11    4    1      0.24      0.00
  -10    4    1      0.33      0.00
   -9    4    1      0.41      0.00
   -8    4    1      0.37      0.00
   -7    4    1      0.31      0.00
   -6    4    1      0.42      0.00
   -5    4    1      0.80      0.00
   -4    4    1      1.39      0.00
   -3    4    1      1.88      0.00
   -2    4    1      2.04      0.00
   -1    4    1      1.88      0.00
    0    4    1      1.46      0.00
    1    4    1      0.93      0.00
    2    4    1      0.51      0.00
    3    4    1      0.21      0.00
    4    4    1      0.06      0.00
    5    4    1      0.05      0.00
    6    4    1      0.03      0.00
    7    4    1      0.02      0.00
    8    4    1      0.02      0.00
  -12    5    1      0.32      0.00
  -11    5    1      0.43      0.00
  -10    5    1      0.50      0.00
   -9    5    1      0.54      0.00
   -8    5    1      0.51      0.00
   -7    5    1      0.36      0.00
   -6    5    1      0.27      0.00
   -5    5    1      0.55      0.00
   -4    5    1      1.07      0.00
   -3    5    1      1.46      0.00
   -2    5    1      1.57      0.00
   -1    5    1      1.36      0.00
    0    5    1      0.91      0.00
    1    5    1      0.50      0.00
    2    5    1      0.21      0.00
    3    5    1      0.06      0.00
    4    5    1      0.04      0.00
    5    5    1      0.04      0.00
    6    5    1     -0.02      0.00
    7    5    1     -0.05      0.00
  -12    6    1      0.41      0.00
  -11    6    1      0.41      0.00
  -10    6    1      0.34      0.00
   -9    6    1      0.34      0.00
   -8    6    1      0.25      0.00
   -7    6    1      0.01      0.00
   -6    6    1     -0.07      0.00
   -5    6    1      0.15      0.00
   -4    6    1      0.42      0.00
   -3    6    1      0.59      0.00
   -2    6    1      0.57      0.00
   -1    6    1      0.37      0.00
    0    6    1      0.10      0.00
    1    6    1     -0.12      0.00
    2    6    1     -0.25      0.00
    3    6    1     -0.26      0.00
    4    6    1     -0.23      0.00
    5    6    1     -0.20      0.00
    6    6    1     -0.15      0.00
  -12    7    1      0.10      0.00
  -11    7    1     -0.04      0.00
  -10    7    1     -0.12      0.00
   -9    7    1     -0.08      0.00
   -8    7    1     -0.14      0.00
   -7    7    1     -0.22      0.00
   -6    7    1     -0.15      0.00
   -5    7    1     -0.04      0.00
   -4    7    1     -0.02      0.00
   -3    7    1     -0.06      0.00
   -2    7    1     -0.11      0.00
   -1    7    1     -0.17      0.00
    0    7    1     -0.25      0.00
    1    7    1     -0.31      0.00
    2    7    1     -0.33      0.00
    3    7    1     -0.33      0.00
    4    7    1     -0.33      0.00
    5    7    1     -0.29      0.00
  -12    8    1     -0.20      0.00
  -11    8    1     -0.31      0.00
  -10    8    1     -0.28      0.00
   -9    8    1     -0.20      0.00
   -8    8    1     -0.13      0.00
   -7    8    1     -0.03      0.00
   -6    8    1      0.04      0.00
   -5    8    1     -0.02      0.00
   -4    8    1     -0.16      0.00
   -3    8    1     -0.23      0.00
   -2    8    1     -0.16      0.00
   -1    8    1     -0.07      0.00
    0    8    1     -0.02      0.00
    1    8    1      0.02      0.00
    2    8    1     -0.03      0.00
    3    8    1     -0.15      0.00
    4    8    1     -0.23      0.00
  -11    9    1     -0.13      0.00
  -10    9    1     -0.05      0.00
   -9    9    1      0.06      0.00
   -8    9    1      0.16      0.00
   -7    9    1      0.22      0.00
   -6    9    1      0.21      0.00
   -5    9    1      0.07      0.00
   -4    9    1     -0.08      0.00
   -3    9    1     -0.07      0.00
   -2    9    1      0.06      0.00
   -1    9    1      0.17      0.00
    0    9    1      0.27      0.00
    1    9    1      0.24      0.00
    2    9    1      0.09      0.00
    3    9    1     -0.03      0.00
  -11   10    1      0.07      0.00
  -10   10    1      0.18      0.00
   -9   10    1      0.25      0.00
   -8   10    1      0.25      0.00
   -7   10    1      0.29      0.00
   -6   10    1      0.28      0.00
   -5   10    1      0.13      0.00
   -4   10    1      0.01      0.00
   -3   10    1      0.02      0.00
   -2   10    1      0.09      0.00
   -1   10    1      0.19      0.00
    0   10    1      0.22      0.00
    1   10    1      0.11      0.00
  -10   11    1      0.20      0.00
   -9   11    1      0.18      0.00
   -8   11    1      0.20      0.00
   -7   11    1      0.33      0.00
   -6   11    1      0.33      0.00
   -5   11    1      0.16      0.00
   -4   11    1      0.02      0.00
   -3   11    1     -0.02      0.00
   -2   11    1      0.03      0.00
   -1   11    1      0.09      0.00
   -8   12    1      0.24      0.00
   -7   12    1      0.37      0.00
   -6   12    1      0.30      0.00
   -5   12    1      0.11      0.00
   -4   12    1     -0.04      0.00
    3  -12    2     -0.12      0.00
    4  -12    2     -0.10      0.00
    5  -12    2     -0.02      0.00
    6  -12    2      0.05      0.00
    7  -12    2      0.12      0.00
    8  -12    2      0.16      0.00
    0  -11    2     -0.38      0.00
    1  -11    2     -0.36      0.00
    2  -11    2     -0.31      0.00
    3  -11    2     -0.27      0.00
    4  -11    2     -0.11      0.00
    5  -11    2      0.09      0.00
    6  -11    2      0.20      0.00
    7  -11    2      0.24      0.00
    8  -11    2      0.21      0.00
    9  -11    2      0.06      0.00
   10  -11    2     -0.10      0.00
   -2  -10    2     -0.13      0.00
   -1  -10    2     -0.31      0.00
    0  -10    2     -0.38      0.00
    1  -10    2     -0.35      0.00
    2  -10    2     -0.33      0.00
    3  -10    2     -0.19      0.00
    4  -10    2      0.09      0.00
    5  -10    2      0.28      0.00
    6  -10    2      0.31      0.00
    7  -10    2      0.27      0.00
    8  -10    2      0.11      0.00
    9  -10    2     -0.14      0.00
   10  -10    2     -0.28      0.00
   11  -10    2     -0.27      0.00
   -3   -9    2      0.02      0.00
   -2   -9    2     -0.12      0.00
   -1   -9    2     -0.26      0.00
    0   -9    2     -0.29      0.00
    1   -9    2     -0.30      0.00
    2   -9    2     -0.27      0.00
    3   -9    2     -0.08      0.00
    4   -9    2      0.15      0.00
    5   -9    2      0.21      0.00
    6   -9    2      0.18      0.00
    7   -9    2      0.08      0.00
    8   -9    2     -0.15      0.00
    9   -9    2     -0.34      0.00
   10   -9    2     -0.33      0.00
   11   -9    2     -0.25      0.00
   -4   -8    2      0.14      0.00
   -3   -8    2      0.09      0.00
   -2   -8    2     -0.05      0.00
   -1   -8    2     -0.14      0.00
    0   -8    2     -0.15      0.00
    1   -8    2     -0.18      0.00
    2   -8    2     -0.15      0.00
    3   -8    2      0.02      0.00
    4   -8    2      0.09      0.00
    5   -8    2      0.07      0.00
    6   -8    2      0.05      0.00
    7   -8    2     -0.06      0.00
    8   -8    2     -0.19      0.00
    9   -8    2     -0.17      0.00
   10   -8    2     -0.09      0.00
   11   -8    2     -0.02      0.00
   12   -8    2      0.10      0.00
   -5   -7    2      0.19      0.00
   -4   -7    2      0.26      0.00
   -3   -7    2      0.21      0.00
   -2   -7    2      0.11      0.00
   -1   -7    2      0.08      0.00
    0   -7    2      0.05      0.00
    1   -7    2      0.03      0.00
    2   -7    2      0.16      0.00
    3   -7    2      0.27      0.00
    4   -7    2      0.25      0.00
    5   -7    2      0.23      0.00
    6   -7    2      0.18      0.00
    7   -7    2      0.11      0.00
    8   -7    2      0.17      0.00
    9   -7    2      0.23      0.00
   10   -7    2      0.19      0.00
   11   -7    2      0.18      0.00
   12   -7    2      0.23      0.00
   -6   -6    2      0.10      0.00
   -5   -6    2      0.26      0.00
   -4   -6    2      0.34      0.00
   -3   -6    2      0.27      0.00
   -2   -6    2      0.17      0.00
   -1   -6    2      0.09      0.00
    0   -6    2      0.08      0.00
    1   -6    2      0.26      0.00
    2   -6    2      0.55      0.00
    3   -6    2      0.70      0.00
    4   -6    2      0.74      0.00
    5   -6    2      0.64      0.00
    6   -6    2      0.45      0.00
    7   -6    2      0.42      0.00
    8   -6    2      0.47      0.00
    9   -6    2      0.34      0.00
   10   -6    2      0.14      0.00
   11   -6    2      0.03      0.00
   12   -6    2      0.03      0.00
   -7   -5    2     -0.02      0.00
   -6   -5    2      0.11      0.00
   -5   -5    2      0.24      0.00
   -4   -5    2      0.25      0.00
   -3   -5    2      0.13      0.00
   -2   -5    2     -0.08      0.00
   -1   -5    2     -0.23      0.00
    0   -5    2     -0.13      0.00
    1   -5    2      0.21      0.00
    2   -5    2      0.58      0.00
    3   -5    2      0.93      0.00
    4   -5    2      1.02      0.00
    5   -5    2      0.71      0.00
    6   -5    2      0.42      0.00
    7   -5    2      0.36      0.00
    8   -5    2      0.27      0.00
    9   -5    2      0.07      0.00
[truncated: 122,871 more chars]
