# Supplementary material for: Bis[tris­(pyridin-2-yl)amine]­iron(II) tris­(di­cyano­methyl­idene)methane­diide
Source: IUCrdata. 2020 Sep 25;5(Pt 9):x201278. doi: 10.1107/S241431462001278X (PMC9462281; doi:10.1107/S241431462001278X)
Supplement: Supplementary file 2 [file x-05-x201278-Isup2.hkl]

data_I                                                                          
_shelx_title ' F02cgp'                                                          
_shelx_refln_list_code          4                                               
_shelx_F_calc_maximum      109.39                                               
_exptl_crystal_F_000       388.00                                               
_reflns_d_resolution_high  0.7951                                               
                                                                                
loop_                                                                           
 _space_group_symop_operation_xyz                                               
 'x, y, z'                                                                      
 '-x, -y, -z'                                                                   
                                                                                
_cell_length_a     9.8291                                                       
_cell_length_b    10.0499                                                       
_cell_length_c    11.0308                                                       
_cell_angle_alpha  98.825                                                       
_cell_angle_beta   90.900                                                       
_cell_angle_gamma 117.747                                                       
                                                                                
_shelx_F_squared_multiplier     1.000                                           
                                                                                
loop_                                                                           
 _refln_index_h                                                                 
 _refln_index_k                                                                 
 _refln_index_l                                                                 
 _refln_F_squared_calc                                                          
 _refln_F_squared_meas                                                          
 _refln_F_squared_sigma                                                         
 _refln_observed_status                                                         
   1   0   0      11610.43      12348.73       152.87 o                         
   2   0   0        305.89        269.39        10.97 o                         
   3   0   0          1.06         -0.42         7.04 o                         
   4   0   0        131.11        110.81         6.82 o                         
   5   0   0        459.83        408.07        39.09 o                         
   6   0   0         16.01         16.90         6.20 o                         
   7   0   0         35.01         32.03         5.57 o                         
   8   0   0        119.66        115.41        17.65 o                         
   9   0   0         28.57         23.31         5.59 o                         
  10   0   0          3.29         12.15         6.36 o                         
 -11   1   0          4.30         -4.53        10.76 o                         
 -10   1   0         25.32         27.02         7.62 o                         
  -9   1   0         19.52         22.34         5.37 o                         
  -8   1   0          6.61          9.86         6.95 o                         
  -7   1   0         26.15         23.52         5.98 o                         
  -6   1   0         93.95        135.48        36.23 o                         
  -5   1   0          5.51         10.55         5.69 o                         
  -4   1   0        128.20        131.47         6.96 o                         
  -3   1   0       2703.69       2556.93        89.56 o                         
  -2   1   0       1436.30       1521.17        69.01 o                         
  -1   1   0        371.58        505.40        32.24 o                         
   0   1   0       5681.39       7648.35       745.38 o                         
   1   1   0         43.49         33.75         9.81 o                         
   2   1   0         15.86         18.05         8.87 o                         
   3   1   0        537.61        535.98        27.13 o                         
   4   1   0          3.25         -1.69         6.08 o                         
   5   1   0        207.67        175.50        11.04 o                         
   6   1   0         97.37         98.18        18.07 o                         
   7   1   0         35.99         36.22         5.50 o                         
   8   1   0         82.93         92.82        11.58 o                         
   9   1   0         23.72         31.58        11.55 o                         
  10   1   0          0.25          9.21         6.08 o                         
 -11   2   0          1.52         13.72         7.56 o                         
 -10   2   0         40.93         42.60         6.29 o                         
  -9   2   0         63.39         61.05         6.01 o                         
  -8   2   0          3.61         -0.70         5.57 o                         
  -7   2   0         44.52         36.98         6.22 o                         
  -6   2   0         17.32          9.79         5.59 o                         
  -5   2   0        609.84        597.91         8.16 o                         
  -4   2   0        683.90        676.58        24.00 o                         
  -3   2   0        320.07        339.23        10.91 o                         
  -2   2   0        149.06        189.36        10.17 o                         
  -1   2   0       5505.98       7945.54       706.43 o                         
   0   2   0       2938.67       3479.06       301.31 o                         
   1   2   0        469.18        530.65        45.10 o                         
   2   2   0          1.97          5.72         6.55 o                         
   3   2   0        178.53        169.48        18.97 o                         
   4   2   0        362.19        308.46        31.69 o                         
   5   2   0        398.89        377.54        55.69 o                         
   6   2   0        103.34         93.71         5.62 o                         
   7   2   0          7.55          9.42         5.62 o                         
   8   2   0          6.64         11.26         5.37 o                         
   9   2   0          7.41          7.06         5.90 o                         
 -11   3   0         26.13         25.59         6.25 o                         
 -10   3   0         96.16         81.86         6.99 o                         
  -9   3   0          7.29          7.72         5.39 o                         
  -8   3   0          9.01          6.10         5.93 o                         
  -7   3   0        131.36        103.32        14.91 o                         
  -6   3   0        213.54        177.98        21.40 o                         
  -5   3   0        461.24        397.75        31.93 o                         
  -4   3   0         98.12        100.35         5.89 o                         
  -3   3   0        923.65       1040.09        56.70 o                         
  -2   3   0          5.86          2.73         5.53 o                         
  -1   3   0       2417.16       2965.94       183.46 o                         
   0   3   0       1602.95       1655.60        35.44 o                         
   1   3   0        257.31        258.67         8.15 o                         
   2   3   0       1200.83       1012.38       168.03 o                         
   3   3   0        225.69        228.39        14.36 o                         
   4   3   0        107.51         89.21        11.51 o                         
   5   3   0         14.36         14.45         5.17 o                         
   6   3   0          0.37         -2.23         5.54 o                         
   7   3   0         28.67         29.18         5.98 o                         
   8   3   0         15.23         20.45         6.24 o                         
   9   3   0          2.09          5.38         6.01 o                         
 -12   4   0          5.01          9.19         6.78 o                         
 -11   4   0         23.02         23.41         5.94 o                         
 -10   4   0         93.82         91.17        10.22 o                         
  -9   4   0          0.54          5.00         5.38 o                         
  -8   4   0          1.51          8.15         5.64 o                         
  -7   4   0        112.25         87.59         8.24 o                         
  -6   4   0         10.76         12.87         5.09 o                         
  -5   4   0        331.35        301.12        20.54 o                         
  -4   4   0          0.49          5.01         5.60 o                         
  -3   4   0        253.06        238.01        14.22 o                         
  -2   4   0       1068.52       1263.01        86.69 o                         
  -1   4   0        436.91        409.28        30.67 o                         
   0   4   0        975.34        993.37        52.91 o                         
   1   4   0       1093.84        989.58        62.00 o                         
   2   4   0        448.03        381.05        22.95 o                         
   3   4   0         16.23         18.21         5.10 o                         
   4   4   0         74.03         76.35         6.64 o                         
   5   4   0        121.01        138.96        20.91 o                         
   6   4   0         12.40         23.01         5.67 o                         
   7   4   0          9.36         16.16         5.62 o                         
   8   4   0          6.13          3.88         6.35 o                         
 -12   5   0          7.90         11.77         6.16 o                         
 -11   5   0          9.82         12.41         5.57 o                         
 -10   5   0         92.23         79.66        10.24 o                         
  -9   5   0          1.73          6.02         6.12 o                         
  -8   5   0          0.75          2.84         4.73 o                         
  -7   5   0        210.53        206.00        25.50 o                         
  -6   5   0        104.48        110.32         8.58 o                         
  -5   5   0         57.66         51.28         5.25 o                         
  -4   5   0        640.33        730.67        43.06 o                         
  -3   5   0         17.39         26.25         4.81 o                         
  -2   5   0       1852.35       1876.85        75.61 o                         
  -1   5   0        107.18        112.63         7.51 o                         
   0   5   0          9.51          7.37         5.11 o                         
   1   5   0        106.72         76.74         5.19 o                         
   2   5   0         41.66         39.23         6.34 o                         
   3   5   0          0.33          0.22         5.56 o                         
   4   5   0          4.20          6.01         5.49 o                         
   5   5   0         10.42         13.82         6.23 o                         
   6   5   0         13.42         15.63         6.39 o                         
   7   5   0          1.81          9.17         6.30 o                         
 -12   6   0         23.41         24.69         6.66 o                         
 -11   6   0         36.74         36.17         5.89 o                         
 -10   6   0         74.90         75.23         5.92 o                         
  -9   6   0          0.29          1.19         5.00 o                         
  -8   6   0         12.25         11.74         5.71 o                         
  -7   6   0        117.91        120.74        13.36 o                         
  -6   6   0        169.51        181.47         5.24 o                         
  -5   6   0        353.62        399.98        32.01 o                         
  -4   6   0          1.38         -0.26         4.33 o                         
  -3   6   0         22.69         29.44         4.84 o                         
  -2   6   0        173.39        170.78         5.65 o                         
  -1   6   0        110.30         93.49         7.02 o                         
   0   6   0        119.64        112.22         5.77 o                         
   1   6   0        270.11        270.25        12.93 o                         
   2   6   0         88.77         76.32         6.07 o                         
   3   6   0         14.97         23.44         5.44 o                         
   4   6   0         10.47         14.34         5.79 o                         
   5   6   0          1.45          4.03         6.23 o                         
   6   6   0         16.70         15.76         5.86 o                         
 -12   7   0          8.55         12.37         6.51 o                         
 -11   7   0          0.48          7.36         5.37 o                         
 -10   7   0          5.01          7.98         5.18 o                         
  -9   7   0          9.37         11.08         5.01 o                         
  -8   7   0         33.77         34.83         5.26 o                         
  -7   7   0        130.80        129.73         9.44 o                         
  -6   7   0         13.71         11.67         5.01 o                         
  -5   7   0          0.48          4.88         4.91 o                         
  -4   7   0         18.99         15.96         5.95 o                         
  -3   7   0        119.00        114.06         5.36 o                         
  -2   7   0         40.82         37.85         5.60 o                         
  -1   7   0         23.89         17.40         4.83 o                         
   0   7   0          8.99         12.78         5.48 o                         
   1   7   0          6.87          8.93         5.12 o                         
   2   7   0         10.82          6.52         5.91 o                         
   3   7   0         11.77         12.95         5.71 o                         
   4   7   0         13.45         17.00         5.79 o                         
   5   7   0         10.30         18.79         6.81 o                         
 -12   8   0         23.74         28.75         6.52 o                         
 -11   8   0         16.12         15.36         5.80 o                         
 -10   8   0         53.86         45.91         5.53 o                         
  -9   8   0         21.03         24.31         5.66 o                         
  -8   8   0         12.32          9.56         5.09 o                         
  -7   8   0        117.58        125.69         7.23 o                         
  -6   8   0        199.11        219.92        21.29 o                         
  -5   8   0         48.91         52.91         5.38 o                         
  -4   8   0          5.58         12.44         4.49 o                         
  -3   8   0         15.04         15.47         4.76 o                         
  -2   8   0         70.97         63.83         5.15 o                         
  -1   8   0         77.39         75.58         5.48 o                         
   0   8   0         20.62         22.05         5.44 o                         
   1   8   0          9.75         11.27         5.84 o                         
   2   8   0         15.77         16.11         5.78 o                         
   3   8   0          1.26         -0.21         5.83 o                         
   4   8   0          2.79          2.49         6.82 o                         
 -11   9   0          9.33          5.04         5.79 o                         
 -10   9   0         35.04         32.89         5.60 o                         
  -9   9   0         84.25         85.14         7.14 o                         
  -8   9   0         32.49         30.49         5.64 o                         
  -7   9   0          2.21          9.74         5.12 o                         
  -6   9   0          0.19         -0.27         4.82 o                         
  -5   9   0         50.57         48.95         5.38 o                         
  -4   9   0         74.37         69.23         4.92 o                         
  -3   9   0         58.77         52.40         5.06 o                         
  -2   9   0         16.99         13.49         4.92 o                         
  -1   9   0         13.84         11.10         5.10 o                         
   0   9   0          2.85          4.60         5.27 o                         
   1   9   0          0.39          0.62         7.26 o                         
   2   9   0          5.08          9.26         6.41 o                         
   3   9   0          1.64          5.31         7.57 o                         
 -11  10   0         20.95         15.14         6.14 o                         
 -10  10   0          2.98         -1.41         6.15 o                         
  -9  10   0          0.15          3.69         5.89 o                         
  -8  10   0         15.66         20.03         9.23 o                         
  -7  10   0          4.56          7.58         6.29 o                         
  -6  10   0         43.22         51.80         6.68 o                         
  -5  10   0         98.22         87.67         7.61 o                         
  -4  10   0         38.16         35.94         5.14 o                         
  -3  10   0          6.19          6.02         5.02 o                         
  -2  10   0          6.09         10.10         5.48 o                         
  -1  10   0         27.97         27.91         5.81 o                         
   0  10   0          6.54         14.09         6.47 o                         
   1  10   0          0.11          0.55         6.85 o                         
 -10  11   0          2.24          5.05         7.02 o                         
  -9  11   0          1.70          5.43         6.19 o                         
  -8  11   0         13.88         19.49         7.52 o                         
  -7  11   0         22.73         18.66         6.19 o                         
  -6  11   0         59.84         52.77         6.40 o                         
  -5  11   0         36.84         34.11         6.45 o                         
  -4  11   0         13.17         12.41         5.16 o                         
  -3  11   0          5.94          7.47         5.42 o                         
  -2  11   0          3.18          2.22         5.99 o                         
  -1  11   0          0.76          0.84         7.17 o                         
   0  11   0          0.85         -0.82         8.07 o                         
  -8  12   0         11.77         11.49         6.32 o                         
  -7  12   0          9.73          8.47         7.04 o                         
  -6  12   0         49.83         37.60         6.67 o                         
  -5  12   0         28.55         23.54         7.21 o                         
  -4  12   0          4.88          8.99         7.32 o                         
  -3  12   0          1.74          0.13         6.12 o                         
   3 -12   1          0.47          5.44         6.45 o                         
   4 -12   1          4.81          6.76         5.47 o                         
   5 -12   1         17.40         17.07         5.50 o                         
   6 -12   1          4.77          5.41         6.02 o                         
   7 -12   1          0.47          6.03         6.42 o                         
   8 -12   1          4.18          1.39         7.19 o                         
   0 -11   1          2.74          2.16         7.07 o                         
   1 -11   1          0.08          0.77         7.38 o                         
   2 -11   1          4.06         12.93         8.56 o                         
   3 -11   1         21.69         23.74         5.44 o                         
   4 -11   1         18.33         17.97         5.08 o                         
   5 -11   1         43.15         43.72         5.17 o                         
   6 -11   1         46.52         39.57         5.95 o                         
   7 -11   1         24.57         26.93         6.14 o                         
   8 -11   1         17.24         24.61         5.98 o                         
   9 -11   1          0.14          2.67         6.29 o                         
  10 -11   1          8.79          5.41         6.95 o                         
  -2 -10   1          2.50         -4.50         6.96 o                         
  -1 -10   1          0.84         -2.02         6.17 o                         
   0 -10   1          0.52         -5.87        10.73 o                         
   1 -10   1          1.04          0.41         5.87 o                         
   2 -10   1         12.02         10.96         5.19 o                         
   3 -10   1         24.34         24.36         4.99 o                         
   4 -10   1         46.08         36.85         5.00 o                         
   5 -10   1         79.06         78.86         5.20 o                         
   6 -10   1          0.62          9.79         9.72 o                         
   7 -10   1         53.61         44.19         7.27 o                         
   8 -10   1          5.02         10.99         5.81 o                         
   9 -10   1         21.97         19.04         5.46 o                         
  10 -10   1         18.46         15.87         5.87 o                         
  11 -10   1         28.73         35.62         6.20 o                         
  -3  -9   1          0.03          5.08         6.77 o                         
  -2  -9   1         13.92         11.85         6.21 o                         
  -1  -9   1         25.34         27.08         6.47 o                         
   0  -9   1         12.48         13.64         6.15 o                         
   1  -9   1         33.97         32.03         4.97 o                         
   2  -9   1         88.51         77.88         5.15 o                         
   3  -9   1         11.72         14.82         4.75 o                         
   4  -9   1          6.86          6.51         4.77 o                         
   5  -9   1         21.18         21.51         4.49 o                         
   6  -9   1          7.97         14.90         9.18 o                         
   7  -9   1         20.51         27.00         6.93 o                         
   8  -9   1         24.72         30.12         5.29 o                         
   9  -9   1         12.30         11.14         5.90 o                         
  10  -9   1          3.60          3.20         5.08 o                         
  11  -9   1         24.62         16.58         6.31 o                         
  -4  -8   1          8.24          4.41         6.41 o                         
  -3  -8   1          7.52         10.86         6.50 o                         
  -2  -8   1         12.89         20.89         5.97 o                         
  -1  -8   1         11.79         13.82         5.63 o                         
   0  -8   1         39.71         30.61         6.80 o                         
   1  -8   1        125.39        108.20         6.96 o                         
   2  -8   1         29.89         29.96         4.76 o                         
   3  -8   1         51.69         52.49         4.80 o                         
   4  -8   1         58.17         57.58         4.80 o                         
   5  -8   1        187.00        191.39         5.94 o                         
   6  -8   1         60.29         76.86         5.73 o                         
   7  -8   1        108.76        111.98         5.88 o                         
   8  -8   1         18.74         25.46         5.49 o                         
   9  -8   1         16.14         23.52         5.48 o                         
  10  -8   1          2.93         -2.14         5.32 o                         
  11  -8   1          0.28         -2.41         5.46 o                         
  12  -8   1          1.48          6.63         6.01 o                         
  -5  -7   1          7.57         16.06         6.28 o                         
  -4  -7   1          0.31          4.58         6.27 o                         
  -3  -7   1         16.26         18.38         6.32 o                         
  -2  -7   1        132.81        137.39        11.84 o                         
  -1  -7   1         66.96         65.86         8.53 o                         
   0  -7   1         27.27         22.83         4.87 o                         
   1  -7   1         90.66         78.65         5.38 o                         
   2  -7   1        179.75        161.95         7.43 o                         
   3  -7   1         85.05         83.13         5.51 o                         
   4  -7   1        462.13        439.96        10.80 o                         
   5  -7   1        271.84        286.17        11.25 o                         
   6  -7   1        108.22        117.10        13.24 o                         
   7  -7   1        131.21        121.58         5.19 o                         
   8  -7   1         15.52         15.52         5.84 o                         
   9  -7   1          2.59          8.56         5.14 o                         
  10  -7   1         11.70          8.28         5.34 o                         
  11  -7   1         22.10         20.36         6.88 o                         
  12  -7   1         29.96         20.65         6.34 o                         
  -6  -6   1          0.96          7.91         5.74 o                         
  -5  -6   1         14.00         26.74         6.45 o                         
  -4  -6   1          1.07          1.69         5.24 o                         
  -3  -6   1          0.97          6.06         5.00 o                         
  -2  -6   1         41.48         30.70         6.24 o                         
  -1  -6   1         27.94         27.06         6.13 o                         
   0  -6   1        198.56        166.30        15.51 o                         
   1  -6   1        386.45        310.11        10.86 o                         
   2  -6   1        249.53        226.26         5.68 o                         
   3  -6   1        178.08        156.08         5.64 o                         
   4  -6   1        322.41        331.78        14.80 o                         
   5  -6   1        102.67        113.53         6.60 o                         
   6  -6   1        315.79        315.30        25.18 o                         
   7  -6   1         66.80         61.16         5.05 o                         
   8  -6   1        199.54        209.55         7.75 o                         
   9  -6   1          3.18          4.71         5.17 o                         
  10  -6   1         49.27         46.18         9.12 o                         
  11  -6   1         24.46         22.07         5.79 o                         
  12  -6   1         14.63         15.38         6.43 o                         
  -7  -5   1          5.58          6.08         5.86 o                         
  -6  -5   1          8.65         16.14         5.52 o                         
  -5  -5   1         58.83         55.67         7.66 o                         
  -4  -5   1        110.03        100.86         7.73 o                         
  -3  -5   1         86.06         68.95         5.87 o                         
  -2  -5   1        147.54        132.65         5.92 o                         
  -1  -5   1        171.07        163.38        11.18 o                         
   0  -5   1        176.13        165.79        12.41 o                         
   1  -5   1        276.08        233.34        11.54 o                         
   2  -5   1        795.81        790.25        33.06 o                         
   3  -5   1       1648.16       1896.29        41.87 o                         
   4  -5   1        964.22       1000.33        41.36 o                         
   5  -5   1         42.77         55.51         7.20 o                         
   6  -5   1        110.21        102.56         5.39 o                         
   7  -5   1        179.24        195.31         7.75 o                         
   8  -5   1         15.49         14.82         4.84 o                         
   9  -5   1         57.63         54.92         5.35 o                         
  10  -5   1         50.97         51.47         7.07 o                         
  11  -5   1         20.66         20.43         6.07 o                         
  12  -5   1         15.34         22.63         6.89 o                         
  -8  -4   1          2.30          4.87         6.21 o                         
  -7  -4   1         11.91         17.09         5.41 o                         
  -6  -4   1         60.87         59.89         5.74 o                         
  -5  -4   1         13.88         14.40         4.92 o                         
  -4  -4   1          7.82          9.42         5.22 o                         
  -3  -4   1          6.56          9.57         5.44 o                         
  -2  -4   1          5.44          3.80         5.47 o                         
  -1  -4   1        998.89        829.02        81.37 o                         
   0  -4   1        697.82        710.97        34.83 o                         
   1  -4   1        191.79        201.87         7.37 o                         
   2  -4   1        748.04        732.30        80.43 o                         
   3  -4   1        241.93        292.82        14.52 o                         
   4  -4   1        508.67        447.43        16.14 o                         
   5  -4   1        493.36        487.22        35.20 o                         
   6  -4   1        347.90        369.27        35.26 o                         
   7  -4   1         29.37         28.45         5.03 o                         
   8  -4   1        119.78        135.17        20.64 o                         
   9  -4   1         36.50         30.76         5.45 o                         
  10  -4   1         53.45         47.95         7.03 o                         
  11  -4   1         40.67         45.63         6.37 o                         
  12  -4   1         21.38         18.57         6.97 o                         
  -9  -3   1          9.45         18.38         6.39 o                         
  -8  -3   1          6.90         10.88         5.49 o                         
  -7  -3   1          2.09         11.54         5.17 o                         
  -6  -3   1        110.76        106.02         8.69 o                         
  -5  -3   1        269.31        247.08        14.75 o                         
  -4  -3   1        108.25        106.29        16.48 o                         
  -3  -3   1        231.87        176.08         9.69 o                         
  -2  -3   1          5.65          3.33         5.62 o                         
  -1  -3   1        732.60        720.81        45.58 o                         
   0  -3   1       1408.63       1572.91        55.72 o                         
   1  -3   1        364.10        401.61        34.12 o                         
   2  -3   1      11966.05      14791.92       217.63 o                         
   3  -3   1        992.06        947.47        78.32 o                         
   4  -3   1         25.28         34.53         5.67 o                         
   5  -3   1        367.91        340.23         9.88 o                         
   6  -3   1        397.04        374.30        33.87 o                         
   7  -3   1         57.55         51.44         5.37 o                         
   8  -3   1          2.48          5.76         5.11 o                         
   9  -3   1         60.00         67.96        12.42 o                         
  10  -3   1         71.47         73.45        17.25 o                         
  11  -3   1         16.24          9.05         6.54 o                         
  -9  -2   1          1.15          0.96         5.92 o                         
  -8  -2   1         14.66         16.68         5.84 o                         
  -7  -2   1         21.24         18.01         6.05 o                         
  -6  -2   1        109.81        135.10        13.24 o                         
  -5  -2   1        272.70        242.42        17.75 o                         
  -4  -2   1         22.87         30.87         5.17 o                         
  -3  -2   1          0.45         -0.13         6.40 o                         
  -2  -2   1          1.87          2.07         6.94 o                         
  -1  -2   1       2046.94       1974.54       133.42 o                         
   0  -2   1       1321.62       1384.80       186.89 o                         
   1  -2   1        226.73        211.91        31.80 o                         
   2  -2   1       3452.27       4221.96       269.61 o                         
   3  -2   1       3796.35       3712.32       180.39 o                         
   4  -2   1       1475.33       1462.78       271.21 o                         
   5  -2   1        967.60        945.97        84.35 o                         
   6  -2   1        123.16        110.45        20.72 o                         
   7  -2   1        115.76        107.14        12.71 o                         
   8  -2   1         76.27         73.97        10.24 o                         
   9  -2   1         21.51         25.05         8.20 o                         
  10  -2   1          8.09         11.01         6.00 o                         
  11  -2   1         12.21         21.93        10.48 o                         
 -10  -1   1          1.21         11.21         5.86 o                         
  -9  -1   1          6.56         11.08         5.65 o                         
  -8  -1   1         61.71         70.62         9.75 o                         
  -7  -1   1        209.50        205.74        40.97 o                         
  -6  -1   1        174.58        156.05        10.64 o                         
  -5  -1   1         25.71         28.40         9.50 o                         
  -4  -1   1        262.75        314.22        34.81 o                         
  -3  -1   1        268.13        309.10        65.55 o                         
  -2  -1   1       1137.64       1046.61        32.41 o                         
  -1  -1   1         49.51         54.13        10.30 o                         
   0  -1   1       4115.28       4387.36       180.74 o                         
   1  -1   1       6532.69       7398.99       935.03 o                         
   2  -1   1       2766.86       2722.64       153.90 o                         
   3  -1   1          6.03          7.53         7.06 o                         
   4  -1   1        855.19        968.34        96.46 o                         
   5  -1   1        872.57        925.07        70.39 o                         
   6  -1   1         70.16         64.18         5.64 o                         
   7  -1   1         13.59          5.48         5.29 o                         
   8  -1   1         26.35         26.85         5.58 o                         
   9  -1   1         11.18          6.83         7.31 o                         
  10  -1   1          5.09         -5.80         6.08 o                         
  11  -1   1         14.06         23.74         7.09 o                         
 -10   0   1         16.66         20.86         6.21 o                         
  -9   0   1         19.39         31.50         5.53 o                         
  -8   0   1         24.64         18.76         5.87 o                         
  -7   0   1          8.64         13.53         5.98 o                         
  -6   0   1        131.32        122.02        10.72 o                         
  -5   0   1          1.04         14.88         5.52 o                         
  -4   0   1        192.97        156.83        21.43 o                         
  -3   0   1        225.62        238.18         9.02 o                         
  -2   0   1        128.85        174.28        27.58 o                         
  -1   0   1       2644.97       3225.71        25.18 o                         
   0   0   1       2705.21       3672.51       500.83 o                         
   1   0   1          2.15         12.47        13.48 o                         
   2   0   1          5.79          0.68         8.64 o                         
   3   0   1        573.21        536.34         9.92 o                         
   4   0   1        569.07        564.54        72.10 o                         
   5   0   1        176.80        172.85        11.22 o                         
   6   0   1          3.53          7.89         6.26 o                         
   7   0   1         25.31         22.19         5.33 o                         
   8   0   1         27.21         28.98         5.46 o                         
   9   0   1         13.85         19.05         6.35 o                         
  10   0   1          5.44         11.89         8.70 o                         
 -11   1   1          7.38         26.60         7.48 o                         
 -10   1   1          1.27          2.80         5.66 o                         
  -9   1   1          4.59          7.86        10.34 o                         
  -8   1   1        125.07        123.81        24.57 o                         
  -7   1   1         76.71         73.98         6.93 o                         
  -6   1   1          7.60          2.25         8.64 o                         
  -5   1   1          3.47         11.47         7.00 o                         
  -4   1   1        734.66        600.21        24.39 o                         
  -3   1   1      11771.76      11414.84        29.79 o                         
  -2   1   1       2230.85       2464.22       153.38 o                         
  -1   1   1       3147.52       4656.24        63.74 o                         
   0   1   1        608.61        802.43        22.33 o                         
   1   1   1         45.56         64.75         8.79 o                         
   2   1   1        753.56        702.11        32.39 o                         
   3   1   1        447.92        444.08        36.55 o                         
   4   1   1        752.19        614.83        47.44 o                         
   5   1   1        336.34        297.41        14.83 o                         
   6   1   1         28.06         21.09         5.07 o                         
   7   1   1         88.92        113.93        13.35 o                         
   8   1   1         11.08         15.56         5.53 o                         
   9   1   1          2.49          5.51         5.90 o                         
  10   1   1          9.72         14.69         7.01 o                         
 -11   2   1          8.72         18.35         6.51 o                         
 -10   2   1          6.51         13.47         6.14 o                         
  -9   2   1         46.31         41.76         5.87 o                         
  -8   2   1          8.84         10.54         5.61 o                         
  -7   2   1        179.32        182.51        20.13 o                         
  -6   2   1        734.19        688.50        37.41 o                         
  -5   2   1       1390.39       1216.09        33.51 o                         
  -4   2   1         28.72         22.68         6.60 o                         
  -3   2   1        922.01        975.66        20.49 o                         
  -2   2   1       5127.07       5884.99       260.72 o                         
  -1   2   1        387.24        466.01        22.73 o                         
   0   2   1       2573.95       3652.90       330.65 o                         
   1   2   1         23.32         21.50         6.79 o                         
   2   2   1         19.18         13.83         5.61 o                         
   3   2   1        484.73        427.82        56.57 o                         
   4   2   1        678.65        551.25        37.20 o                         
   5   2   1        134.24        134.38        20.88 o                         
   6   2   1          3.71          8.45         5.14 o                         
   7   2   1         13.99         14.36         5.11 o                         
   8   2   1         32.97         42.17         6.71 o                         
   9   2   1          2.20         10.30         6.29 o                         
 -11   3   1          5.50          3.79         5.88 o                         
 -10   3   1         37.12         49.23         6.72 o                         
  -9   3   1          0.15         -0.60         6.17 o                         
  -8   3   1        253.27        236.72        28.75 o                         
  -7   3   1        542.94        544.11       151.24 o                         
  -6   3   1         17.69         15.98         8.38 o                         
  -5   3   1          3.35          2.81         5.85 o                         
  -4   3   1         27.73         37.56         6.67 o                         
  -3   3   1        201.11        228.62        27.11 o                         
  -2   3   1         12.51         23.71         6.92 o                         
  -1   3   1        755.39       1121.74        54.63 o                         
   0   3   1          6.57          9.25         6.79 o                         
   1   3   1       1251.13       1162.93       111.83 o                         
   2   3   1        442.36        405.35        32.99 o                         
   3   3   1         86.15         83.59         8.57 o                         
   4   3   1          3.96          5.30         5.46 o                         
   5   3   1         10.94          8.32         5.03 o                         
   6   3   1         30.06         33.02         5.83 o                         
   7   3   1          0.44          0.83         5.46 o                         
   8   3   1          4.21         13.35         5.62 o                         
   9   3   1          3.12          9.48         6.36 o                         
 -12   4   1          3.37          2.80         6.12 o                         
 -11   4   1         15.19         18.70         5.52 o                         
 -10   4   1         30.99         31.84         5.40 o                         
  -9   4   1          1.21          0.40         4.80 o                         
  -8   4   1        178.75        169.69        22.19 o                         
  -7   4   1        390.18        437.30        18.93 o                         
  -6   4   1        106.39         96.00         5.34 o                         
  -5   4   1         19.00         15.53         4.86 o                         
  -4   4   1        363.51        428.53        16.18 o                         
  -3   4   1         96.41        111.52         7.23 o                         
  -2   4   1        658.02        852.35        56.79 o                         
  -1   4   1       1733.56       2050.94       100.21 o                         
   0   4   1        248.21        262.77        19.34 o                         
   1   4   1        425.27        373.84        34.09 o                         
   2   4   1          0.32          2.81         4.97 o                         
   3   4   1         13.80         10.36         5.44 o                         
   4   4   1          0.16         -0.18         5.40 o                         
   5   4   1          1.57          4.14         5.27 o                         
   6   4   1         52.12         59.44         6.94 o                         
   7   4   1          5.83         12.46         6.19 o                         
   8   4   1          0.07          0.08         6.76 o                         
 -12   5   1          5.70          7.06         7.10 o                         
 -11   5   1         30.72         34.64         5.56 o                         
 -10   5   1         30.24         20.74         6.66 o                         
  -9   5   1          9.24          6.48         4.95 o                         
  -8   5   1        132.71        112.41        13.68 o                         
  -7   5   1        159.18        167.52         5.84 o                         
  -6   5   1        148.10        132.70         7.67 o                         
  -5   5   1        147.93        148.61        15.78 o                         
  -4   5   1        166.05        147.82         5.59 o                         
  -3   5   1        778.04        948.02        64.32 o                         
  -2   5   1        649.69        692.65        41.60 o                         
  -1   5   1        194.77        201.64         9.42 o                         
   0   5   1        106.32         90.60         6.44 o                         
   1   5   1        277.71        271.03        20.64 o                         
   2   5   1         61.31         58.87         4.92 o                         
   3   5   1          5.68          9.73         5.52 o                         
   4   5   1         24.94         30.96         5.99 o                         
   5   5   1          4.29          5.30         6.10 o                         
   6   5   1          7.66          4.90         5.98 o                         
   7   5   1          1.97          8.44         6.32 o                         
 -12   6   1          5.57          7.91         5.95 o                         
 -11   6   1         30.69         25.99         5.47 o                         
 -10   6   1         34.53         38.32         5.21 o                         
  -9   6   1          4.22         11.10         5.26 o                         
  -8   6   1        109.03         96.47         5.13 o                         
  -7   6   1         71.26         67.95         4.84 o                         
  -6   6   1         61.60         62.48         4.65 o                         
  -5   6   1         31.24         39.80         5.36 o                         
  -4   6   1          6.36         12.72         5.31 o                         
  -3   6   1        467.48        464.78        19.55 o                         
  -2   6   1        197.60        184.32         5.79 o                         
  -1   6   1         11.10         11.71         4.84 o                         
   0   6   1         99.76         82.15         6.09 o                         
   1   6   1        135.44        128.78         7.05 o                         
   2   6   1          6.26         10.83         5.60 o                         
   3   6   1         48.99         44.19         6.71 o                         
   4   6   1          0.90          1.14         5.94 o                         
   5   6   1         11.62         12.28         5.58 o                         
   6   6   1         15.06         20.88         6.92 o                         
 -12   7   1         23.11         26.18         5.91 o                         
 -11   7   1          8.44         12.77         5.89 o                         
 -10   7   1         21.08         25.17         5.29 o                         
  -9   7   1         42.80         40.87         5.02 o                         
  -8   7   1        119.02        119.74         8.57 o                         
  -7   7   1         93.53         83.82         5.07 o                         
  -6   7   1        102.87         99.63         7.04 o                         
  -5   7   1         85.52         90.87         5.84 o                         
  -4   7   1          9.53         11.60         5.43 o                         
  -3   7   1        211.50        216.81         5.69 o                         
  -2   7   1        283.13        257.99        14.34 o                         
  -1   7   1        111.45         99.58         5.65 o                         
   0   7   1         90.24         82.64         5.65 o                         
   1   7   1         70.98         71.62         5.77 o                         
   2   7   1          1.29          1.60         5.92 o                         
   3   7   1          2.00          3.26         6.38 o                         
   4   7   1          5.68         10.72         6.63 o                         
   5   7   1         15.69         18.76         6.65 o                         
 -12   8   1         30.87         29.46         7.04 o                         
 -11   8   1         13.32          8.66         5.65 o                         
 -10   8   1         34.07         28.62         5.14 o                         
  -9   8   1         39.79         40.78         6.11 o                         
  -8   8   1         14.03         23.44         5.49 o                         
  -7   8   1         10.45          8.16         4.78 o                         
  -6   8   1         28.73         35.89         5.57 o                         
  -5   8   1         34.81         37.55         5.53 o                         
  -4   8   1        115.40        104.90         9.04 o                         
  -3   8   1         53.57         52.12         4.91 o                         
  -2   8   1          5.75          7.92         4.80 o                         
  -1   8   1          9.14          3.28         5.09 o                         
   0   8   1          4.21          3.34         5.60 o                         
   1   8   1         11.37         11.03         5.71 o                         
   2   8   1          0.87          3.45         6.35 o                         
   3   8   1          6.77          6.28         6.37 o                         
   4   8   1          5.67         10.10         7.03 o                         
 -11   9   1          9.09         14.67         5.43 o                         
 -10   9   1         46.11         41.01         7.30 o                         
  -9   9   1         96.82         87.90         5.89 o                         
  -8   9   1         14.15         16.89         5.29 o                         
  -7   9   1          3.59         -3.31         5.82 o                         
  -6   9   1         28.16         20.86         5.35 o                         
  -5   9   1         26.60         29.30         5.63 o                         
  -4   9   1        120.94        116.36        14.83 o                         
  -3   9   1         31.97         24.88         5.20 o                         
  -2   9   1         11.07         11.86         5.21 o                         
  -1   9   1        140.83        128.62         8.58 o                         
   0   9   1        100.51         73.90         6.65 o                         
   1   9   1         20.25         21.26         7.04 o                         
   2   9   1          0.09          6.75         7.97 o                         
   3   9   1          0.11          4.34         7.42 o                         
 -11  10   1          7.50          8.87         6.40 o                         
 -10  10   1          9.80          3.71         5.80 o                         
  -9  10   1          8.96          9.27         5.96 o                         
  -8  10   1          0.54         -4.09         6.22 o                         
  -7  10   1         29.56         27.02         6.32 o                         
  -6  10   1        115.27        119.50         8.32 o                         
  -5  10   1         57.65         40.20         6.38 o                         
  -4  10   1         33.17         36.72         6.48 o                         
  -3  10   1          3.47          1.67         6.76 o                         
  -2  10   1         16.62          8.53         5.69 o                         
  -1  10   1         69.82         46.37         6.18 o                         
   0  10   1          7.64          9.71         6.03 o                         
   1  10   1          3.04          8.80         7.69 o                         
 -10  11   1          5.81          4.44         6.06 o                         
  -9  11   1         41.80         36.62         6.04 o                         
  -8  11   1         18.57         12.79         7.36 o                         
  -7  11   1          1.42         -4.19         6.00 o                         
  -6  11   1         12.18         17.54         6.37 o                         
  -5  11   1         25.12         20.88         6.75 o                         
  -4  11   1         28.56         28.68         7.28 o                         
  -3  11   1          0.07          0.97         7.48 o                         
  -2  11   1         11.30         15.81         6.78 o                         
  -1  11   1         54.88         42.58         8.04 o                         
  -8  12   1          4.19          8.38         6.66 o                         
  -7  12   1          7.15         20.68         6.69 o                         
  -6  12   1          6.26          3.65         7.07 o                         
  -5  12   1          0.66          8.59         7.52 o                         
  -4  12   1          0.11          2.38         8.02 o                         
   3 -12   2          0.97         -5.15         6.71 o                         
   4 -12   2          9.00          8.30         6.37 o                         
   5 -12   2         13.15          9.36         5.40 o                         
   6 -12   2          2.78          6.09         5.31 o                         
   7 -12   2         10.13         10.99         6.20 o                         
   8 -12   2         14.82         18.82         6.83 o                         
   0 -11   2          0.95          8.55         6.51 o                         
   1 -11   2          0.50          0.91         6.53 o                         
   2 -11   2         15.41          9.41         6.77 o                         
   3 -11   2         15.19         13.31         6.09 o                         
   4 -11   2         17.25         21.66         5.07 o                         
   5 -11   2         11.29         11.36         5.00 o                         
   6 -11   2         10.42          8.86         5.01 o                         
   7 -11   2          5.96          4.48         6.50 o                         
   8 -11   2          2.29          6.64         6.19 o                         
   9 -11   2          4.88          6.44         6.89 o                         
  10 -11   2          0.59          7.60         6.46 o                         
  -2 -10   2          1.37         -1.91         6.71 o                         
  -1 -10   2          9.87          5.53         8.51 o                         
   0 -10   2         24.31         25.95         9.25 o                         
   1 -10   2         33.18         31.52         6.00 o                         
   2 -10   2         25.52         31.55         5.90 o                         
   3 -10   2         61.76         58.73         5.05 o                         
   4 -10   2        145.86        125.61        11.58 o                         
   5 -10   2         77.59         81.87         9.94 o                         
   6 -10   2         32.27         32.71         4.85 o                         
   7 -10   2          0.63          0.84         5.83 o                         
   8 -10   2          3.77         14.38         5.53 o                         
   9 -10   2         28.01         27.31         5.32 o                         
  10 -10   2         11.13          9.69         5.55 o                         
  11 -10   2         17.61         14.65         6.01 o                         
  -3  -9   2         10.62         14.86         8.23 o                         
  -2  -9   2         18.15         25.90         6.31 o                         
  -1  -9   2          0.47         -2.63         6.29 o                         
   0  -9   2         18.61         22.67         7.03 o                         
   1  -9   2        127.62        111.04        14.61 o                         
   2  -9   2        117.54        117.03         6.58 o                         
   3  -9   2          0.24          2.47         4.47 o                         
   4  -9   2         10.70          9.15         4.46 o                         
   5  -9   2         27.91         25.55         4.26 o                         
   6  -9   2        254.52        255.33        19.18 o                         
   7  -9   2         82.94         81.21         5.97 o                         
   8  -9   2         26.98         28.13         5.10 o                         
   9  -9   2         50.98         56.63         5.68 o                         
  10  -9   2          6.57         12.73         5.45 o                         
  11  -9   2          2.82          4.20         5.76 o                         
  -4  -8   2          3.22          7.97         6.28 o                         
  -3  -8   2         11.95          7.10         5.38 o                         
  -2  -8   2         64.67         82.27        14.75 o                         
  -1  -8   2         50.58         51.21         5.80 o                         
   0  -8   2         16.68         11.97         7.00 o                         
   1  -8   2          1.59          0.74         5.57 o                         
   2  -8   2         60.06         54.72         4.98 o                         
   3  -8   2          6.68          5.34         4.94 o                         
   4  -8   2        284.91        255.54         6.17 o                         
   5  -8   2        602.49        560.79         6.27 o                         
   6  -8   2        445.03        501.19        29.48 o                         
   7  -8   2          0.21          1.08         5.38 o                         
   8  -8   2          1.75          1.88         5.05 o                         
   9  -8   2         74.86         69.25         5.49 o                         
  10  -8   2          4.58          4.50         5.79 o                         
  11  -8   2          3.83          9.76         6.29 o                         
  12  -8   2          2.08          3.59         7.65 o                         
  -5  -7   2          4.79         13.01         6.69 o                         
  -4  -7   2         18.37         26.96         5.35 o                         
  -3  -7   2         35.71         38.43         5.48 o                         
  -2  -7   2         13.63         21.70         5.22 o                         
  -1  -7   2          6.05          7.39         5.18 o                         
   0  -7   2          3.29          7.70         5.30 o                         
   1  -7   2        198.91        155.11         8.29 o                         
   2  -7   2         99.52         94.50         8.55 o                         
   3  -7   2         96.15         97.66         5.50 o                         
   4  -7   2        774.18        752.86        40.00 o                         
   5  -7   2        773.58        755.21         6.12 o                         
   6  -7   2        609.70        733.79        20.64 o                         
   7  -7   2         11.28         15.60         4.83 o                         
   8  -7   2         16.78         12.31         5.52 o                         
   9  -7   2         12.89         16.15         5.20 o                         
  10  -7   2          0.50          1.96         5.57 o                         
  11  -7   2         12.39         23.19         6.46 o                         
  12  -7   2          3.04          7.42         6.77 o                         
  -6  -6   2          7.54         14.76         5.87 o                         
  -5  -6   2         10.06         14.33         6.45 o                         
  -4  -6   2         29.45         27.13         7.56 o                         
  -3  -6   2         52.78         69.58         6.61 o                         
  -2  -6   2          7.38         12.73         4.99 o                         
  -1  -6   2         14.53         14.23         5.69 o                         
   0  -6   2        103.17        106.90        16.44 o                         
   1  -6   2        519.28        411.91        13.71 o                         
   2  -6   2        166.51        158.82         8.11 o                         
   3  -6   2        143.49        161.34         7.33 o                         
   4  -6   2       1784.50       1903.01        71.51 o                         
   5  -6   2        667.88        618.96         9.86 o                         
   6  -6   2        103.17        107.82         5.55 o                         
   7  -6   2          8.19          9.27         5.33 o                         
   8  -6   2         22.93         21.99         5.18 o                         
   9  -6   2        229.51        242.63        23.83 o                         
  10  -6   2         53.37         45.96         7.05 o                         
  11  -6   2         27.57         20.49         6.46 o                         
  12  -6   2          7.73         14.90         6.80 o                         
  -7  -5   2          0.05          4.49         6.30 o                         
  -6  -5   2         19.22         17.60         5.37 o                         
  -5  -5   2         31.81         36.30         5.43 o                         
  -4  -5   2          0.28          1.91         5.12 o                         
  -3  -5   2         11.94         16.70         5.76 o                         
  -2  -5   2          4.24          6.95         5.47 o                         
  -1  -5   2        124.46        106.56        15.10 o                         
   0  -5   2        147.28        136.78        11.16 o                         
   1  -5   2         58.20         56.11         5.71 o                         
   2  -5   2         34.90         35.07         5.04 o                         
   3  -5   2        450.81        425.26         9.00 o                         
   4  -5   2        854.43        869.92        54.06 o                         
   5  -5   2        276.10        242.80        14.93 o                         
   6  -5   2        227.72        197.20        13.92 o                         
   7  -5   2         46.44         54.27         5.11 o                         
   8  -5   2         18.40         24.65         5.62 o                         
   9  -5   2         67.51         68.08         9.45 o                         
  10  -5   2         10.69         23.56         8.89 o                         
  11  -5   2          5.29          8.84         6.38 o                         
  12  -5   2          2.79          9.02         8.12 o                         
  -8  -4   2          5.44          2.49         5.57 o                         
  -7  -4   2          5.25          9.38         5.22 o                         
  -6  -4   2         58.45         61.12         8.57 o                         
  -5  -4   2        166.76        158.01        16.81 o                         
  -4  -4   2        114.82        116.92        22.68 o                         
  -3  -4   2          4.19          5.86         5.22 o                         
  -2  -4   2         35.12         52.83         8.86 o                         
  -1  -4   2        574.08        507.34        20.53 o                         
   0  -4   2        765.05        771.35        88.34 o                         
   1  -4   2          0.96          6.67         6.78 o                         
   2  -4   2        425.37        487.81        34.60 o                         
   3  -4   2        456.71        419.41        11.68 o                         
   4  -4   2       1160.04       1259.97        49.42 o                         
   5  -4   2        354.03        326.15         6.27 o                         
   6  -4   2        604.75        607.88        56.68 o                         
   7  -4   2        140.90        150.99        12.79 o                         
   8  -4   2         38.63         39.00         5.47 o                         
   9  -4   2         50.10         48.91         5.84 o                         
  10  -4   2         29.50         41.91         6.54 o                         
  11  -4   2         34.37         40.11         6.56 o                         
  -9  -3   2          6.35         12.09         6.07 o                         
  -8  -3   2          0.10          4.92         5.47 o                         
  -7  -3   2          1.64          0.48         5.08 o                         
  -6  -3   2         30.25         42.16         6.32 o                         
  -5  -3   2          3.80         11.13         5.15 o                         
  -4  -3   2        101.88         89.93         5.46 o                         
  -3  -3   2          1.60         -3.26         5.21 o                         
  -2  -3   2         14.99         23.04         6.79 o                         
  -1  -3   2        696.87        520.88        23.58 o                         
   0  -3   2        255.66        222.59         7.63 o                         
   1  -3   2        847.08        865.69        26.13 o                         
   2  -3   2          1.95         -1.89         6.28 o                         
   3  -3   2        868.70        913.66        48.58 o                         
   4  -3   2       1028.35        933.23        36.93 o                         
   5  -3   2          0.97          5.95         5.21 o                         
   6  -3   2        115.70        110.34        11.47 o                         
   7  -3   2         82.43         83.13         8.39 o                         
   8  -3   2        100.43         87.90         5.98 o                         
   9  -3   2         64.79         69.74         5.94 o                         
  10  -3   2         15.74         15.72         5.98 o                         
  11  -3   2          8.34         16.22         6.44 o                         
  -9  -2   2          3.78         10.87         6.64 o                         
  -8  -2   2          0.08          1.80         5.29 o                         
  -7  -2   2         70.88         77.69        10.35 o                         
  -6  -2   2        541.80        523.91        23.15 o                         
  -5  -2   2        157.40        176.43        13.00 o                         
  -4  -2   2         36.25         24.05         5.52 o                         
  -3  -2   2         94.93        107.09         9.92 o                         
  -2  -2   2          1.65          9.85         6.92 o                         
  -1  -2   2       9858.27       9054.54       578.55 o                         
   0  -2   2        291.48        308.55        25.26 o                         
   1  -2   2       1517.36       1499.36        20.33 o                         
   2  -2   2         66.07         68.43         7.30 o                         
   3  -2   2        154.41        143.67         6.95 o                         
   4  -2   2        948.43        993.17        48.99 o                         
   5  -2   2        335.64        325.05         9.85 o                         
   6  -2   2        239.11        210.92        18.12 o                         
   7  -2   2        181.06        170.86         6.24 o                         
   8  -2   2          7.78         10.67         6.05 o                         
   9  -2   2          0.13         -0.33         5.66 o                         
  10  -2   2          0.88          6.32         8.93 o                         
  11  -2   2          7.33         11.26         6.77 o                         
 -10  -1   2          3.65         15.30         6.42 o                         
  -9  -1   2          6.03         13.57         5.49 o                         
  -8  -1   2         19.77         31.53         8.51 o                         
  -7  -1   2          0.24         -1.89        10.31 o                         
  -6  -1   2         71.98         64.31        10.92 o                         
  -5  -1   2        197.26        169.23        11.93 o                         
  -4  -1   2        306.79        249.76        28.52 o                         
  -3  -1   2          1.10         -1.30         6.35 o                         
  -2  -1   2        402.17        374.11        22.69 o                         
  -1  -1   2       4788.28       4764.43        86.39 o                         
   0  -1   2         63.83         75.90        10.61 o                         
   1  -1   2         65.45         48.66        13.92 o                         
   2  -1   2       1908.61       2120.73       335.10 o                         
   3  -1   2        294.11        263.73        42.23 o                         
   4  -1   2       1342.44       1315.10        10.95 o                         
   5  -1   2        511.88        528.00       104.34 o                         
   6  -1   2         32.61         38.16         9.68 o                         
   7  -1   2         18.81         26.99        14.07 o                         
   8  -1   2          4.26          5.41         9.22 o                         
   9  -1   2          0.09         -0.72         5.70 o                         
  10  -1   2         13.77         22.84         7.15 o                         
  11  -1   2          7.45          6.03         7.53 o                         
 -10   0   2          7.49         10.55         5.63 o                         
  -9   0   2          1.88          4.55         5.91 o                         
  -8   0   2         75.79         74.30         6.13 o                         
  -7   0   2         86.91         77.00        10.20 o                         
  -6   0   2         49.04         52.55         7.04 o                         
  -5   0   2          4.02          6.53         6.25 o                         
  -4   0   2         89.17        105.14        24.86 o                         
  -3   0   2        222.62        183.98        15.07 o                         
  -2   0   2       2964.31       3039.14        95.09 o                         
  -1   0   2       3956.55       4471.26        38.28 o                         
   0   0   2        272.90        319.90        15.25 o                         
   1   0   2        403.55        404.62        11.66 o                         
   2   0   2         60.37         86.64        15.01 o                         
   3   0   2        418.45        411.46        74.68 o                         
   4   0   2        475.92        536.53        24.13 o                         
   5   0   2         15.87         15.33         5.67 o                         
   6   0   2          1.61          6.80         6.20 o                         
   7   0   2         23.70         27.50         5.60 o                         
   8   0   2         25.02         26.19         5.97 o                         
   9   0   2          0.06         -2.16         6.53 o                         
  10   0   2         22.66         21.44         6.76 o                         
 -11   1   2         19.00         29.51         6.67 o                         
 -10   1   2          0.55         -3.01         6.17 o                         
  -9   1   2         11.40         10.51         5.88 o                         
  -8   1   2          9.69          7.21         5.75 o                         
  -7   1   2         37.11         36.27         6.61 o                         
  -6   1   2        142.74        123.82        12.96 o                         
  -5   1   2        693.74        668.46        62.69 o                         
  -4   1   2        587.95        531.30        43.79 o                         
  -3   1   2        267.03        253.22         8.19 o                         
  -2   1   2         15.79          7.94         8.46 o                         
  -1   1   2        663.23        988.08        51.95 o                         
   0   1   2       1256.39       1765.07        35.78 o                         
   1   1   2        308.43        276.22        18.36 o                         
   2   1   2        585.99        603.75        21.56 o                         
   3   1   2         13.57         11.37         5.57 o                         
   4   1   2        250.63        191.55        19.20 o                         
   5   1   2         17.00         10.69         5.22 o                         
   6   1   2          0.38          5.88         5.07 o                         
   7   1   2          1.78          4.13         6.19 o                         
   8   1   2         26.28         25.05         6.09 o                         
   9   1   2          9.34         13.51         6.45 o                         
  10   1   2          7.75          8.97         8.48 o                         
 -11   2   2         19.73         23.63         6.65 o                         
 -10   2   2          4.97         -2.07         5.99 o                         
  -9   2   2          0.32          2.45         5.67 o                         
  -8   2   2        204.52        188.66        10.71 o                         
  -7   2   2        341.03        315.53        12.68 o                         
  -6   2   2       1865.34       1922.73        39.56 o                         
  -5   2   2       1177.19       1121.78        73.50 o                         
  -4   2   2        243.54        258.22        18.42 o                         
  -3   2   2         93.08        106.82         7.86 o                         
  -2   2   2        747.43        982.67        30.40 o                         
  -1   2   2       1292.76       2039.92       207.56 o                         
   0   2   2       1182.80       1760.11        21.62 o                         
   1   2   2       1158.28       1186.48       156.56 o                         
   2   2   2        335.71        308.48        19.69 o                         
   3   2   2        388.55        292.58        24.91 o                         
   4   2   2        257.40        203.20         7.22 o                         
   5   2   2          0.61          1.30         5.43 o                         
   6   2   2         17.44         20.72         5.59 o                         
   7   2   2         19.09         16.96         5.67 o                         
   8   2   2          2.99          2.67         7.40 o                         
   9   2   2          0.24          5.92         7.24 o                         
 -11   3   2          5.75          7.29         6.99 o                         
 -10   3   2         10.94          6.33         6.64 o                         
  -9   3   2         79.81         68.09         8.21 o                         
  -8   3   2        770.39        720.08        36.47 o                         
  -7   3   2        206.84        173.36        17.36 o                         
  -6   3   2         35.62         36.37         5.63 o                         
  -5   3   2        428.18        482.89        34.35 o                         
  -4   3   2        292.79        394.26        59.36 o                         
  -3   3   2        410.51        543.31        27.94 o                         
  -2   3   2         97.22        124.76         7.10 o                         
  -1   3   2        411.09        510.82        46.99 o                         
   0   3   2       2716.59       2863.15        22.97 o                         
   1   3   2       1081.14        988.74        36.77 o                         
   2   3   2        128.11        105.92         5.31 o                         
   3   3   2        160.99        135.11         5.90 o                         
   4   3   2         42.44         37.67         5.54 o                         
   5   3   2         20.46         18.59         4.91 o                         
   6   3   2          9.43          9.96         5.48 o                         
   7   3   2          0.22          0.18         6.38 o                         
   8   3   2          0.17          4.75         9.81 o                         
 -12   4   2         12.21         21.41         6.12 o                         
 -11   4   2         57.90         67.97        11.53 o                         
 -10   4   2         50.69         43.35         6.03 o                         
  -9   4   2         13.07         11.18         5.82 o                         
  -8   4   2         68.89         67.62        12.80 o                         
  -7   4   2         73.10         75.53         6.69 o                         
  -6   4   2        452.98        472.84        25.62 o                         
  -5   4   2          3.29          0.41         7.30 o                         
  -4   4   2        218.88        270.67         8.63 o                         
  -3   4   2        799.11       1071.99       125.22 o                         
  -2   4   2        855.10       1130.84       117.29 o                         
  -1   4   2        807.02        983.05        14.20 o                         
   0   4   2       1053.53       1108.20        24.77 o                         
   1   4   2         25.51         22.17         5.28 o                         
   2   4   2          2.05          3.69         5.11 o                         
   3   4   2         97.04         87.56         5.49 o                         
   4   4   2          0.74         -1.38         5.63 o                         
   5   4   2         18.83         18.93         5.48 o                         
   6   4   2          7.62         14.61         5.69 o                         
   7   4   2          0.37         -3.53         5.93 o                         
   8   4   2          3.50         16.85         7.05 o                         
 -12   5   2          3.71          4.97         6.42 o                         
 -11   5   2          8.77         13.34         5.42 o                         
 -10   5   2         51.57         42.66         5.44 o                         
  -9   5   2         79.61         71.87         5.22 o                         
  -8   5   2        108.98         95.82        12.69 o                         
  -7   5   2         47.61         47.99         6.08 o                         
  -6   5   2         71.31         77.40         6.46 o                         
  -5   5   2         11.80          7.87         4.92 o                         
  -4   5   2        169.80        195.87        16.47 o                         
  -3   5   2        481.95        695.44        59.38 o                         
  -2   5   2        546.77        653.06        67.74 o                         
  -1   5   2         73.69         80.73        13.38 o                         
   0   5   2        108.84        102.24         6.78 o                         
   1   5   2         83.66         84.15         6.84 o                         
   2   5   2         22.14         26.17         5.17 o                         
   3   5   2         68.88         71.49         6.32 o                         
   4   5   2          0.72          2.64         5.89 o                         
   5   5   2         19.87         30.50         6.26 o                         
   6   5   2         16.34         10.56         6.07 o                         
   7   5   2          3.49         13.76         8.49 o                         
 -12   6   2          2.12          4.44         6.17 o                         
 -11   6   2         14.83         18.69         5.82 o                         
 -10   6   2         24.01         38.07         5.66 o                         
  -9   6   2         23.94         24.64         5.03 o                         
  -8   6   2         77.46         81.36         5.06 o                         
  -7   6   2        465.50        473.66        44.56 o                         
  -6   6   2        504.63        533.95        28.72 o                         
  -5   6   2        139.21        150.15         5.92 o                         
  -4   6   2        119.90        109.37         7.50 o                         
  -3   6   2         16.45         13.64         5.70 o                         
  -2   6   2        215.74        224.36         9.26 o                         
  -1   6   2        434.20        437.29         8.02 o                         
   0   6   2        220.54        204.35        10.94 o                         
   1   6   2        192.44        171.63         6.22 o                         
   2   6   2         49.16         55.88         6.52 o                         
   3   6   2         27.54         33.18         6.63 o                         
   4   6   2          4.63          7.18         6.02 o                         
   5   6   2         20.15         31.23         6.92 o                         
   6   6   2          8.44         12.28         7.25 o                         
 -12   7   2          0.36          6.30         5.93 o                         
 -11   7   2         26.66         27.95         6.13 o                         
 -10   7   2         85.98         83.46         5.64 o                         
  -9   7   2         28.96         20.89         5.20 o                         
  -8   7   2         43.47         53.62         5.56 o                         
  -7   7   2        165.47        172.36        13.17 o                         
  -6   7   2         92.78         97.69        11.33 o                         
  -5   7   2          0.60         -0.56         5.21 o                         
  -4   7   2         36.95         40.83         5.65 o                         
  -3   7   2         80.66         73.92         6.44 o                         
  -2   7   2        147.90        137.56        10.39 o                         
  -1   7   2         63.60         54.08         6.12 o                         
   0   7   2          5.18          5.65         6.45 o                         
   1   7   2         27.18         30.69         6.16 o                         
   2   7   2         16.76         19.96         5.30 o                         
   3   7   2         15.10         18.23         6.30 o                         
   4   7   2         16.83         17.26         7.26 o                         
   5   7   2         11.29          8.14         6.48 o                         
 -11   8   2         18.92         20.22         5.82 o                         
 -10   8   2         65.62         62.15         6.06 o                         
  -9   8   2         41.42         42.74         5.67 o                         
  -8   8   2         68.33         72.55         5.81 o                         
  -7   8   2        188.89        201.63        14.48 o                         
  -6   8   2        168.61        181.04         6.00 o                         
  -5   8   2         38.17         43.89         5.88 o                         
  -4   8   2          5.86          8.83         5.86 o                         
  -3   8   2          6.70          9.27         6.37 o                         
  -2   8   2         95.49         99.88         8.45 o                         
  -1   8   2         52.72         57.99        11.09 o                         
   0   8   2         64.96         65.62         7.92 o                         
   1   8   2        136.55        121.19         7.43 o                         
   2   8   2         49.38         41.19         6.92 o                         
   3   8   2          7.50         10.07         7.71 o                         
   4   8   2          2.74          3.63         8.12 o                         
 -11   9   2          6.64          7.79         5.90 o                         
 -10   9   2         17.90         14.61         5.33 o                         
  -9   9   2         14.46         17.49         5.33 o                         
  -8   9   2         14.38         13.78         5.47 o                         
  -7   9   2         59.83         63.12         5.65 o                         
  -6   9   2         38.20         40.98         5.57 o                         
  -5   9   2         14.16         21.33         6.06 o                         
  -4   9   2          9.45         12.31         5.96 o                         
  -3   9   2         33.34         37.54         8.08 o                         
  -2   9   2         52.40         52.65         9.31 o                         
  -1   9   2         66.26         52.17         9.95 o                         
   0   9   2         32.51         28.68         6.64 o                         
   1   9   2         11.63          7.67         6.82 o                         
   2   9   2          1.95         11.17         9.61 o                         
 -10  10   2          4.73          1.50         6.17 o                         
  -9  10   2         20.65         22.94         6.09 o                         
  -8  10   2         32.16         38.48         6.07 o                         
  -7  10   2         63.44         63.39         8.51 o                         
  -6  10   2          6.46          8.34         6.02 o                         
  -5  10   2          0.30         10.26         6.43 o                         
  -4  10   2         20.72         26.20         7.80 o                         
  -3  10   2         19.28         30.58         9.50 o                         
  -2  10   2         63.35         47.06         9.95 o                         
  -1  10   2         41.30         44.83        10.47 o                         
   0  10   2         12.15         17.10        10.19 o                         
  -9  11   2         34.11         34.58         7.12 o                         
  -8  11   2         16.67         17.85         8.34 o                         
  -7  11   2         29.30         26.54         6.34 o                         
  -6  11   2         21.72         19.58         6.81 o                         
  -5  11   2          5.13          7.70         6.96 o                         
  -4  11   2          0.67         -8.88         9.56 o                         
  -3  11   2          0.26          5.90         9.67 o                         
  -2  11   2         23.98         11.25        10.15 o                         
  -1  11   2         12.24         12.83        10.30 o                         
  -7  12   2          5.62          8.29         7.18 o                         
  -6  12   2          2.76          2.21         7.59 o                         
  -5  12   2          2.65          2.44         8.69 o                         
   3 -12   3          9.43          9.05         6.42 o                         
   4 -12   3         32.41         25.32         6.12 o                         
   5 -12   3         11.79         18.60         6.41 o                         
   6 -12   3          5.64         11.82         6.37 o                         
   7 -12   3         17.88         16.64         5.77 o                         
   8 -12   3         26.29         19.56         7.12 o                         
   0 -11   3          2.59         11.13         6.55 o                         
   1 -11   3          8.41         11.40         6.44 o                         
   2 -11   3          0.32          0.95         6.09 o                         
   3 -11   3          1.32          7.04         5.65 o                         
   4 -11   3         23.19         29.76         6.05 o                         
   5 -11   3         43.36         42.91         7.74 o                         
   6 -11   3         48.49         47.73         9.50 o                         
   7 -11   3         44.34         38.29         5.00 o                         
   8 -11   3         36.59         35.64         7.59 o                         
   9 -11   3         11.24         12.09         7.76 o                         
  10 -11   3         13.37         12.20         7.07 o                         
  -2 -10   3          6.89         12.10         7.22 o                         
  -1 -10   3          9.04         13.34         6.43 o                         
   0 -10   3          6.68         12.92         6.22 o                         
   1 -10   3          7.67         19.81         6.49 o                         
   2 -10   3          1.17          5.14         5.45 o                         
   3 -10   3         19.64         15.82         5.56 o                         
   4 -10   3         13.70          9.50         6.03 o                         
   5 -10   3          0.88          6.92         5.24 o                         
   6 -10   3         17.00         14.73         4.73 o                         
   7 -10   3         12.72          9.71         4.49 o                         
   8 -10   3         22.54         27.49         6.69 o                         
   9 -10   3          9.14          5.36         5.83 o                         
  10 -10   3         10.50          1.32         5.54 o                         
  11 -10   3          8.76          7.47         6.87 o                         
  -3  -9   3         13.15         20.94         5.88 o                         
  -2  -9   3         14.41         20.23         5.98 o                         
  -1  -9   3         19.63         20.83         5.77 o                         
   0  -9   3         62.29         58.61         5.86 o                         
   1  -9   3         38.06         39.64         5.39 o                         
   2  -9   3          1.59          2.73         4.85 o                         
   3  -9   3          8.53         11.64         5.52 o                         
   4  -9   3         15.15         16.20         5.22 o                         
   5  -9   3        104.86         93.91         4.81 o                         
   6  -9   3        324.71        327.15        23.33 o                         
   7  -9   3         70.95         69.13         5.29 o                         
   8  -9   3         54.65         55.60         8.48 o                         
   9  -9   3         57.79         65.11        10.49 o                         
  10  -9   3         48.93         48.17         7.28 o                         
  11  -9   3         19.63         11.13         6.71 o                         
  -4  -8   3          0.63          4.48         5.90 o                         
  -3  -8   3         39.57         49.09         6.40 o                         
  -2  -8   3         38.85         50.56         9.93 o                         
  -1  -8   3         28.65         41.73         8.53 o                         
   0  -8   3          1.69          0.67         5.63 o                         
   1  -8   3         40.79         45.19         9.42 o                         
   2  -8   3         58.29         50.93         5.49 o                         
   3  -8   3         45.68         45.48         4.93 o                         
   4  -8   3        165.53        176.64        19.67 o                         
   5  -8   3        378.33        356.77        15.23 o                         
   6  -8   3        360.11        373.49        50.73 o                         
   7  -8   3          3.31         13.42         4.90 o                         
   8  -8   3         55.61         65.99        10.63 o                         
   9  -8   3         89.47         93.92        20.33 o                         
  10  -8   3         13.36         15.02         6.16 o                         
  11  -8   3          7.07          3.05         7.15 o                         
  -5  -7   3          5.92          4.13         5.67 o                         
  -4  -7   3         10.80         17.07         6.06 o                         
  -3  -7   3         43.69         59.52        14.20 o                         
  -2  -7   3          2.05          2.92         5.52 o                         
  -1  -7   3         36.99         40.80        11.72 o                         
   0  -7   3         27.49         30.23         5.68 o                         
   1  -7   3         53.53         31.73        11.20 o                         
   2  -7   3        165.79        145.47         8.99 o                         
   3  -7   3        115.77        105.91         7.60 o                         
   4  -7   3          5.89          6.54         4.44 o                         
   5  -7   3        208.11        221.15         9.29 o                         
   6  -7   3        286.85        311.78        26.52 o                         
   7  -7   3         54.46         61.01         5.03 o                         
   8  -7   3         24.22         20.66         5.65 o                         
   9  -7   3        112.55        131.50        31.17 o                         
  10  -7   3         44.60         50.70        10.09 o                         
  11  -7   3         16.09         17.11         7.80 o                         
  -6  -6   3          3.98         11.60         5.86 o                         
  -5  -6   3          2.76         15.55         6.06 o                         
  -4  -6   3          0.37          4.64         5.01 o                         
  -3  -6   3          9.24          0.73         5.74 o                         
  -2  -6   3         94.73        104.40        14.07 o                         
  -1  -6   3        278.09        245.67        29.29 o                         
   0  -6   3         72.65         69.58        10.43 o                         
   1  -6   3         16.35         18.04         5.82 o                         
   2  -6   3         13.19         13.75         5.53 o                         
   3  -6   3        173.78        169.12        11.78 o                         
   4  -6   3         35.55         29.38         5.34 o                         
   5  -6   3         74.35         58.92         4.52 o                         
   6  -6   3         11.22         14.44         4.57 o                         
   7  -6   3         48.19         56.28         6.12 o                         
   8  -6   3        120.00        123.90         6.15 o                         
   9  -6   3         87.88         97.69         6.10 o                         
  10  -6   3         10.90          4.36         6.07 o                         
  11  -6   3          3.59         -0.20         6.25 o                         
  12  -6   3          0.07         -2.63         7.50 o                         
  -7  -5   3         10.89          9.70         5.59 o                         
  -6  -5   3          1.62          6.29         5.55 o                         
  -5  -5   3          0.09          5.19         5.63 o                         
  -4  -5   3         85.03         99.42        21.22 o                         
  -3  -5   3         49.00         54.20         6.70 o                         
  -2  -5   3        217.87        174.98         7.15 o                         
  -1  -5   3        374.18        316.99        27.40 o                         
   0  -5   3         38.67         26.57         7.07 o                         
   1  -5   3        703.35        663.46        43.79 o                         
   2  -5   3         14.27         31.38         8.40 o                         
   3  -5   3        302.54        390.64         7.57 o                         
   4  -5   3          2.26         11.94         5.67 o                         
   5  -5   3        218.50        195.09        23.05 o                         
   6  -5   3        244.38        230.58        14.98 o                         
   7  -5   3        100.65         98.76         5.82 o                         
   8  -5   3        208.95        207.93        14.55 o                         
   9  -5   3         69.65         71.74         6.02 o                         
  10  -5   3         21.17         20.09         6.00 o                         
  11  -5   3         14.01         20.96         6.34 o                         
  -8  -4   3          0.02          4.87         5.92 o                         
  -7  -4   3          2.62         -2.76         5.63 o                         
  -6  -4   3         18.18         23.93         5.35 o                         
  -5  -4   3          0.33         -1.63         5.16 o                         
  -4  -4   3         20.63         29.01         5.89 o                         
  -3  -4   3         39.80         31.83         5.20 o                         
  -2  -4   3        629.02        525.11        37.95 o                         
  -1  -4   3        741.50        612.40        43.14 o                         
   0  -4   3        286.86        297.73        49.83 o                         
   1  -4   3         19.28          5.76         5.78 o                         
   2  -4   3          0.82         11.00         6.12 o                         
   3  -4   3          1.24          4.76         5.84 o                         
   4  -4   3        680.31        722.99        18.11 o                         
   5  -4   3        218.96        184.99         5.84 o                         
   6  -4   3         41.22         47.98         9.36 o                         
   7  -4   3         20.95         20.62         5.34 o                         
   8  -4   3          9.90         19.95         5.67 o                         
   9  -4   3          2.28         15.14         7.46 o                         
  10  -4   3         12.55         11.09         7.96 o                         
  11  -4   3          3.55          1.97         6.46 o                         
  -9  -3   3          5.24          5.96         6.13 o                         
  -8  -3   3         10.85         15.89         5.67 o                         
  -7  -3   3          7.01         10.74         5.97 o                         
  -6  -3   3         70.87         85.50         6.92 o                         
  -5  -3   3        110.57        100.53         8.13 o                         
  -4  -3   3         87.45         89.77         6.24 o                         
  -3  -3   3         39.53         43.74         6.25 o                         
  -2  -3   3       1114.56        984.28       133.06 o                         
  -1  -3   3        828.31        731.99        73.71 o                         
   0  -3   3        242.81        263.75        31.18 o                         
   1  -3   3         16.17         17.72         7.04 o                         
   2  -3   3         39.02         38.13         6.42 o                         
   3  -3   3        952.39        894.10        39.70 o                         
   4  -3   3        630.46        692.55         7.54 o                         
   5  -3   3         15.08         13.83         5.40 o                         
   6  -3   3        144.55        139.49         6.11 o                         
   7  -3   3        225.55        217.36        10.65 o                         
   8  -3   3         46.04         49.44         8.33 o                         
   9  -3   3          1.32          0.31         5.67 o                         
  10  -3   3         25.66         24.63         6.07 o                         
  11  -3   3          1.45          7.78         6.46 o                         
  -9  -2   3          1.37          4.50         5.68 o                         
  -8  -2   3          4.70          8.22         5.40 o                         
  -7  -2   3         12.71         17.01         6.34 o                         
  -6  -2   3         14.21         10.16         5.62 o                         
  -5  -2   3         57.37         50.98         5.92 o                         
  -4  -2   3         76.01         75.58        22.24 o                         
  -3  -2   3         12.16         10.14         5.75 o                         
  -2  -2   3        350.88        288.47        21.88 o                         
  -1  -2   3        431.78        387.37        33.18 o                         
   0  -2   3          9.35          7.82         7.52 o                         
   1  -2   3         66.65         72.12        11.33 o                         
   2  -2   3        990.83       1061.03        16.37 o                         
   3  -2   3        792.30        814.28        12.52 o                         
   4  -2   3        398.06        384.90        26.46 o                         
   5  -2   3         60.10         42.84         9.00 o                         
   6  -2   3        196.23        181.05         6.51 o                         
   7  -2   3         71.32         69.23        14.08 o                         
   8  -2   3         12.57         21.51         5.66 o                         
   9  -2   3         10.48          8.74         5.77 o                         
  10  -2   3         11.68         13.06         7.18 o                         
  11  -2   3          4.03         10.40         6.60 o                         
 -10  -1   3          4.74          9.48         5.88 o                         
  -9  -1   3         33.01         40.16         6.35 o                         
  -8  -1   3         30.71         41.27        10.16 o                         
  -7  -1   3        105.17        104.15        11.99 o                         
  -6  -1   3        133.13        114.51         6.07 o                         
  -5  -1   3         15.19         18.27         5.61 o                         
  -4  -1   3        465.81        433.80        43.50 o                         
  -3  -1   3        375.49        297.16        37.85 o                         
  -2  -1   3       1343.13       1513.49        98.94 o                         
  -1  -1   3          1.67          5.00         7.73 o                         
   0  -1   3        179.98        187.87         9.15 o                         
   1  -1   3        685.04        890.80       128.81 o                         
   2  -1   3        446.59        435.28         9.36 o                         
   3  -1   3       1603.50       1718.40       267.55 o                         
   4  -1   3        850.84        879.42        23.31 o                         
   5  -1   3          2.59          4.05         5.52 o                         
   6  -1   3         19.99         25.74         6.14 o                         
   7  -1   3          9.76         19.71         6.02 o                         
   8  -1   3          9.17          7.61         6.37 o                         
   9  -1   3          4.50         12.96         6.08 o                         
  10  -1   3         19.88         17.64         6.89 o                         
 -10   0   3          1.43         -1.35         6.44 o                         
  -9   0   3          8.06         12.15         6.60 o                         
  -8   0   3          6.74         11.49         5.74 o                         
  -7   0   3         76.16         74.29        10.57 o                         
  -6   0   3        346.94        366.79        82.95 o                         
  -5   0   3          0.64          3.36         5.51 o                         
  -4   0   3        236.73        207.81        22.62 o                         
  -3   0   3        756.54        663.07        47.09 o                         
  -2   0   3       1837.11       1820.78       139.61 o                         
  -1   0   3       2611.19       2966.29        91.88 o                         
   0   0   3        133.45        155.84         9.08 o                         
   1   0   3       1428.19       1908.55        69.43 o                         
   2   0   3       2548.80       2830.08        23.48 o                         
   3   0   3        705.41        668.95        96.73 o                         
   4   0   3         62.30         59.01         9.52 o                         
   5   0   3         43.96         37.30         5.62 o                         
   6   0   3         85.01         81.22         7.00 o                         
   7   0   3         13.60         14.41         5.57 o                         
   8   0   3          2.24          1.07         6.53 o                         
   9   0   3          6.66         11.02         6.29 o                         
  10   0   3         26.23         24.64         7.62 o                         
 -11   1   3          8.32          8.94         6.62 o                         
 -10   1   3          0.64          0.39         7.25 o                         
  -9   1   3         21.00         26.14         5.93 o                         
  -8   1   3         85.12         84.73         7.93 o                         
  -7   1   3         34.91         31.43         5.60 o                         
  -6   1   3        188.59        165.64        21.41 o                         
  -5   1   3        432.55        431.03        89.30 o                         
  -4   1   3       1523.39       1389.96        65.26 o                         
  -3   1   3        492.23        549.46        23.72 o                         
  -2   1   3        822.76       1064.74        59.94 o                         
  -1   1   3        623.87        880.73        13.65 o                         
   0   1   3       2203.47       2898.27        72.28 o                         
   1   1   3         95.94         74.63         9.11 o                         
   2   1   3        118.41        110.33         6.49 o                         
   3   1   3        282.49        247.64        23.65 o                         
   4   1   3        252.56        252.65        23.47 o                         
   5   1   3        236.75        220.96        20.33 o                         
   6   1   3          9.96         13.55         5.81 o                         
   7   1   3         23.36         28.61         6.65 o                         
   8   1   3         37.20         54.94         6.79 o                         
   9   1   3         14.22         16.27         6.61 o                         
 -11   2   3          3.32         12.46         7.09 o                         
 -10   2   3         34.37         40.25         6.67 o                         
  -9   2   3          3.95          6.43         5.67 o                         
  -8   2   3        480.56        427.31        25.50 o                         
  -7   2   3        858.71        933.35        72.35 o                         
  -6   2   3        249.57        203.15        13.74 o                         
  -5   2   3        134.71        146.69         7.79 o                         
  -4   2   3         20.47         24.57         6.41 o                         
  -3   2   3        160.14        147.55         7.58 o                         
  -2   2   3        158.16        228.06        16.36 o                         
  -1   2   3       1164.92       1626.37        42.25 o                         
   0   2   3        672.59        664.33        58.89 o                         
   1   2   3        199.99        176.79        14.25 o                         
   2   2   3         27.83         29.09         6.17 o                         
   3   2   3         38.98         41.87         6.15 o                         
   4   2   3        136.29        118.34         8.88 o                         
   5   2   3        473.44        435.83        26.69 o                         
   6   2   3         43.55         44.79         6.81 o                         
   7   2   3          0.08         -3.90         6.50 o                         
   8   2   3          1.13          2.50         6.99 o                         
   9   2   3          1.83         11.00         6.81 o                         
 -11   3   3         10.94         24.70         6.48 o                         
 -10   3   3         17.65         12.79         7.59 o                         
  -9   3   3        264.61        253.28        24.30 o                         
  -8   3   3        374.59        341.84        24.53 o                         
  -7   3   3        233.39        203.61        32.87 o                         
  -6   3   3         92.48         84.70         7.32 o                         
  -5   3   3        211.20        177.62        18.80 o                         
  -4   3   3        937.08       1007.71       198.47 o                         
  -3   3   3        616.82        751.23        10.94 o                         
  -2   3   3        837.74       1104.46       166.87 o                         
  -1   3   3        690.20        773.06        40.32 o                         
   0   3   3       1438.32       1559.11        16.96 o                         
   1   3   3        531.86        557.57        57.44 o                         
   2   3   3         57.06         50.84         6.65 o                         
   3   3   3        296.81        253.16         7.50 o                         
   4   3   3        276.36        221.89        16.87 o                         
   5   3   3        217.65        161.17        12.27 o                         
   6   3   3          0.78          2.16         7.46 o                         
   7   3   3          6.08          2.36         7.74 o                         
   8   3   3          3.03          4.50         8.56 o                         
 -12   4   3         14.24         13.75        11.30 o                         
 -11   4   3         17.28         15.93         6.49 o                         
 -10   4   3          1.12          0.26         6.01 o                         
  -9   4   3         53.05         57.98         6.13 o                         
  -8   4   3         59.57         49.01         5.78 o                         
  -7   4   3         13.48         10.63         5.66 o                         
  -6   4   3         35.25         29.56         5.58 o                         
  -5   4   3         53.35         42.17         5.90 o                         
  -4   4   3        613.61        638.64        18.12 o                         
  -3   4   3        208.18        269.08         9.04 o                         
  -2   4   3        245.35        292.61        24.18 o                         
  -1   4   3        602.52        683.51        11.90 o                         
   0   4   3        579.22        707.57        14.14 o                         
   1   4   3         47.82         46.66         7.32 o                         
   2   4   3         89.98         79.21         6.49 o                         
   3   4   3        239.98        209.18        12.88 o                         
   4   4   3        161.14        141.20        17.65 o                         
   5   4   3         45.14         53.01         7.51 o                         
   6   4   3          0.21          2.56         7.60 o                         
   7   4   3          2.10          5.86         7.33 o                         
 -12   5   3          2.71          1.03         5.96 o                         
 -11   5   3          0.21          0.88         6.30 o                         
 -10   5   3          3.21         -4.32         6.60 o                         
  -9   5   3         39.94         47.31         9.81 o                         
  -8   5   3        105.36        109.06         6.44 o                         
  -7   5   3         97.20         86.34         6.13 o                         
  -6   5   3        368.12        374.19        59.02 o                         
  -5   5   3        569.10        631.13        20.55 o                         
  -4   5   3        990.83       1131.28        42.15 o                         
  -3   5   3        214.45        245.72        16.12 o                         
  -2   5   3         71.34         92.55         7.50 o                         
  -1   5   3          4.75          7.04         7.87 o                         
   0   5   3        303.39        399.47        12.72 o                         
   1   5   3          3.96          1.58         8.46 o                         
   2   5   3         12.03         18.89         6.60 o                         
   3   5   3         83.21         76.34         6.97 o                         
   4   5   3        118.02        128.16        13.24 o                         
   5   5   3         57.93         56.34         8.11 o                         
   6   5   3          1.07         10.82         7.80 o                         
 -12   6   3          2.38          6.65         5.91 o                         
 -11   6   3          0.13          3.99         5.78 o                         
 -10   6   3         12.11         20.01         5.31 o                         
  -9   6   3         11.43         12.10         5.04 o                         
  -8   6   3         30.52         36.11         5.01 o                         
  -7   6   3        299.65        324.94        17.37 o                         
  -6   6   3        468.35        514.24        24.92 o                         
  -5   6   3        138.39        159.48         7.01 o                         
  -4   6   3         18.85         20.17         5.35 o                         
  -3   6   3          1.00          4.70         5.97 o                         
  -2   6   3         63.03         65.84         8.92 o                         
  -1   6   3         23.79         31.03         8.81 o                         
   0   6   3         75.22         73.29         9.22 o                         
   1   6   3         13.66          8.38         9.12 o                         
   2   6   3         53.19         52.55         7.50 o                         
   3   6   3         49.05         46.12         7.50 o                         
   4   6   3         15.91          8.22         8.87 o                         
   5   6   3         28.26         27.16         9.04 o                         
 -11   7   3          4.12          2.24         5.54 o                         
 -10   7   3         54.62         55.25         5.93 o                         
  -9   7   3         50.08         53.16         5.07 o                         
  -8   7   3         72.49         75.71         6.09 o                         
  -7   7   3        194.80        179.16         7.69 o                         
  -6   7   3        147.89        164.52         5.88 o                         
  -5   7   3        203.36        210.87         8.30 o                         
  -4   7   3          8.51          6.32         5.64 o                         
  -3   7   3          0.66         -3.91         6.63 o                         
  -2   7   3        238.36        234.62        10.01 o                         
  -1   7   3         68.14         59.79         9.29 o                         
   0   7   3          9.10          8.94         8.88 o                         
   1   7   3         11.46         26.44         9.14 o                         
   2   7   3         48.63         35.21        10.02 o                         
   3   7   3         80.06         64.35         8.71 o                         
   4   7   3         10.75         11.65        10.56 o                         
 -11   8   3          4.42         16.48         5.77 o                         
 -10   8   3         13.05         14.71         5.54 o                         
  -9   8   3          0.60          0.81         5.68 o                         
  -8   8   3          6.12         11.60         5.54 o                         
  -7   8   3        121.96        124.65         6.06 o                         
  -6   8   3         64.80         80.15         7.22 o                         
  -5   8   3         69.59         87.18        10.04 o                         
  -4   8   3          0.43          5.76         6.78 o                         
  -3   8   3         21.20         16.43         8.58 o                         
  -2   8   3         33.57         30.26         8.72 o                         
  -1   8   3         14.71         16.90         8.92 o                         
   0   8   3         25.77         22.92         9.36 o                         
   1   8   3         14.31         11.82        11.99 o                         
   2   8   3          5.15         12.55        10.02 o                         
 -11   9   3          5.82          1.17         7.05 o                         
 -10   9   3         24.99         30.17         6.24 o                         
  -9   9   3          6.35         10.56         5.52 o                         
  -8   9   3         33.05         32.07         5.45 o                         
  -7   9   3        123.27        129.55        10.25 o                         
  -6   9   3         37.16         32.94         5.61 o                         
  -5   9   3          0.60          3.52         5.97 o                         
  -4   9   3         11.87         16.66         7.19 o                         
  -3   9   3         36.09         50.99         8.95 o                         
  -2   9   3        201.62        170.98        10.61 o                         
  -1   9   3         31.78         26.69         9.56 o                         
   0   9   3          3.72          3.79         9.62 o                         
   1   9   3          8.60          6.72         9.84 o                         
   2   9   3          5.13         -2.08        10.60 o                         
 -10  10   3          0.69          4.55         5.95 o                         
  -9  10   3          1.75          2.35         6.23 o                         
  -8  10   3          3.60         11.04         6.18 o                         
  -7  10   3          5.57          7.94         6.01 o                         
  -6  10   3          2.81         -1.46         6.46 o                         
  -5  10   3         10.21          6.92         7.77 o                         
  -4  10   3          0.44         14.37         9.03 o                         
  -3  10   3          9.48          1.92         9.22 o                         
  -2  10   3         33.41         20.33         9.50 o                         
  -1  10   3          0.11         17.13         9.67 o                         
   0  10   3          0.03          2.73        10.10 o                         
  -9  11   3          3.48          0.75         6.19 o                         
  -8  11   3          4.25          9.59         6.62 o                         
  -7  11   3         17.64         13.89         6.93 o                         
  -6  11   3         21.11         25.46         7.62 o                         
  -5  11   3         16.00         25.34         9.84 o                         
  -4  11   3          2.88         16.49         9.70 o                         
  -3  11   3          6.88         17.55         9.99 o                         
  -2  11   3         15.61         21.03        10.35 o                         
   3 -12   4          1.72         -0.27         6.18 o                         
   4 -12   4          3.52          8.31         5.63 o                         
   5 -12   4         14.16         17.36         5.95 o                         
   6 -12   4          2.48          9.12         6.25 o                         
   7 -12   4          1.74          4.38         5.92 o                         
   8 -12   4         16.28         12.87         6.01 o                         
   0 -11   4         14.09          6.95         6.78 o                         
   1 -11   4          7.64         12.03         6.33 o                         
   2 -11   4          0.76          1.73         6.34 o                         
   3 -11   4          5.69          4.19         5.69 o                         
   4 -11   4         10.25         10.65         5.53 o                         
   5 -11   4         23.08         23.83         6.04 o                         
   6 -11   4          1.46          9.01         5.55 o                         
   7 -11   4          0.09          3.70         5.95 o                         
   8 -11   4         32.92         29.01         5.90 o                         
   9 -11   4         13.59         24.34        12.37 o                         
  -2 -10   4          0.64         11.21         6.81 o                         
  -1 -10   4          3.00         11.75         6.52 o                         
   0 -10   4         16.52         14.92         7.01 o                         
   1 -10   4          1.23         -2.50         5.38 o                         
   2 -10   4          0.06          3.43         5.52 o                         
   3 -10   4         18.36         20.75         5.95 o                         
   4 -10   4         27.02         30.74         6.99 o                         
   5 -10   4         40.25         51.24         5.47 o                         
   6 -10   4          1.92          7.48         5.37 o                         
   7 -10   4          0.09          3.53         5.02 o                         
   8 -10   4         84.90         82.68         8.86 o                         
   9 -10   4         15.14         20.41         6.30 o                         
  10 -10   4         18.75         27.84         6.83 o                         
  -3  -9   4          2.80          4.44         5.79 o                         
  -2  -9   4          5.78          8.45         5.80 o                         
  -1  -9   4         16.69         16.71         5.38 o                         
   0  -9   4         48.22         58.24        13.14 o                         
   1  -9   4          2.73          5.91         6.35 o                         
   2  -9   4         28.07         26.52         5.41 o                         
   3  -9   4          9.18         17.13         6.10 o                         
   4  -9   4          0.20          8.31         5.42 o                         
   5  -9   4         17.47         20.19         5.90 o                         
   6  -9   4         45.00         44.71         5.57 o                         
   7  -9   4         19.08         29.17         7.98 o                         
   8  -9   4         54.04         51.31         5.12 o                         
   9  -9   4         24.94         30.92         6.29 o                         
  10  -9   4         28.27         40.28         7.05 o                         
  11  -9   4          3.57         -6.22         7.73 o                         
  -4  -8   4          5.02         13.71         5.98 o                         
  -3  -8   4          5.63         12.17         5.82 o                         
  -2  -8   4         51.97         71.10         9.12 o                         
  -1  -8   4         25.14         25.52         5.17 o                         
   0  -8   4          1.74          2.74         5.46 o                         
   1  -8   4          0.78          2.49         6.82 o                         
   2  -8   4         26.95         27.15         6.75 o                         
   3  -8   4        255.77        237.41        24.55 o                         
   4  -8   4        102.04         93.07        10.01 o                         
   5  -8   4         49.34         67.49        12.90 o                         
   6  -8   4          3.15         11.43         5.03 o                         
   7  -8   4         19.56         17.74         5.05 o                         
   8  -8   4         99.21         95.25         9.61 o                         
   9  -8   4         19.66         27.16         6.02 o                         
  10  -8   4         27.57         39.00         6.50 o                         
  11  -8   4          5.90          8.15         6.46 o                         
  -5  -7   4          2.42          4.13         6.44 o                         
  -4  -7   4          7.26          8.42         5.33 o                         
  -3  -7   4          0.77         -0.20         5.81 o                         
  -2  -7   4          0.09         -6.00         6.00 o                         
  -1  -7   4         12.65         14.76         5.54 o                         
   0  -7   4         93.14         94.98        12.04 o                         
   1  -7   4        118.21        129.92        21.61 o                         
   2  -7   4         73.67         62.96         5.02 o                         
   3  -7   4        204.08        178.22         7.75 o                         
   4  -7   4        107.55        105.75         8.64 o                         
   5  -7   4         37.65         38.60         4.93 o                         
   6  -7   4          1.03          2.92         6.40 o                         
   7  -7   4          6.45          9.94         4.86 o                         
   8  -7   4         89.38         98.21        10.80 o                         
   9  -7   4         21.88         27.50         5.86 o                         
  10  -7   4         10.22         23.25         6.21 o                         
  11  -7   4          3.66          0.45         6.40 o                         
  -6  -6   4         13.77         16.73         6.56 o                         
  -5  -6   4          7.83          8.09         5.63 o                         
  -4  -6   4         29.47         34.01         5.26 o                         
  -3  -6   4          0.88          4.87         5.47 o                         
  -2  -6   4        263.89        239.29        30.27 o                         
  -1  -6   4        213.04        213.20        14.83 o                         
   0  -6   4        132.91        126.29         8.14 o                         
   1  -6   4         43.04         42.30         6.62 o                         
   2  -6   4         49.15         45.42         5.11 o                         
   3  -6   4         69.93         69.13         5.15 o                         
   4  -6   4          0.79          5.04         5.11 o                         
   5  -6   4         13.96          9.17         4.89 o                         
   6  -6   4          5.54          5.89         4.78 o                         
   7  -6   4         17.64         24.19         5.39 o                         
   8  -6   4         62.81         72.78         5.87 o                         
   9  -6   4         36.44         33.28         5.85 o                         
  10  -6   4         16.10          4.74        11.09 o                         
  11  -6   4          2.92          4.45         6.41 o                         
  -7  -5   4          0.48         -1.89         5.51 o                         
  -6  -5   4          0.24          1.64         5.34 o                         
  -5  -5   4          9.13         13.86         5.64 o                         
  -4  -5   4         14.92         16.84         5.33 o                         
  -3  -5   4        117.73        118.16         9.24 o                         
  -2  -5   4        607.98        532.73        58.43 o                         
  -1  -5   4        121.59        105.41        12.28 o                         
   0  -5   4         40.59         46.13        11.71 o                         
   1  -5   4         38.83         33.84         6.33 o                         
   2  -5   4          3.30          2.03         6.10 o                         
   3  -5   4         29.12         24.65         5.47 o                         
   4  -5   4         30.44         33.53         6.21 o                         
   5  -5   4        211.83        201.02         6.41 o                         
   6  -5   4        158.23        158.89        11.81 o                         
   7  -5   4         22.90         27.90         6.39 o                         
   8  -5   4          9.41         14.54         5.63 o                         
   9  -5   4          7.76          6.80         5.80 o                         
  10  -5   4          5.34          1.31         6.13 o                         
  11  -5   4          2.04          4.71         6.41 o                         
  -8  -4   4          3.55         -3.59         5.92 o                         
  -7  -4   4         38.91         38.29         8.66 o                         
  -6  -4   4          6.12         10.21         5.49 o                         
  -5  -4   4         41.16         53.49         4.87 o                         
  -4  -4   4         68.28         70.19        22.76 o                         
  -3  -4   4         71.95         78.10        13.15 o                         
  -2  -4   4       1535.98       1461.95       182.55 o                         
  -1  -4   4        143.70        129.30         8.26 o                         
   0  -4   4        108.46        118.41        16.81 o                         
   1  -4   4        246.63        300.14        17.37 o                         
   2  -4   4         13.22         10.43         5.34 o                         
   3  -4   4       1810.45       1924.99        59.76 o                         
   4  -4   4        641.05        638.64        10.11 o                         
   5  -4   4        137.85        118.67         8.06 o                         
   6  -4   4        220.91        206.33        13.87 o                         
   7  -4   4        113.13        122.02        22.20 o                         
   8  -4   4         51.39         60.90         6.06 o                         
   9  -4   4         30.92         23.56        10.83 o                         
  10  -4   4         12.57         16.70         8.19 o                         
  11  -4   4          5.72         16.32         6.45 o                         
  -9  -3   4          0.88          7.73         6.48 o                         
  -8  -3   4          2.58          9.17         5.41 o                         
  -7  -3   4         34.44         29.97         6.01 o                         
  -6  -3   4          5.95          5.34         5.74 o                         
  -5  -3   4         52.37         60.49        13.92 o                         
  -4  -3   4        176.36        171.95        19.06 o                         
  -3  -3   4         13.34         16.29         6.30 o                         
  -2  -3   4        508.03        526.47        54.15 o                         
  -1  -3   4         10.85          9.46         5.84 o                         
   0  -3   4         69.07         65.55         7.96 o                         
   1  -3   4        843.44        852.35        18.35 o                         
   2  -3   4        164.79        168.75        10.33 o                         
   3  -3   4        895.27       1103.28       114.76 o                         
   4  -3   4        567.19        597.95        83.49 o                         
   5  -3   4         45.70         33.63         5.21 o                         
   6  -3   4         56.65         59.93         7.19 o                         
   7  -3   4         56.78         58.68         5.68 o                         
   8  -3   4          8.67         15.85         6.19 o                         
   9  -3   4          2.51         -2.09         9.81 o                         
  10  -3   4          0.51          6.50         6.12 o                         
  11  -3   4          0.26         20.13         7.25 o                         
  -9  -2   4         20.92         25.17         6.60 o                         
  -8  -2   4         28.79         44.38         6.80 o                         
  -7  -2   4         44.20         66.05         6.71 o                         
  -6  -2   4        105.93        110.23         7.67 o                         
  -5  -2   4        120.35        117.95         6.09 o                         
  -4  -2   4         94.88         84.00         5.89 o                         
  -3  -2   4        249.78        222.63        19.25 o                         
  -2  -2   4       1324.42       1169.61       133.86 o                         
  -1  -2   4        470.14        451.96        47.99 o                         
   0  -2   4         16.18         31.91         6.74 o                         
   1  -2   4        191.49        219.50        23.78 o                         
   2  -2   4        663.22        630.06         9.14 o                         
   3  -2   4       1077.70       1137.82        30.75 o                         
   4  -2   4        631.23        610.42        21.56 o                         
   5  -2   4        447.90        405.29         8.08 o                         
   6  -2   4        329.42        322.76         7.32 o                         
   7  -2   4        133.07        121.84         6.14 o                         
   8  -2   4          0.29          2.42         8.29 o                         
   9  -2   4         19.88         28.18        10.33 o                         
  10  -2   4         14.11          2.44        12.68 o                         
 -10  -1   4          1.19          4.89         6.59 o                         
  -9  -1   4         23.30         27.06         6.21 o                         
  -8  -1   4         16.05         25.20         6.50 o                         
  -7  -1   4          0.34          5.75         6.32 o                         
  -6  -1   4         41.98         33.58         5.52 o                         
  -5  -1   4        117.86         96.07         8.08 o                         
  -4  -1   4         73.17         65.77        17.91 o                         
  -3  -1   4        167.63        128.91        11.54 o                         
  -2  -1   4       1010.29        916.66        72.71 o                         
  -1  -1   4        131.11        133.84        13.59 o                         
   0  -1   4          6.20         11.54         7.30 o                         
   1  -1   4        557.37        633.98        36.13 o                         
   2  -1   4        987.41        958.78        14.80 o                         
   3  -1   4       2016.58       2211.53       295.71 o                         
   4  -1   4        110.20        110.30        19.44 o                         
   5  -1   4          3.87          4.18         5.46 o                         
   6  -1   4         42.55         42.40         6.35 o                         
   7  -1   4        104.27        113.29         6.78 o                         
   8  -1   4          4.96          8.29         8.50 o                         
   9  -1   4          6.48         10.21         6.07 o                         
  10  -1   4         18.24         13.41         6.71 o                         
 -10   0   4          1.43          2.40         7.06 o                         
  -9   0   4         37.56         39.52         6.31 o                         
  -8   0   4         25.33         27.22         6.34 o                         
  -7   0   4        103.76        117.48        21.81 o                         
  -6   0   4        120.17         98.50         9.37 o                         
  -5   0   4        212.57        214.55        52.14 o                         
  -4   0   4        359.63        353.84        75.24 o                         
  -3   0   4        408.69        363.09        45.14 o                         
  -2   0   4        443.09        409.58        36.91 o                         
  -1   0   4        488.81        521.54        15.84 o                         
   0   0   4       1776.07       2299.26       189.31 o                         
   1   0   4         30.51         44.30        11.87 o                         
   2   0   4          2.60         13.41         7.37 o                         
   3   0   4        155.71        155.34        29.54 o                         
   4   0   4         23.36         15.21         5.58 o                         
   5   0   4        123.50        110.51         5.80 o                         
   6   0   4        107.60        104.11         6.32 o                         
   7   0   4         90.78        105.75        26.46 o                         
   8   0   4         20.54         35.55         7.54 o                         
   9   0   4         28.71         23.90         6.49 o                         
  10   0   4         13.37         12.74         9.29 o                         
 -11   1   4          4.98          9.11         7.48 o                         
 -10   1   4          0.11         -1.46         6.31 o                         
  -9   1   4         23.41         24.80         6.02 o                         
  -8   1   4          8.37         20.64         7.37 o                         
  -7   1   4        155.38        149.00        20.17 o                         
  -6   1   4        217.34        196.40        19.30 o                         
  -5   1   4        165.60        123.11         9.85 o                         
  -4   1   4       1327.61       1190.98       133.86 o                         
  -3   1   4       1980.74       1966.19       155.29 o                         
  -2   1   4       2333.10       2482.17       222.43 o                         
  -1   1   4       1165.29       1533.22        14.99 o                         
   0   1   4         72.91         74.34         8.20 o                         
   1   1   4          3.96         14.74         7.22 o                         
   2   1   4        192.95        174.25         7.77 o                         
   3   1   4        170.22        154.04        13.05 o                         
   4   1   4        288.50        315.27        33.18 o                         
   5   1   4        327.77        350.80        77.63 o                         
   6   1   4        143.47        133.10        10.68 o                         
   7   1   4         61.61         73.59         6.91 o                         
   8   1   4         20.80         33.81         6.78 o                         
   9   1   4         10.00         17.16         7.49 o                         
 -11   2   4          0.10          1.04         6.46 o                         
 -10   2   4          0.16          6.73         6.65 o                         
  -9   2   4         40.19         46.57         5.99 o                         
  -8   2   4         54.00         45.67         5.95 o                         
  -7   2   4        287.47        325.05        24.84 o                         
  -6   2   4        100.30         86.03         5.96 o                         
  -5   2   4         11.70         13.43         6.02 o                         
  -4   2   4        968.38        938.32       185.48 o                         
  -3   2   4        938.39       1044.93        44.32 o                         
  -2   2   4        383.08        378.64        55.15 o                         
  -1   2   4        616.40        688.45        12.31 o                         
   0   2   4         12.32         22.64         8.95 o                         
   1   2   4         35.04         45.45         6.04 o                         
   2   2   4        536.46        521.79        24.61 o                         
   3   2   4         65.32         56.94         6.03 o                         
   4   2   4        377.72        356.92        30.35 o                         
   5   2   4        520.16        574.50        51.09 o                         
   6   2   4         98.86         93.65         8.04 o                         
   7   2   4         13.81          9.32         6.79 o                         
   8   2   4          2.35          8.60         6.93 o                         
 -11   3   4         10.95          7.84         6.68 o                         
 -10   3   4         18.71         28.70        11.01 o                         
  -9   3   4          4.34         11.67         5.71 o                         
  -8   3   4          1.59          1.12         5.78 o                         
  -7   3   4         17.93         20.53         6.78 o                         
  -6   3   4          4.87          7.76         5.52 o                         
  -5   3   4         22.59         20.40         6.20 o                         
  -4   3   4        325.40        307.06        22.90 o                         
  -3   3   4        175.44        195.05         8.47 o                         
  -2   3   4         35.49         49.88         7.95 o                         
  -1   3   4        130.54        114.93        11.30 o                         
   0   3   4          4.25          7.87         8.33 o                         
   1   3   4        167.50        183.16        19.30 o                         
   2   3   4        212.06        182.73         6.73 o                         
   3   3   4        253.43        246.22         7.52 o                         
   4   3   4        299.42        262.09        16.57 o                         
   5   3   4         39.13         40.56         7.55 o                         
   6   3   4         57.16         70.40         7.96 o                         
   7   3   4          3.80          6.66         7.05 o                         
   8   3   4         15.79         15.09         7.64 o                         
 -11   4   4         27.58         29.72         6.68 o                         
 -10   4   4          1.34         -0.05         6.07 o                         
  -9   4   4         33.46         28.89         5.86 o                         
  -8   4   4         62.13         55.21        10.50 o                         
  -7   4   4        182.05        164.27        17.01 o                         
  -6   4   4         29.32         22.89         5.39 o                         
  -5   4   4        348.84        320.24         7.25 o                         
  -4   4   4       1041.02        977.68        44.86 o                         
  -3   4   4       1405.77       1569.25        16.04 o                         
  -2   4   4        387.63        485.16        35.83 o                         
  -1   4   4          2.56         -7.71         7.71 o                         
   0   4   4        241.24        230.04         9.71 o                         
   1   4   4        116.01         97.18         8.91 o                         
   2   4   4         30.94         26.10         7.46 o                         
   3   4   4          2.70          8.37         5.92 o                         
   4   4   4         65.00         69.76         7.08 o                         
   5   4   4         62.83         67.27         7.68 o                         
   6   4   4          0.07         -1.21         7.72 o                         
   7   4   4          6.37         11.26         8.38 o                         
 -11   5   4          0.32          5.72         6.42 o                         
 -10   5   4         18.81         25.00        14.24 o                         
  -9   5   4         11.29         12.15         7.06 o                         
  -8   5   4         11.03         10.15         8.93 o                         
  -7   5   4         67.18         63.09        11.02 o                         
  -6   5   4         80.55         74.86         6.67 o                         
  -5   5   4        333.60        356.73        10.26 o                         
  -4   5   4         66.46         68.42         5.56 o                         
  -3   5   4        104.57        124.02         6.34 o                         
  -2   5   4        342.31        372.97         9.92 o                         
  -1   5   4         42.22         38.30         8.46 o                         
   0   5   4         28.20         23.87         8.58 o                         
   1   5   4         19.83         29.14         8.69 o                         
   2   5   4         26.60         39.44        11.15 o                         
   3   5   4         32.62         31.30         7.41 o                         
   4   5   4         56.85         54.73         7.43 o                         
   5   5   4         11.80         16.54         9.01 o                         
   6   5   4          1.05          2.51         8.86 o                         
 -11   6   4          1.45          2.81         5.66 o                         
 -10   6   4          5.68          3.01         5.13 o                         
  -9   6   4          8.90         11.75         6.56 o                         
  -8   6   4        189.80        165.30         5.56 o                         
  -7   6   4        166.20        172.90         6.08 o                         
  -6   6   4         80.34         87.06         5.59 o                         
  -5   6   4         51.31         55.59         7.15 o                         
  -4   6   4          2.15          2.18         5.33 o                         
  -3   6   4         94.51        127.18        16.37 o                         
  -2   6   4         62.21         75.40         8.49 o                         
  -1   6   4         10.70          8.39         8.15 o                         
   0   6   4          7.17          5.74         8.53 o                         
   1   6   4          0.28          4.22         9.16 o                         
   2   6   4         10.22         12.27         9.40 o                         
   3   6   4         34.79         30.10         8.53 o                         
   4   6   4         26.83         29.45        10.50 o                         
   5   6   4          0.27          6.68         9.63 o                         
 -11   7   4         11.08         11.00         5.45 o                         
 -10   7   4          9.71         14.86         5.39 o                         
  -9   7   4          9.45         11.78         5.61 o                         
  -8   7   4         27.28         26.33         4.80 o                         
  -7   7   4          2.46         11.00         6.02 o                         
  -6   7   4          7.49          5.28         5.32 o                         
  -5   7   4          0.56          5.49         5.49 o                         
  -4   7   4          1.05          0.77         6.08 o                         
  -3   7   4        196.82        226.77         9.79 o                         
  -2   7   4         48.27         68.38         8.78 o                         
  -1   7   4          3.51          7.57         8.78 o                         
   0   7   4         18.74         21.77         8.81 o                         
   1   7   4          0.45         14.51         8.91 o                         
   2   7   4          5.15          6.72         9.61 o                         
   3   7   4         11.93         20.81         9.99 o                         
   4   7   4         10.62          7.64        13.68 o                         
 -11   8   4          6.79          1.05         6.06 o                         
 -10   8   4         14.15         15.65         5.24 o                         
  -9   8   4          3.65         10.81         4.94 o                         
  -8   8   4         29.07         27.33         5.73 o                         
  -7   8   4         59.24         70.04         8.36 o                         
  -6   8   4         80.74         91.76         5.98 o                         
  -5   8   4         18.82         25.85         6.00 o                         
  -4   8   4          7.27          5.53         7.10 o                         
  -3   8   4        112.92        114.33         9.33 o                         
  -2   8   4         73.75         76.39         9.20 o                         
  -1   8   4          2.46          4.25        10.66 o                         
   0   8   4         21.71         17.30         9.09 o                         
   1   8   4          8.31         -7.85         9.28 o                         
   2   8   4         16.58         18.37        10.02 o                         
   3   8   4          3.44          8.07        13.28 o                         
 -10   9   4          7.57         10.29         5.92 o                         
  -9   9   4          3.65          9.28         5.61 o                         
  -8   9   4         23.45         23.47         5.85 o                         
  -7   9   4         14.92         23.17         5.87 o                         
  -6   9   4          0.46          3.58         6.06 o                         
  -5   9   4          0.41          4.46         6.81 o                         
  -4   9   4          0.85         16.62         8.67 o                         
  -3   9   4         92.37         89.42         9.47 o                         
  -2   9   4         58.68         46.54         9.67 o                         
  -1   9   4          0.70         -9.09         9.09 o                         
   0   9   4          2.59         -7.17         9.90 o                         
   1   9   4          1.05         13.69        12.07 o                         
  -9  10   4          8.31         14.83         6.31 o                         
  -8  10   4         15.00         14.49         6.24 o                         
  -7  10   4         30.12         38.92         7.44 o                         
  -6  10   4         18.62         21.90         6.91 o                         
  -5  10   4         38.63         27.29         9.48 o                         
  -4  10   4         36.47         41.31         9.31 o                         
  -3  10   4         28.87         34.17         9.56 o                         
  -2  10   4          8.11         23.91         9.68 o                         
  -1  10   4          2.61          0.78         9.84 o                         
  -8  11   4         24.50         20.72         6.73 o                         
  -7  11   4         39.06         42.52         7.68 o                         
  -6  11   4          8.83          7.57         9.81 o                         
  -5  11   4          1.61          9.08         9.73 o                         
  -4  11   4          0.75          8.39         9.85 o                         
  -3  11   4          5.92          9.40         9.98 o                         
   3 -12   5          7.85         13.34         6.21 o                         
   4 -12   5          6.84          8.40         6.15 o                         
   5 -12   5          1.63         -2.38         5.60 o                         
   6 -12   5          4.01          5.19         6.48 o                         
   7 -12   5          2.17          4.68         6.22 o                         
   1 -11   5          2.92          1.24         5.66 o                         
   2 -11   5          9.68         11.57         5.99 o                         
   3 -11   5          3.58         -0.51         6.19 o                         
   4 -11   5          7.17          9.30         5.67 o                         
   5 -11   5         12.95         14.24         5.98 o                         
   6 -11   5          0.83         -0.29         5.48 o                         
   7 -11   5          3.57          7.24         5.67 o                         
   8 -11   5          6.30         11.80         5.85 o                         
   9 -11   5          4.32         13.64         8.68 o                         
  -1 -10   5          8.28         14.09         5.68 o                         
   0 -10   5          7.73         15.88         7.63 o                         
   1 -10   5          5.29          2.43         5.84 o                         
   2 -10   5         34.27         48.11        14.01 o                         
   3 -10   5         35.58         39.21         5.30 o                         
   4 -10   5         31.18         43.63         5.51 o                         
   5 -10   5         25.57         31.44         5.48 o                         
   6 -10   5         22.89         17.46         5.52 o                         
   7 -10   5          3.37         11.30         5.38 o                         
   8 -10   5          9.16          8.32         5.16 o                         
   9 -10   5         10.04          7.37         9.25 o                         
  10 -10   5         19.76          8.46         6.84 o                         
  -3  -9   5          1.21          3.07         6.54 o                         
  -2  -9   5          0.49          0.73         5.53 o                         
  -1  -9   5         17.23         18.21         5.47 o                         
   0  -9   5         27.65         35.37         5.37 o                         
   1  -9   5          4.44          2.37         5.12 o                         
   2  -9   5         28.94         29.01         5.46 o                         
   3  -9   5         24.83         22.64         6.60 o                         
   4  -9   5         55.49         61.84         5.14 o                         
   5  -9   5         46.54         54.88         5.84 o                         
   6  -9   5          9.35          8.71         5.20 o                         
   7  -9   5         57.60         65.33         5.67 o                         
   8  -9   5        115.94        123.89        19.30 o                         
   9  -9   5         28.48         32.25         6.91 o                         
  10  -9   5         11.13         18.54         9.36 o                         
  -4  -8   5          3.98          6.57         5.62 o                         
  -3  -8   5         19.41         21.10         6.71 o                         
  -2  -8   5         20.75         20.49         5.70 o                         
  -1  -8   5          0.24         -2.05         5.58 o                         
   0  -8   5          0.14          6.20         5.14 o                         
   1  -8   5          3.42          1.38         6.09 o                         
   2  -8   5         27.41         28.42         5.04 o                         
   3  -8   5          0.65          2.50         5.38 o                         
   4  -8   5          1.76          1.52         5.02 o                         
   5  -8   5          4.98          6.86         4.92 o                         
   6  -8   5         12.39         16.22         5.13 o                         
   7  -8   5         54.47         50.12         6.89 o                         
   8  -8   5         59.30         56.16         5.36 o                         
   9  -8   5         11.66          6.90        12.56 o                         
  10  -8   5          4.76          9.95         6.36 o                         
  11  -8   5          2.58         13.33         6.66 o                         
  -5  -7   5         20.66         23.45         5.95 o                         
  -4  -7   5          3.01          7.57         5.79 o                         
  -3  -7   5          1.94          5.64         5.91 o                         
  -2  -7   5         61.34         67.69         5.44 o                         
  -1  -7   5         25.46         29.29         5.13 o                         
   0  -7   5        136.27        144.28        17.77 o                         
   1  -7   5        126.24        128.41        18.97 o                         
   2  -7   5        167.15        153.42        12.00 o                         
   3  -7   5        148.82        128.72         5.69 o                         
   4  -7   5        157.30        148.09        11.42 o                         
   5  -7   5        132.41        124.00         7.03 o                         
   6  -7   5         30.26         36.60         6.89 o                         
   7  -7   5         77.65         88.85         5.32 o                         
   8  -7   5         35.10         37.15        12.07 o                         
   9  -7   5         10.77          9.83         7.12 o                         
  10  -7   5          2.21          9.18         8.67 o                         
  11  -7   5          0.63         10.65         6.54 o                         
  -6  -6   5          1.14          7.02         5.85 o                         
  -5  -6   5          0.47          6.55         6.06 o                         
  -4  -6   5          1.37          1.98         5.00 o                         
  -3  -6   5         88.32        114.14        21.16 o                         
  -2  -6   5        385.84        402.64        30.42 o                         
  -1  -6   5         32.60         37.68         5.11 o                         
   0  -6   5        123.78        140.90        33.96 o                         
   1  -6   5        176.44        194.26        34.87 o                         
   2  -6   5        149.26        135.13         6.71 o                         
   3  -6   5        114.61        121.09         5.68 o                         
   4  -6   5         10.99          9.59         5.03 o                         
   5  -6   5         73.40         78.92         8.22 o                         
   6  -6   5        206.54        206.27         7.01 o                         
   7  -6   5         92.46         87.04         7.35 o                         
   8  -6   5          0.28         -0.60         6.23 o                         
   9  -6   5         24.03         30.35         6.01 o                         
  10  -6   5         39.64         45.01         6.28 o                         
  11  -6   5          8.73          3.86         6.54 o                         
  -7  -5   5          0.91          3.75         5.94 o                         
  -6  -5   5          0.61          5.47         6.04 o                         
  -5  -5   5          6.13         10.49         5.04 o                         
  -4  -5   5         27.71         33.30         5.59 o                         
  -3  -5   5        365.51        462.18        35.10 o                         
  -2  -5   5        299.96        359.33        73.47 o                         
  -1  -5   5          2.71          8.26         6.26 o                         
   0  -5   5         66.33         64.61         9.16 o                         
   1  -5   5         49.66         39.94         6.20 o                         
   2  -5   5         30.43         25.18         5.17 o                         
   3  -5   5        162.18        158.33         9.86 o                         
   4  -5   5         65.31         56.72         5.37 o                         
   5  -5   5        100.90        109.25        10.25 o                         
   6  -5   5        129.22        124.51        10.57 o                         
   7  -5   5         58.27         65.24         5.98 o                         
   8  -5   5         73.53         82.09         6.73 o                         
   9  -5   5        206.07        221.82         7.01 o                         
  10  -5   5         39.99         46.30         6.52 o                         
  11  -5   5          4.84          5.54         7.08 o                         
  -8  -4   5          0.37          9.00         6.10 o                         
  -7  -4   5         18.34         19.39         6.85 o                         
  -6  -4   5         48.93         52.15         7.81 o                         
  -5  -4   5          7.90          7.06         7.27 o                         
  -4  -4   5         26.82         33.15         8.12 o                         
  -3  -4   5        518.47        487.88        31.23 o                         
  -2  -4   5        287.16        257.81        26.32 o                         
  -1  -4   5         34.62         58.39        16.03 o                         
   0  -4   5         40.14         26.99         5.67 o                         
   1  -4   5          4.47         -0.03         5.60 o                         
   2  -4   5        475.80        447.87         7.60 o                         
   3  -4   5        161.98        166.64         5.86 o                         
   4  -4   5          9.33         -1.25         7.08 o                         
   5  -4   5        234.75        230.03         5.96 o                         
   6  -4   5        187.88        196.04        16.90 o                         
   7  -4   5          3.11          8.53         6.73 o                         
   8  -4   5          8.02         14.24         8.64 o                         
   9  -4   5         85.81         91.90        12.72 o                         
  10  -4   5          8.84         16.15         6.26 o                         
  11  -4   5          1.24          7.95        11.47 o                         
  -8  -3   5         14.69         17.82         6.50 o                         
  -7  -3   5         13.25         10.87         7.14 o                         
  -6  -3   5          1.03         -1.05         5.75 o                         
  -5  -3   5         86.13         83.77         8.67 o                         
  -4  -3   5         95.13        101.95         6.50 o                         
  -3  -3   5        166.64        151.85         8.26 o                         
  -2  -3   5          5.34         10.93         6.13 o                         
  -1  -3   5         73.04         60.97         6.47 o                         
   0  -3   5       1321.47       1293.35       129.12 o                         
   1  -3   5        384.82        490.99        31.31 o                         
   2  -3   5        557.92        526.61        19.99 o                         
   3  -3   5        226.35        253.04        26.04 o                         
   4  -3   5          0.39          2.26         5.01 o                         
   5  -3   5        312.22        344.18        47.52 o                         
   6  -3   5        215.18        199.46         6.45 o                         
   7  -3   5         78.06         81.57         9.79 o                         
   8  -3   5        130.30        134.45         6.30 o                         
   9  -3   5        150.52        194.45         8.24 o                         
  10  -3   5         10.24         17.60         6.43 o                         
  -9  -2   5          1.16          7.61         7.18 o                         
  -8  -2   5         19.94         29.28         7.49 o                         
  -7  -2   5         28.96         39.91         5.96 o                         
  -6  -2   5         71.48         66.85         6.10 o                         
  -5  -2   5          0.35          2.31         5.37 o                         
  -4  -2   5        123.37        111.20        34.03 o                         
  -3  -2   5        326.38        281.20        39.99 o                         
  -2  -2   5        798.39        736.35        68.01 o                         
  -1  -2   5       1105.28        997.58       100.43 o                         
   0  -2   5        895.55        895.12        60.72 o                         
   1  -2   5        104.24        110.74         7.33 o                         
   2  -2   5         57.32         47.98         6.54 o                         
   3  -2   5        109.55        119.90        10.71 o                         
   4  -2   5         99.17         99.13         5.89 o                         
   5  -2   5         92.82        101.43        10.78 o                         
   6  -2   5         17.13         13.29         5.61 o                         
   7  -2   5          2.39          1.31         6.05 o                         
   8  -2   5         32.35         35.64        10.40 o                         
   9  -2   5         45.32         49.53         6.87 o                         
  10  -2   5          6.55         14.44         6.78 o                         
 -10  -1   5          7.96         12.42         6.86 o                         
  -9  -1   5         21.29         21.52         7.30 o                         
  -8  -1   5          5.63         12.01         6.02 o                         
  -7  -1   5          4.68         10.93         8.45 o                         
  -6  -1   5          9.47         15.57         5.61 o                         
  -5  -1   5        137.32        120.67        14.89 o                         
  -4  -1   5        604.24        573.15        50.15 o                         
  -3  -1   5         44.39         35.88         5.67 o                         
  -2  -1   5        659.67        574.13        76.09 o                         
  -1  -1   5       1893.90       1830.62       269.51 o                         
   0  -1   5        516.85        513.91        51.62 o                         
   1  -1   5        509.24        546.34        25.19 o                         
   2  -1   5        350.06        392.78        69.49 o                         
   3  -1   5        101.39        106.48        10.04 o                         
   4  -1   5        412.52        464.76         8.60 o                         
   5  -1   5         30.90         36.82         5.43 o                         
   6  -1   5         45.32         47.23         6.19 o                         
   7  -1   5        125.21        130.95         6.20 o                         
   8  -1   5        101.51        100.63         6.53 o                         
   9  -1   5         40.35         34.46         6.54 o                         
  10  -1   5          1.46         -5.10         6.75 o                         
 -10   0   5          1.10          9.49         6.56 o                         
  -9   0   5         23.30         27.66         9.61 o                         
  -8   0   5          2.71          9.53         5.75 o                         
  -7   0   5         50.64         51.26         5.89 o                         
  -6   0   5         50.59         50.95         5.63 o                         
  -5   0   5        143.72        131.52        22.41 o                         
  -4   0   5        192.35        162.08         6.19 o                         
  -3   0   5          8.06          5.84         5.73 o                         
  -2   0   5        336.65        330.84        50.27 o                         
  -1   0   5       3091.24       3383.46       205.16 o                         
   0   0   5        174.04        158.40         7.36 o                         
   1   0   5          4.41          8.62         6.65 o                         
   2   0   5        106.42        130.48         6.62 o                         
   3   0   5         65.90         76.70        13.30 o                         
   4   0   5        236.15        183.32         5.82 o                         
   5   0   5         27.89         27.03         5.49 o                         
   6   0   5          4.07          4.84         7.18 o                         
   7   0   5         82.47         97.28        14.81 o                         
   8   0   5         33.58         28.43         6.40 o                         
   9   0   5         33.74         26.12         6.77 o                         
 -10   1   5          6.90         11.78         6.45 o                         
  -9   1   5         45.18         41.35         6.30 o                         
  -8   1   5         23.86         27.07         5.87 o                         
  -7   1   5         11.14         16.18         5.62 o                         
  -6   1   5          7.42         10.18         5.59 o                         
  -5   1   5        147.24        118.13         6.38 o                         
  -4   1   5        114.61         93.33        10.52 o                         
  -3   1   5        456.34        414.52        15.25 o                         
  -2   1   5        798.62        813.33        93.02 o                         
  -1   1   5        587.13        693.08        73.58 o                         
   0   1   5         96.90        147.53         7.92 o                         
   1   1   5        523.76        617.38        14.20 o                         
   2   1   5          7.03          0.26         9.39 o                         
   3   1   5        121.62        115.41         6.30 o                         
   4   1   5        264.83        238.78        21.31 o                         
   5   1   5          7.45          8.27         6.23 o                         
   6   1   5         49.93         48.65        12.93 o                         
   7   1   5        114.92        129.33        20.60 o                         
   8   1   5          5.26          2.55         6.36 o                         
   9   1   5          1.69          6.24         7.62 o                         
 -11   2   5          0.28          6.39         6.91 o                         
 -10   2   5         21.09         32.59         6.40 o                         
  -9   2   5         23.29         22.49         6.10 o                         
  -8   2   5          0.89          0.18         5.71 o                         
  -7   2   5          2.95          9.34         5.55 o                         
  -6   2   5         43.54         35.65         7.41 o                         
  -5   2   5        445.68        392.33        30.45 o                         
  -4   2   5        246.84        224.22        28.19 o                         
  -3   2   5        275.83        279.65        33.96 o                         
  -2   2   5        323.42        315.29        40.27 o                         
  -1   2   5        335.87        343.27         9.72 o                         
   0   2   5        142.76        145.40         9.99 o                         
   1   2   5          9.10          9.69         7.30 o                         
   2   2   5         58.88         63.67         7.55 o                         
   3   2   5        322.90        294.91         7.12 o                         
   4   2   5        416.10        412.42         9.37 o                         
   5   2   5          6.41          9.40         5.76 o                         
   6   2   5          1.04          1.77         6.71 o                         
   7   2   5          2.39          3.70         7.64 o                         
   8   2   5          1.01          2.72         8.22 o                         
 -11   3   5         15.21         11.30         6.73 o                         
 -10   3   5         68.43         58.72         8.17 o                         
  -9   3   5         20.57         22.48         5.99 o                         
  -8   3   5          6.84          9.55         7.18 o                         
  -7   3   5          9.66         13.25         5.60 o                         
  -6   3   5         25.01         16.06         5.74 o                         
  -5   3   5         16.46          9.70         5.86 o                         
  -4   3   5         13.96          9.26         6.90 o                         
  -3   3   5        212.78        202.36        14.52 o                         
  -2   3   5        421.89        446.55        58.50 o                         
  -1   3   5        401.40        410.03        26.81 o                         
   0   3   5          4.47          3.06         9.53 o                         
   1   3   5        197.14        165.94         7.06 o                         
   2   3   5        389.18        375.43        52.72 o                         
   3   3   5        239.66        227.64        18.21 o                         
   4   3   5         53.84         56.32         6.89 o                         
   5   3   5         30.92         28.11         8.73 o                         
   6   3   5          1.81          1.28         6.75 o                         
   7   3   5         10.38         13.45         8.12 o                         
 -11   4   5          9.29         15.58         7.20 o                         
 -10   4   5          0.10          4.81         6.09 o                         
  -9   4   5          0.97          5.09        10.82 o                         
  -8   4   5         13.09         16.99         7.44 o                         
  -7   4   5         10.07          6.09         5.48 o                         
  -6   4   5          4.49          5.50         6.18 o                         
  -5   4   5         23.80         21.09         5.52 o                         
  -4   4   5         17.35          8.66         7.06 o                         
  -3   4   5         32.74         31.40         7.75 o                         
  -2   4   5          1.63          3.45         8.50 o                         
  -1   4   5        335.66        370.95         9.90 o                         
   0   4   5        106.99         97.11         8.08 o                         
   1   4   5         28.94         24.19         9.85 o                         
   2   4   5          0.23          4.05         7.26 o                         
   3   4   5         34.41         33.30         6.25 o                         
   4   4   5          4.85         12.58         6.75 o                         
   5   4   5          0.54          1.51         7.43 o                         
   6   4   5         15.05         11.01         8.06 o                         
   7   4   5          7.45          8.97         8.83 o                         
 -11   5   5         40.16         40.34         6.96 o                         
 -10   5   5         13.49         19.31         6.31 o                         
  -9   5   5          5.35         13.24         5.99 o                         
  -8   5   5        111.44        108.53         8.74 o                         
  -7   5   5        182.49        192.97         8.02 o                         
  -6   5   5        178.46        166.24        13.27 o                         
  -5   5   5         13.16         11.89         6.92 o                         
  -4   5   5         97.40        102.36         7.52 o                         
  -3   5   5        820.84        991.67        51.19 o                         
  -2   5   5        206.75        238.40         9.20 o                         
  -1   5   5         62.11         71.35         8.41 o                         
   0   5   5          7.78         11.90         8.19 o                         
   1   5   5         22.10         26.43         8.95 o                         
   2   5   5         34.12         34.80         9.02 o                         
   3   5   5         48.04         47.95         9.18 o                         
   4   5   5         27.24         27.09         7.67 o                         
   5   5   5          1.02          7.20         9.36 o                         
   6   5   5          1.01          4.10         9.98 o                         
 -11   6   5         20.86         16.82         9.40 o                         
 -10   6   5         11.62         18.82         7.10 o                         
  -9   6   5         26.60         27.22         6.79 o                         
  -8   6   5        145.53        110.98         6.37 o                         
  -7   6   5         29.84         28.31         7.63 o                         
  -6   6   5         11.72         15.54         6.67 o                         
  -5   6   5          1.57          7.16         5.23 o                         
  -4   6   5         19.59         23.05         5.91 o                         
  -3   6   5        376.84        476.05        63.64 o                         
  -2   6   5         69.98         80.11         8.53 o                         
  -1   6   5         18.77         14.65         8.15 o                         
   0   6   5         36.91         48.10         8.66 o                         
   1   6   5         22.81         22.93         8.94 o                         
   2   6   5         14.06         23.20        11.30 o                         
   3   6   5         11.15          2.93         9.54 o                         
   4   6   5         19.98         17.96        10.36 o                         
   5   6   5         10.68          7.46        11.61 o                         
 -11   7   5         47.23         35.29         5.70 o                         
 -10   7   5         28.14         34.04        10.22 o                         
  -9   7   5         36.70         31.49         5.35 o                         
  -8   7   5         67.02         66.42         6.23 o                         
  -7   7   5         26.99         21.91         5.48 o                         
  -6   7   5         62.12         67.82         5.61 o                         
  -5   7   5         34.47         50.31         6.50 o                         
  -4   7   5         36.16         48.47         7.21 o                         
  -3   7   5        156.25        190.49         9.45 o                         
  -2   7   5         26.43         37.57         8.72 o                         
  -1   7   5          2.11          8.08         8.35 o                         
   0   7   5          1.22         20.98        10.78 o                         
   1   7   5          9.60         13.50        11.54 o                         
   2   7   5         29.25         30.44        10.01 o                         
   3   7   5         11.46         12.93        12.88 o                         
 -10   8   5          1.16          7.56         6.14 o                         
  -9   8   5          9.04         16.59         6.46 o                         
  -8   8   5         35.47         32.26         5.47 o                         
  -7   8   5         19.62         22.50         5.69 o                         
  -6   8   5         40.06         49.49         5.93 o                         
  -5   8   5          6.58         16.49         6.47 o                         
  -4   8   5         56.33         61.60         8.80 o                         
  -3   8   5        140.82        152.55         9.96 o                         
  -2   8   5         14.73         21.04         8.60 o                         
  -1   8   5          6.85          5.68         8.81 o                         
   0   8   5          0.30         -6.30         9.16 o                         
   1   8   5          2.23          2.64        11.64 o                         
   2   8   5         12.95         10.78        12.52 o                         
 -10   9   5         24.28         21.38         7.08 o                         
  -9   9   5         27.43         25.94         5.96 o                         
  -8   9   5         43.68         47.63         6.41 o                         
  -7   9   5         41.98         46.19         6.20 o                         
  -6   9   5         64.28         66.35         7.06 o                         
  -5   9   5         12.49         28.55         8.78 o                         
  -4   9   5         34.91         50.07         9.16 o                         
  -3   9   5        103.96        116.32        11.92 o                         
  -2   9   5         14.74         14.93         9.03 o                         
  -1   9   5          3.07         -4.58         9.17 o                         
   0   9   5          1.62          6.50         9.96 o                         
   1   9   5          3.35          3.83        10.41 o                         
  -9  10   5          1.39          6.27         6.40 o                         
  -8  10   5          5.11          4.60         6.44 o                         
  -7  10   5         20.16         22.12         6.80 o                         
  -6  10   5         63.88         73.33         8.44 o                         
  -5  10   5         56.17         75.07         9.79 o                         
  -4  10   5         14.52         31.53         9.50 o                         
  -3  10   5          7.30         14.52        11.93 o                         
  -2  10   5          1.92          5.85         9.65 o                         
   4 -12   6         19.41         10.59         6.68 o                         
   5 -12   6          0.29          7.93         6.03 o                         
   6 -12   6          1.08          7.56         6.04 o                         
   1 -11   6          1.16         -2.57         6.15 o                         
   2 -11   6          5.83          5.78         5.67 o                         
   3 -11   6          6.33          9.11         5.97 o                         
   4 -11   6         15.21         22.22         7.19 o                         
   5 -11   6          1.02         -2.35         8.22 o                         
   6 -11   6          1.05          7.39         5.59 o                         
   7 -11   6         19.10         21.93         5.56 o                         
   8 -11   6          5.14          7.86         5.92 o                         
  -1 -10   6          3.87          4.79         5.80 o                         
   0 -10   6          4.56          4.43         7.71 o                         
   1 -10   6          6.50         10.50         5.42 o                         
   2 -10   6          9.68         20.58         5.29 o                         
   3 -10   6         22.14         23.65         5.84 o                         
   4 -10   6         48.70         58.27        10.53 o                         
   5 -10   6          0.44          6.86         5.83 o                         
   6 -10   6          0.73          0.48         5.08 o                         
   7 -10   6         21.64         21.16         5.64 o                         
   8 -10   6          9.50          9.51         5.62 o                         
   9 -10   6         21.48         19.53         5.82 o                         
  -3  -9   6          7.01          7.15         5.93 o                         
  -2  -9   6         10.31         13.12         5.99 o                         
  -1  -9   6          9.44         14.70         5.96 o                         
   0  -9   6         28.25         30.68         6.16 o                         
   1  -9   6         33.69         34.86         7.37 o                         
   2  -9   6         65.43         63.68         8.92 o                         
   3  -9   6         29.41         32.93         5.43 o                         
   4  -9   6          8.48         17.27         5.66 o                         
   5  -9   6          6.12          4.38         5.14 o                         
   6  -9   6          4.95          7.28         5.29 o                         
   7  -9   6         92.55        103.03        16.13 o                         
   8  -9   6         66.11         64.87        12.63 o                         
   9  -9   6         46.48         34.80         9.47 o                         
  10  -9   6          2.58          4.29         6.57 o                         
  -4  -8   6          5.93         17.01         6.11 o                         
  -3  -8   6         16.30         22.46         5.60 o                         
  -2  -8   6          5.56         17.60         6.63 o                         
  -1  -8   6         16.10         16.53         6.88 o                         
   0  -8   6         22.17         22.28         5.17 o                         
   1  -8   6          9.38         16.28        11.82 o                         
   2  -8   6         80.68         81.54         5.16 o                         
   3  -8   6        123.56        122.67        11.65 o                         
   4  -8   6        152.46        133.69        13.95 o                         
   5  -8   6         99.78         89.48         5.44 o                         
   6  -8   6         75.57         75.08         5.70 o                         
   7  -8   6         81.15         79.75         5.59 o                         
   8  -8   6         40.59         39.55         6.92 o                         
   9  -8   6         32.47         34.92         6.26 o                         
  10  -8   6          5.66          7.48        13.19 o                         
  -5  -7   6          0.08         10.96         5.74 o                         
  -4  -7   6          0.42          1.38         5.31 o                         
  -3  -7   6         12.57          8.04         5.29 o                         
  -2  -7   6          0.37          3.19         4.92 o                         
  -1  -7   6         17.62         24.59         5.11 o                         
   0  -7   6         24.14         29.91         4.94 o                         
   1  -7   6          4.09         10.45         4.91 o                         
   2  -7   6         90.41         81.94        11.93 o                         
   3  -7   6         22.94         20.40         7.08 o                         
   4  -7   6          7.67          8.24         4.90 o                         
   5  -7   6          1.59          2.11         5.19 o                         
   6  -7   6          9.21         10.23         4.97 o                         
   7  -7   6         21.98         21.07         6.53 o                         
   8  -7   6         15.84         11.32         5.24 o                         
   9  -7   6          0.79         -3.21         8.39 o                         
  10  -7   6          0.53          6.04        15.80 o                         
  11  -7   6         29.52         27.95        10.22 o                         
  -6  -6   6          0.12          7.54         6.43 o                         
  -5  -6   6          0.88          4.63         5.46 o                         
  -4  -6   6          0.95          5.89         5.49 o                         
  -3  -6   6        147.30        145.48        19.13 o                         
  -2  -6   6         74.12         72.15         5.27 o                         
  -1  -6   6         32.34         40.15         5.10 o                         
   0  -6   6         70.90         74.22        14.61 o                         
   1  -6   6        246.44        219.04        29.89 o                         
   2  -6   6        809.83        732.81        52.37 o                         
   3  -6   6        186.90        154.61         5.55 o                         
   4  -6   6         17.80         12.38         4.85 o                         
   5  -6   6         49.77         56.44        12.64 o                         
   6  -6   6          0.30          4.54         6.51 o                         
   7  -6   6          6.32          8.25         4.85 o                         
   8  -6   6         17.24         23.02         5.86 o                         
   9  -6   6         91.73        122.93        16.47 o                         
  10  -6   6        104.51         99.95        10.10 o                         
  11  -6   6         43.10         42.77         8.64 o                         
  -7  -5   6          2.27          5.16         7.11 o                         
  -6  -5   6          4.31         13.17         5.79 o                         
  -5  -5   6         33.81         40.12         5.97 o                         
  -4  -5   6          0.37          6.33         5.75 o                         
  -3  -5   6         84.51         85.94         6.25 o                         
  -2  -5   6        122.54        133.23        15.67 o                         
  -1  -5   6         83.92         81.42        17.45 o                         
   0  -5   6         36.33         34.05         6.00 o                         
   1  -5   6         75.38         73.17        10.82 o                         
   2  -5   6        652.75        568.49         8.51 o                         
   3  -5   6        173.37        147.75         6.08 o                         
   4  -5   6          0.37          1.97         4.96 o                         
   5  -5   6          5.21         -2.29         6.38 o                         
   6  -5   6         51.49         55.44         5.26 o                         
   7  -5   6         53.88         71.96         7.69 o                         
   8  -5   6        103.09        105.87         6.33 o                         
   9  -5   6         61.85         59.46         6.34 o                         
  10  -5   6         18.96         23.03         6.29 o                         
  -8  -4   6          7.82          7.85         9.40 o                         
  -7  -4   6          8.88         16.50         6.51 o                         
  -6  -4   6          3.72         11.10         6.07 o                         
  -5  -4   6          2.26         14.75         5.73 o                         
  -4  -4   6          1.24          2.96         5.65 o                         
  -3  -4   6         35.71         41.87         7.14 o                         
  -2  -4   6         11.73          8.03         5.55 o                         
  -1  -4   6          4.33          4.97         5.64 o                         
   0  -4   6        171.55        164.51        25.32 o                         
   1  -4   6        762.90        742.17        70.63 o                         
   2  -4   6        581.12        563.89        13.68 o                         
   3  -4   6         47.75         46.60         5.86 o                         
   4  -4   6          5.41          5.57         5.25 o                         
   5  -4   6         60.53         57.03         5.26 o                         
   6  -4   6        156.81        144.93         7.99 o                         
   7  -4   6         29.17         40.84         5.84 o                         
   8  -4   6         64.82         63.90         8.15 o                         
   9  -4   6         59.46         61.96         7.53 o                         
  10  -4   6         21.25         37.22         7.19 o                         
  -8  -3   6          4.30         20.55         9.62 o                         
  -7  -3   6         20.33         25.01         6.23 o                         
  -6  -3   6         10.84         17.21         5.79 o                         
  -5  -3   6         17.27         20.24         5.79 o                         
  -4  -3   6         29.66         36.59         5.53 o                         
  -3  -3   6         52.24         49.92         6.22 o                         
  -2  -3   6         46.22         44.95         5.95 o                         
  -1  -3   6         71.57         71.18         7.32 o                         
   0  -3   6         50.81         60.66         5.81 o                         
   1  -3   6        677.16        635.13        37.01 o                         
   2  -3   6        393.77        412.64        67.71 o                         
   3  -3   6         45.40         51.23        12.93 o                         
   4  -3   6          8.53          0.65         7.99 o                         
   5  -3   6          8.89         13.66         5.50 o                         
   6  -3   6          9.67         15.51         5.24 o                         
   7  -3   6          5.00         16.75         6.97 o                         
   8  -3   6          9.60         15.33         5.91 o                         
   9  -3   6         35.92         37.04         6.44 o                         
  10  -3   6          7.78         -2.24         6.65 o                         
  -9  -2   6         14.85         19.59         6.94 o                         
  -8  -2   6          9.13         18.80         6.84 o                         
  -7  -2   6          2.72          6.71         7.81 o                         
  -6  -2   6          0.25         -1.25         5.69 o                         
  -5  -2   6         30.94         41.26         8.04 o                         
  -4  -2   6          2.90         -5.58         5.58 o                         
  -3  -2   6        180.02        187.58        14.47 o                         
  -2  -2   6        282.99        295.05        88.10 o                         
  -1  -2   6        403.96        383.54        48.19 o                         
   0  -2   6         97.51         97.07         8.67 o                         
   1  -2   6        184.43        177.41         9.42 o                         
   2  -2   6        327.27        349.85        13.22 o                         
   3  -2   6         46.46         45.06         6.92 o                         
   4  -2   6         57.73         56.11        10.75 o                         
   5  -2   6         67.34         69.14         5.79 o                         
   6  -2   6         97.59        115.59        16.85 o                         
   7  -2   6         20.43         24.97         8.87 o                         
   8  -2   6         37.44         42.26         7.52 o                         
   9  -2   6         30.11         29.89         7.06 o                         
  10  -2   6          5.47          3.80         6.67 o                         
  -9  -1   6          1.46          4.79         6.36 o                         
  -8  -1   6         12.91          7.55         6.42 o                         
  -7  -1   6          1.14         -6.36         8.57 o                         
  -6  -1   6         15.43         16.83         5.79 o                         
  -5  -1   6         79.04         78.12        15.79 o                         
  -4  -1   6        149.04        153.56        26.40 o                         
  -3  -1   6         44.33         38.60         6.12 o                         
  -2  -1   6         30.39         29.68         9.20 o                         
  -1  -1   6        193.36        222.84        22.62 o                         
   0  -1   6        170.27        162.15        19.56 o                         
   1  -1   6        147.28        165.11         8.02 o                         
   2  -1   6        163.90        175.50         8.02 o                         
   3  -1   6        111.32         89.55         6.05 o                         
   4  -1   6          8.36          8.56         5.30 o                         
   5  -1   6         50.76         55.59        10.64 o                         
   6  -1   6          4.06         -1.46         6.23 o                         
   7  -1   6          1.36          8.30         5.83 o                         
   8  -1   6         37.47         48.66         8.53 o                         
   9  -1   6         20.58         31.40         7.15 o                         
 -10   0   6         16.41         20.60         7.44 o                         
  -9   0   6          7.05         11.82         6.26 o                         
  -8   0   6         97.47        100.53         7.56 o                         
  -7   0   6         75.27         75.25         6.25 o                         
  -6   0   6         14.78         19.00         6.20 o                         
  -5   0   6         48.14         43.40         5.76 o                         
  -4   0   6        129.85        110.82        15.76 o                         
  -3   0   6        103.20        103.88        10.84 o                         
  -2   0   6        516.15        483.47        41.76 o                         
  -1   0   6        593.54        635.56        69.17 o                         
   0   0   6        137.22        139.09        16.87 o                         
   1   0   6        344.75        315.68        21.10 o                         
   2   0   6          1.02         -0.42         6.67 o                         
   3   0   6        282.43        277.74        11.09 o                         
   4   0   6        339.88        358.89        33.92 o                         
   5   0   6         24.54         20.10         5.26 o                         
   6   0   6         36.60         39.55         6.56 o                         
   7   0   6         15.41         17.90         5.96 o                         
   8   0   6         17.92         24.78         7.14 o                         
   9   0   6          4.94         12.06         7.13 o                         
 -10   1   6          8.03         14.67         7.40 o                         
  -9   1   6         19.08         19.82         6.33 o                         
  -8   1   6         24.35         30.42         6.32 o                         
  -7   1   6          3.14          1.97         5.54 o                         
  -6   1   6          2.07          1.08         5.34 o                         
  -5   1   6        108.24         92.67         6.24 o                         
  -4   1   6        203.63        173.09        15.76 o                         
  -3   1   6         30.50         30.59         5.73 o                         
  -2   1   6        286.83        262.64        27.72 o                         
  -1   1   6          0.65          6.64         6.88 o                         
   0   1   6        352.24        463.62        13.56 o                         
   1   1   6        248.76        251.21        14.86 o                         
   2   1   6        156.57        143.95         8.26 o                         
   3   1   6        148.44        118.56        25.08 o                         
   4   1   6         45.32         44.92         6.14 o                         
   5   1   6         41.56         32.10         5.26 o                         
   6   1   6         47.47         48.90        12.36 o                         
   7   1   6         32.04         35.03         8.81 o                         
   8   1   6          8.96         14.65         7.87 o                         
 -10   2   6         13.43         17.75         7.13 o                         
  -9   2   6        102.01        105.03         6.59 o                         
  -8   2   6        108.13        107.90         6.26 o                         
  -7   2   6          2.28          0.59         5.66 o                         
  -6   2   6         87.99         83.06         5.87 o                         
  -5   2   6        158.53        145.60         5.97 o                         
  -4   2   6         24.80         28.67         6.02 o                         
  -3   2   6         53.38         46.74         6.49 o                         
  -2   2   6          1.31          2.04         6.13 o                         
  -1   2   6        219.73        212.04        15.00 o                         
   0   2   6          0.38          4.66         7.12 o                         
   1   2   6         30.71         30.62         6.74 o                         
   2   2   6        107.44        101.95        10.43 o                         
   3   2   6        443.38        396.65        25.80 o                         
   4   2   6        159.55        162.21         7.77 o                         
   5   2   6         22.62         26.31         6.35 o                         
   6   2   6          0.62         10.82         6.63 o                         
   7   2   6          5.42         13.20         8.00 o                         
   8   2   6          7.94         19.67         7.69 o                         
 -11   3   6          7.74         10.96         6.71 o                         
 -10   3   6          3.41          6.00         6.39 o                         
  -9   3   6         66.83         64.12         6.36 o                         
  -8   3   6        193.60        203.34         7.24 o                         
  -7   3   6         89.75         82.48        12.46 o                         
  -6   3   6         69.00         70.86         7.21 o                         
  -5   3   6          5.69         12.26         6.66 o                         
  -4   3   6        124.34        116.56         7.33 o                         
  -3   3   6        584.48        498.66        63.91 o                         
  -2   3   6        119.20        130.25         8.35 o                         
  -1   3   6        174.81        176.86        13.17 o                         
   0   3   6        411.64        388.22        21.53 o                         
   1   3   6        447.35        475.69        58.22 o                         
   2   3   6        111.97        100.64         7.39 o                         
   3   3   6          8.37          9.70         7.44 o                         
   4   3   6         17.40         13.43         5.94 o                         
   5   3   6         11.29         10.15         6.44 o                         
   6   3   6         23.49         17.93         8.08 o                         
   7   3   6         12.82          9.99         8.57 o                         
 -11   4   6          8.06         10.86         7.53 o                         
 -10   4   6         23.59         30.34         6.52 o                         
  -9   4   6         59.47         53.85         7.47 o                         
  -8   4   6         31.17         42.14         7.28 o                         
  -7   4   6         35.57         29.62         5.73 o                         
  -6   4   6         62.30         69.76         7.26 o                         
  -5   4   6          3.64          6.88         5.64 o                         
  -4   4   6        243.01        246.80         8.49 o                         
  -3   4   6        798.25        827.74       105.62 o                         
  -2   4   6        531.79        546.48        12.44 o                         
  -1   4   6        328.07        310.00        20.32 o                         
   0   4   6        184.35        182.36         9.08 o                         
   1   4   6         35.37         37.23         8.49 o                         
   2   4   6          0.68          2.45         7.12 o                         
   3   4   6          7.20         11.15         7.04 o                         
   4   4   6          6.41         11.55         6.87 o                         
   5   4   6         10.99         13.37         7.28 o                         
   6   4   6         23.82         22.36         9.05 o                         
 -11   5   6          2.64         18.55         7.30 o                         
 -10   5   6          5.80          2.56         7.17 o                         
  -9   5   6         56.10         44.46         7.53 o                         
  -8   5   6         32.85         33.35         9.71 o                         
  -7   5   6         46.77         43.13         7.81 o                         
  -6   5   6          4.17         14.42         6.62 o                         
  -5   5   6         12.01          7.96         5.72 o                         
  -4   5   6        461.15        504.36        22.18 o                         
  -3   5   6        558.11        618.40        14.33 o                         
  -2   5   6        103.15        121.37         8.41 o                         
  -1   5   6          0.57         -1.06         7.85 o                         
   0   5   6         86.76         84.94         8.52 o                         
   1   5   6          0.73          2.87         8.52 o                         
   2   5   6         28.48         33.18        10.88 o                         
   3   5   6         31.98         35.47         9.13 o                         
   4   5   6         16.16         15.00         8.15 o                         
   5   5   6          9.57         14.06        10.83 o                         
 -11   6   6         20.06         24.12         7.74 o                         
 -10   6   6         15.45         11.61         6.78 o                         
  -9   6   6         60.20         42.32         6.63 o                         
  -8   6   6         77.62         73.42         6.58 o                         
  -7   6   6         79.01         78.76         9.71 o                         
  -6   6   6         71.04         78.15         6.88 o                         
  -5   6   6         92.07         91.79         5.96 o                         
  -4   6   6        680.81        733.95        18.94 o                         
  -3   6   6         98.71        110.96         8.91 o                         
  -2   6   6         30.63         41.18         8.32 o                         
  -1   6   6         45.37         47.70         8.13 o                         
   0   6   6         56.30         57.71         8.89 o                         
   1   6   6         59.82         62.46         9.12 o                         
   2   6   6         10.75         16.14         9.47 o                         
   3   6   6          3.06         11.62         9.62 o                         
   4   6   6         13.36         24.53        13.02 o                         
 -10   7   6          2.31          5.64         6.18 o                         
  -9   7   6          5.62         11.04         5.19 o                         
  -8   7   6         27.83         25.91         6.27 o                         
  -7   7   6         16.29         19.61         6.07 o                         
  -6   7   6          3.13          7.50         5.55 o                         
  -5   7   6          2.12          7.78         6.35 o                         
  -4   7   6        302.63        429.12        48.28 o                         
  -3   7   6        310.89        366.26        10.35 o                         
  -2   7   6         35.56         37.32         8.53 o                         
  -1   7   6          9.34         10.83         8.58 o                         
   0   7   6         11.08         14.66         8.74 o                         
   1   7   6         47.01         64.94         9.82 o                         
   2   7   6         37.24         45.98        12.10 o                         
   3   7   6          2.02         -1.12        12.93 o                         
 -10   8   6          2.61          3.68         6.91 o                         
  -9   8   6         18.86         16.26         6.61 o                         
  -8   8   6         36.92         41.94         6.05 o                         
  -7   8   6          7.75          8.83         6.21 o                         
  -6   8   6         28.27         34.50         6.27 o                         
  -5   8   6         55.22         65.34         7.09 o                         
  -4   8   6         74.02        111.43         9.22 o                         
  -3   8   6         34.59         38.47         8.97 o                         
  -2   8   6         35.96         33.73         9.36 o                         
  -1   8   6         38.34         65.26        11.47 o                         
   0   8   6          9.71          6.53        11.28 o                         
   1   8   6          5.34          7.42         9.92 o                         
  -9   9   6          7.23          7.28         6.31 o                         
  -8   9   6          3.94         12.89         6.06 o                         
  -7   9   6          3.94         11.00         6.27 o                         
  -6   9   6         10.40         12.73         7.08 o                         
  -5   9   6         75.00         98.69         9.62 o                         
  -4   9   6         74.53        100.91         9.70 o                         
  -3   9   6         21.56         34.45        11.03 o                         
  -2   9   6         12.52          9.67         9.50 o                         
  -1   9   6          3.96          5.87         9.59 o                         
   0   9   6          3.82         14.63        11.95 o                         
  -7  10   6          3.06         10.48         7.26 o                         
  -6  10   6         12.66         14.34         9.70 o                         
  -5  10   6         14.54         30.57        12.07 o                         
  -4  10   6         12.34         18.96         9.74 o                         
  -3  10   6         19.90         22.87        10.04 o                         
   2 -11   7          9.54          3.68         6.05 o                         
   3 -11   7          5.81         11.05         5.80 o                         
   4 -11   7         13.65          8.02         5.55 o                         
   5 -11   7          7.66          9.82         5.91 o                         
   6 -11   7         31.17         33.40         7.31 o                         
   7 -11   7         27.54         24.14         6.04 o                         
   8 -11   7          3.08          2.82         6.02 o                         
  -1 -10   7          0.18          1.59         7.29 o                         
   0 -10   7          1.10          4.50         7.61 o                         
   1 -10   7          9.19          3.85         5.50 o                         
   2 -10   7         16.83         22.69         5.88 o                         
   3 -10   7         17.69         20.93         5.30 o                         
   4 -10   7         16.91         24.87         8.29 o                         
   5 -10   7          0.09          6.76         5.06 o                         
   6 -10   7          5.62          9.71         5.50 o                         
   7 -10   7          8.33         12.11         5.35 o                         
   8 -10   7         10.02         17.97         5.73 o                         
   9 -10   7         13.31         18.55         6.36 o                         
  -2  -9   7          0.17          4.53         5.60 o                         
  -1  -9   7          0.22          6.93         5.35 o                         
   0  -9   7          8.90         13.56         5.28 o                         
   1  -9   7         19.23         19.12         7.76 o                         
   2  -9   7         10.01         11.96         5.26 o                         
   3  -9   7          7.89         18.82         5.34 o                         
   4  -9   7         26.93         23.90         5.39 o                         
   5  -9   7         13.11          9.56         5.06 o                         
   6  -9   7         28.07         33.94         6.92 o                         
   7  -9   7         10.42         14.00         5.48 o                         
   8  -9   7          5.85          8.73         5.96 o                         
   9  -9   7          4.93          6.82         5.89 o                         
  -3  -8   7         23.73         24.60         6.16 o                         
  -2  -8   7          2.67          5.67         6.01 o                         
  -1  -8   7          0.12          8.18         5.66 o                         
   0  -8   7         19.43         22.46         5.23 o                         
   1  -8   7         32.16         40.88         6.49 o                         
   2  -8   7         13.98         26.15         5.29 o                         
   3  -8   7         21.11         21.63         6.02 o                         
   4  -8   7        120.88        113.87         7.67 o                         
   5  -8   7         96.13         78.99         7.44 o                         
   6  -8   7         17.56         20.18         4.99 o                         
   7  -8   7          0.64          4.62         5.28 o                         
   8  -8   7         17.24         30.57         5.99 o                         
   9  -8   7          8.55          6.63         9.28 o                         
  10  -8   7          0.06          0.54         9.20 o                         
  -5  -7   7          0.52          0.86         6.24 o                         
  -4  -7   7          7.96         14.72         5.44 o                         
  -3  -7   7          5.61         13.41         5.63 o                         
  -2  -7   7         20.47         14.23         5.61 o                         
  -1  -7   7          0.77          5.75         5.02 o                         
   0  -7   7         19.32         35.32         8.30 o                         
   1  -7   7        136.79        139.06        21.37 o                         
   2  -7   7        318.15        336.29        51.01 o                         
   3  -7   7        255.01        231.86        18.58 o                         
   4  -7   7        187.20        189.58        19.27 o                         
   5  -7   7         97.17         90.57         5.53 o                         
   6  -7   7         10.34         12.16         5.12 o                         
   7  -7   7          3.33          4.04         5.06 o                         
   8  -7   7         10.46         20.46         6.80 o                         
   9  -7   7          6.15         10.41         7.93 o                         
  10  -7   7         10.70          8.40         6.59 o                         
  -6  -6   7          2.40          0.83         6.18 o                         
  -5  -6   7          0.21          9.06         5.46 o                         
  -4  -6   7         30.30         30.42         5.35 o                         
  -3  -6   7          0.83          3.57         6.45 o                         
  -2  -6   7         42.93         43.47         5.92 o                         
  -1  -6   7         15.13         21.00         6.37 o                         
   0  -6   7          8.26         12.59         5.73 o                         
   1  -6   7          5.84         10.41         5.60 o                         
   2  -6   7         13.23         13.36         4.96 o                         
   3  -6   7         15.76         13.23         4.87 o                         
   4  -6   7         35.08         42.05         5.59 o                         
   5  -6   7          3.16          6.86         5.14 o                         
   6  -6   7         56.34         54.61         5.68 o                         
   7  -6   7         13.16         22.05         7.17 o                         
   8  -6   7         65.01         55.94         5.84 o                         
   9  -6   7         30.34         26.39         6.52 o                         
  10  -6   7         26.83         18.47         6.67 o                         
  -6  -5   7         12.40         17.55         6.68 o                         
  -5  -5   7         14.27         22.71         6.19 o                         
  -4  -5   7         38.27         50.81        10.28 o                         
  -3  -5   7          2.31          6.17         5.77 o                         
  -2  -5   7          2.84         13.56         6.30 o                         
  -1  -5   7         79.94         86.33         8.15 o                         
   0  -5   7         61.21         60.63         5.77 o                         
   1  -5   7        197.79        212.48        30.42 o                         
   2  -5   7        223.80        195.14         7.18 o                         
   3  -5   7          1.42         -2.97         8.50 o                         
   4  -5   7          1.03         -2.09         4.87 o                         
   5  -5   7          1.49          1.25         5.06 o                         
   6  -5   7          5.99          3.68         6.85 o                         
   7  -5   7        116.69        138.98        14.93 o                         
   8  -5   7        156.15        166.12        11.79 o                         
   9  -5   7          5.25         15.46         6.65 o                         
  10  -5   7          0.07         -5.87         6.56 o                         
  -7  -4   7          0.25          9.73         6.46 o                         
  -6  -4   7         28.57         37.34         7.82 o                         
  -5  -4   7         40.72         75.75         7.55 o                         
  -4  -4   7          6.78          7.04         6.36 o                         
  -3  -4   7          0.24         -3.81         5.72 o                         
  -2  -4   7         18.78         23.37         5.51 o                         
  -1  -4   7         13.88          6.70         9.68 o                         
   0  -4   7          5.54         13.30         5.58 o                         
   1  -4   7         26.15         15.93         5.84 o                         
   2  -4   7         88.44         90.90         7.81 o                         
   3  -4   7         65.87         61.42         9.19 o                         
   4  -4   7        330.71        315.83         7.09 o                         
   5  -4   7        266.02        252.16        20.07 o                         
   6  -4   7         20.99         23.85         5.22 o                         
   7  -4   7          0.17          2.28         9.24 o                         
   8  -4   7          8.51         -0.58         5.99 o                         
   9  -4   7          0.35          4.96         6.09 o                         
  10  -4   7          7.01          6.82         6.60 o                         
  -8  -3   7         14.46         14.58         6.95 o                         
  -7  -3   7          0.27         16.04        10.19 o                         
  -6  -3   7         21.55         19.30        10.20 o                         
  -5  -3   7         60.97         69.53         7.18 o                         
  -4  -3   7         39.86         41.37         9.33 o                         
  -3  -3   7          0.44          4.29         5.47 o                         
  -2  -3   7        260.28        266.51         6.79 o                         
  -1  -3   7         81.38         76.09         6.14 o                         
   0  -3   7          2.21          6.15         5.66 o                         
   1  -3   7        162.39        142.54        24.66 o                         
   2  -3   7        291.15        249.90         6.91 o                         
   3  -3   7        515.25        491.31         9.78 o                         
   4  -3   7         27.60         26.51         5.91 o                         
   5  -3   7          7.63         11.79         7.68 o                         
   6  -3   7         50.61         59.92         8.38 o                         
   7  -3   7         44.38         44.65         5.93 o                         
   8  -3   7         11.03         11.32         7.38 o                         
   9  -3   7          0.72         -1.77         6.50 o                         
  10  -3   7          4.06          5.51         6.93 o                         
  -8  -2   7          5.17          6.16         6.48 o                         
  -7  -2   7          0.33          3.21         6.46 o                         
  -6  -2   7         31.49         37.24         6.05 o                         
  -5  -2   7         87.25        103.97        14.66 o                         
  -4  -2   7         37.46         41.63         5.94 o                         
  -3  -2   7         46.62         45.22        13.53 o                         
  -2  -2   7        201.34        185.75        10.74 o                         
  -1  -2   7          8.56         19.60         5.90 o                         
   0  -2   7         38.17         34.49         8.37 o                         
   1  -2   7        142.59        149.34         9.26 o                         
   2  -2   7         35.29         34.42         5.86 o                         
   3  -2   7        468.84        494.05        17.26 o                         
   4  -2   7         43.77         37.68         5.62 o                         
   5  -2   7         35.78         34.90         6.70 o                         
   6  -2   7          0.28         -6.92         6.92 o                         
   7  -2   7          0.48          8.64         6.32 o                         
   8  -2   7         26.65         24.34         6.67 o                         
   9  -2   7         14.41         22.47         6.70 o                         
  -9  -1   7          5.29         12.48         6.56 o                         
  -8  -1   7          0.29          4.95         6.10 o                         
  -7  -1   7         25.61         28.16         6.07 o                         
  -6  -1   7        201.88        204.30         6.54 o                         
  -5  -1   7         64.63         73.19        12.57 o                         
  -4  -1   7         58.82         60.80        10.82 o                         
  -3  -1   7        195.02        179.58         8.53 o                         
  -2  -1   7        287.26        282.52        28.43 o                         
  -1  -1   7          0.40          6.23         5.62 o                         
   0  -1   7         21.90         22.60         5.75 o                         
   1  -1   7        315.18        390.05         8.62 o                         
   2  -1   7        122.39        124.42        11.11 o                         
   3  -1   7        333.27        365.94        55.92 o                         
   4  -1   7         31.81         40.57         8.57 o                         
   5  -1   7         23.58         25.15         6.07 o                         
   6  -1   7         85.25         83.34         6.44 o                         
   7  -1   7         14.34         12.36         6.21 o                         
   8  -1   7         17.47         24.81         7.87 o                         
   9  -1   7          7.99          8.60         7.33 o                         
  -9   0   7         18.10         29.01         6.65 o                         
  -8   0   7         22.62         21.38         6.79 o                         
  -7   0   7         39.55         44.71         6.00 o                         
  -6   0   7        156.93        165.01        25.59 o                         
  -5   0   7         62.53         64.03        13.78 o                         
  -4   0   7         26.34         25.28         6.29 o                         
  -3   0   7        130.28        124.14         6.12 o                         
  -2   0   7        231.06        264.36        18.40 o                         
  -1   0   7        155.45        150.32         7.08 o                         
   0   0   7         28.63         25.93         5.77 o                         
   1   0   7         41.69         42.70         6.70 o                         
   2   0   7        170.02        181.41        22.05 o                         
   3   0   7        171.18        166.79        26.74 o                         
   4   0   7         78.27         63.51         8.60 o                         
   5   0   7         22.22         24.86         6.33 o                         
   6   0   7         48.22         57.31         6.64 o                         
   7   0   7         18.65         23.68         6.14 o                         
   8   0   7         13.58         19.84         6.85 o                         
 -10   1   7         17.19         24.08         6.85 o                         
  -9   1   7         27.02         34.17        13.90 o                         
  -8   1   7         53.83         63.08         6.85 o                         
  -7   1   7         43.77         47.54         9.45 o                         
  -6   1   7         55.57         51.67         5.97 o                         
  -5   1   7        206.33        190.75        17.85 o                         
  -4   1   7        504.93        472.88        12.36 o                         
  -3   1   7        265.02        238.42         6.69 o                         
  -2   1   7        183.91        184.72         7.11 o                         
  -1   1   7        167.32        132.78         7.09 o                         
   0   1   7        300.63        309.64        13.36 o                         
   1   1   7        163.56        150.19        15.42 o                         
   2   1   7        433.34        458.82         9.48 o                         
   3   1   7        665.14        591.25       130.12 o                         
   4   1   7         25.17         25.70         7.00 o                         
   5   1   7          0.96          6.55         6.20 o                         
   6   1   7         12.18         15.28         7.43 o                         
   7   1   7         11.74         16.62         6.53 o                         
   8   1   7         25.67         31.88         8.92 o                         
 -10   2   7          7.01          6.59         7.98 o                         
  -9   2   7          8.94          9.16         7.82 o                         
  -8   2   7         47.19         50.82         6.15 o                         
  -7   2   7        130.61        110.32         9.95 o                         
  -6   2   7         24.97         28.31         6.15 o                         
  -5   2   7         28.45         26.67         6.38 o                         
  -4   2   7         68.26         60.68         6.60 o                         
  -3   2   7          6.39          7.21         6.98 o                         
  -2   2   7        297.99        282.60        50.03 o                         
  -1   2   7        288.58        288.62        44.04 o                         
   0   2   7        276.51        303.09        22.16 o                         
   1   2   7        189.18        195.84        15.49 o                         
   2   2   7         37.88         45.06         6.09 o                         
   3   2   7         73.66         73.05         6.09 o                         
   4   2   7          0.33          2.65         7.01 o                         
   5   2   7          6.71          6.42         6.38 o                         
   6   2   7         19.85         18.04         7.58 o                         
   7   2   7          8.23         14.91         8.32 o                         
 -10   3   7         20.93         22.59         6.81 o                         
  -9   3   7         77.91         63.59         6.54 o                         
  -8   3   7         26.94         30.24         8.02 o                         
  -7   3   7          6.96         14.95         6.33 o                         
  -6   3   7         17.89         20.20         6.44 o                         
  -5   3   7          0.39          0.60         5.76 o                         
  -4   3   7        210.84        199.67         7.45 o                         
  -3   3   7         67.18         64.01         7.25 o                         
  -2   3   7        291.70        293.12        16.67 o                         
  -1   3   7        158.18        156.93         9.63 o                         
   0   3   7         94.02         81.74         8.39 o                         
   1   3   7        451.71        399.88        23.41 o                         
   2   3   7        161.21        167.62        23.22 o                         
   3   3   7          1.38          4.26         5.80 o                         
   4   3   7         21.66         22.52         6.53 o                         
   5   3   7          1.47         10.67         7.79 o                         
   6   3   7         24.21         21.27         9.15 o                         
 -10   4   7          9.92         16.65         6.63 o                         
  -9   4   7         54.45         45.70         6.85 o                         
  -8   4   7         13.07         17.40         6.66 o                         
  -7   4   7          5.78          4.23         7.27 o                         
  -6   4   7          6.38         10.87         5.75 o                         
  -5   4   7         32.06         35.80         6.68 o                         
  -4   4   7        383.32        368.43        35.97 o                         
  -3   4   7        318.43        330.52        13.31 o                         
  -2   4   7        747.97        741.23        27.68 o                         
  -1   4   7        466.65        431.34        14.41 o                         
   0   4   7          0.24          0.38         6.60 o                         
   1   4   7         17.19         16.50         7.03 o                         
   2   4   7          4.16          9.79         7.56 o                         
   3   4   7         40.06         35.67         7.52 o                         
   4   4   7         31.97         29.53         7.34 o                         
   5   4   7          2.16          1.93         8.96 o                         
 -10   5   7          3.91          8.52         8.45 o                         
  -9   5   7         13.48          8.31         6.85 o                         
  -8   5   7          6.27          5.58         6.98 o                         
  -7   5   7         12.19          8.45         6.53 o                         
  -6   5   7          7.95         14.63         7.31 o                         
  -5   5   7        105.81        120.94         7.86 o                         
  -4   5   7        661.56        600.20        43.67 o                         
  -3   5   7        300.17        277.60        24.96 o                         
  -2   5   7          7.08          4.14         7.12 o                         
  -1   5   7          0.27         -6.18         7.74 o                         
   0   5   7         96.24        106.66         8.88 o                         
   1   5   7        228.12        213.39         9.96 o                         
   2   5   7         49.78         70.42        11.39 o                         
   3   5   7          3.69          7.88         9.31 o                         
   4   5   7         14.21         15.58         9.24 o                         
 -10   6   7         17.25         24.37         7.28 o                         
  -9   6   7          9.79         19.92         7.01 o                         
  -8   6   7          0.13          1.88         6.74 o                         
  -7   6   7         26.73         23.72         7.50 o                         
  -6   6   7          7.10         10.75         7.62 o                         
  -5   6   7          0.55          1.97         7.73 o                         
  -4   6   7         13.85         10.82         6.14 o                         
  -3   6   7          2.23         -7.84         9.88 o                         
  -2   6   7          8.67          2.67        10.30 o                         
  -1   6   7          1.77         -5.60         7.99 o                         
   0   6   7         37.30         48.21         8.77 o                         
   1   6   7        114.69        119.23         9.98 o                         
   2   6   7         29.41         32.74         9.54 o                         
   3   6   7          8.00         18.68        12.15 o                         
 -10   7   7         10.85          9.80         8.65 o                         
  -9   7   7         34.82         32.17         7.67 o                         
  -8   7   7         34.31         23.75         6.04 o                         
  -7   7   7         24.92         18.00         5.76 o                         
  -6   7   7          9.46         11.62         5.58 o                         
  -5   7   7          6.74         12.72         6.37 o                         
  -4   7   7         43.02         46.46         8.78 o                         
  -3   7   7         39.18         66.80         8.77 o                         
  -2   7   7         62.95         70.87         9.08 o                         
  -1   7   7         35.89         43.51         8.83 o                         
   0   7   7         40.48         40.64         9.37 o                         
   1   7   7         30.02         51.30         9.79 o                         
   2   7   7          3.74         19.85        12.26 o                         
  -9   8   7          2.93          1.13         5.41 o                         
  -8   8   7          0.18          2.51         5.95 o                         
  -7   8   7          0.54          0.17         6.34 o                         
  -6   8   7          0.42          8.05         6.61 o                         
  -5   8   7          3.11          4.47         8.61 o                         
  -4   8   7         55.95         48.40         9.05 o                         
  -3   8   7         18.27         22.31         8.74 o                         
  -2   8   7         11.02         18.37         8.97 o                         
  -1   8   7         31.73         37.91        11.25 o                         
   0   8   7         38.02         32.10        12.27 o                         
  -8   9   7          6.41         10.98         6.75 o                         
  -7   9   7          0.33          7.98         6.80 o                         
  -6   9   7          1.10          8.12         8.46 o                         
  -5   9   7          0.61          4.34         9.12 o                         
  -4   9   7         13.43         15.86        11.58 o                         
  -3   9   7         42.19         50.48         9.57 o                         
  -2   9   7          7.57          4.76         9.50 o                         
   3 -11   8          5.59         13.13         5.75 o                         
   4 -11   8          0.04         10.29         5.72 o                         
   5 -11   8          2.37         -0.59         5.80 o                         
   6 -11   8         23.92         22.72         5.87 o                         
   0 -10   8          2.21          5.10         7.29 o                         
   1 -10   8          3.94          7.09         5.57 o                         
   2 -10   8         13.48         11.98         6.85 o                         
   3 -10   8         19.08         28.18         5.54 o                         
   4 -10   8         13.26         22.68         5.45 o                         
   5 -10   8         18.64         20.09         5.46 o                         
   6 -10   8         22.87         20.52         5.75 o                         
   7 -10   8          5.83         11.47         5.51 o                         
   8 -10   8          7.50         10.23         6.34 o                         
  -2  -9   8          0.68          2.93         7.72 o                         
  -1  -9   8          1.07          3.05         5.54 o                         
   0  -9   8          0.09         -0.56         5.81 o                         
   1  -9   8         10.42          2.09        16.95 o                         
   2  -9   8          5.52         -0.35         5.49 o                         
   3  -9   8          2.92         11.39         7.53 o                         
   4  -9   8          2.29         10.61         5.12 o                         
   5  -9   8         31.55         38.38        11.28 o                         
   6  -9   8         29.65         25.58         5.40 o                         
   7  -9   8         21.89         24.35         6.10 o                         
   8  -9   8          8.17          8.15         5.42 o                         
   9  -9   8          0.43          3.95         6.18 o                         
  -3  -8   8          5.66         11.02         5.63 o                         
  -2  -8   8          0.08          3.34         5.42 o                         
  -1  -8   8          0.17          2.55         5.25 o                         
   0  -8   8         14.74         14.13         5.46 o                         
   1  -8   8          8.28         17.28         6.35 o                         
   2  -8   8          4.64         15.78         5.01 o                         
   3  -8   8          6.16          8.32         5.31 o                         
   4  -8   8         49.32         50.03         5.28 o                         
   5  -8   8         23.59         19.72         5.13 o                         
   6  -8   8          0.20         -3.11         5.37 o                         
   7  -8   8          5.42          9.88         5.83 o                         
   8  -8   8          5.23          8.56         5.96 o                         
   9  -8   8          0.93          5.29         6.05 o                         
  -4  -7   8         21.22         19.63         9.28 o                         
  -3  -7   8          9.14         12.19         6.70 o                         
  -2  -7   8          0.29         -5.58         5.58 o                         
  -1  -7   8          2.45          3.71         5.16 o                         
   0  -7   8         17.59         17.05         5.52 o                         
   1  -7   8        110.96        120.59        17.42 o                         
   2  -7   8          7.42         11.45         4.98 o                         
   3  -7   8          0.65          5.74         4.91 o                         
   4  -7   8         47.05         40.52         5.12 o                         
   5  -7   8         28.11         25.06         5.87 o                         
   6  -7   8          3.41         11.92         5.57 o                         
   7  -7   8          2.62          3.41         5.31 o                         
   8  -7   8          3.59          4.74         5.59 o                         
   9  -7   8          0.80         -1.35         9.37 o                         
  -5  -6   8          3.27          5.47         5.56 o                         
  -4  -6   8         10.91         11.40         6.46 o                         
  -3  -6   8         30.26         40.52         6.85 o                         
  -2  -6   8          7.43          7.72         7.16 o                         
  -1  -6   8         23.62         20.11         5.98 o                         
   0  -6   8        142.21        169.03         6.49 o                         
   1  -6   8        208.94        206.02        10.12 o                         
   2  -6   8         56.59         53.46         5.87 o                         
   3  -6   8         52.63         48.45         7.04 o                         
   4  -6   8         44.12         43.30         5.22 o                         
   5  -6   8         10.93         11.62         5.77 o                         
   6  -6   8          2.09         15.14         5.48 o                         
   7  -6   8         65.02         49.86         5.67 o                         
   8  -6   8         92.22         76.67         8.22 o                         
   9  -6   8         27.45         26.84         6.78 o                         
  -6  -5   8          2.57          6.67         7.60 o                         
  -5  -5   8         12.08         17.80         7.11 o                         
  -4  -5   8         45.42         62.24        11.04 o                         
  -3  -5   8         38.12         44.01         6.28 o                         
  -2  -5   8         12.10         21.29         5.78 o                         
  -1  -5   8          1.40          2.91         6.87 o                         
   0  -5   8          5.29         12.80         5.71 o                         
   1  -5   8          0.45         -3.79         5.62 o                         
   2  -5   8         14.70         18.10         5.50 o                         
   3  -5   8          8.33          3.95         5.70 o                         
   4  -5   8          0.51          3.66         5.62 o                         
   5  -5   8         79.61        100.86        12.59 o                         
   6  -5   8        111.25        105.41        12.05 o                         
   7  -5   8         66.16         64.84        12.55 o                         
   8  -5   8         14.07         16.89         6.09 o                         
   9  -5   8          0.79         -4.39         6.34 o                         
  -7  -4   8         13.39         21.44         7.56 o                         
  -6  -4   8         13.71         30.91         6.53 o                         
  -5  -4   8         30.04         46.08         7.91 o                         
  -4  -4   8         90.80         95.29         6.31 o                         
  -3  -4   8         56.87         75.32         6.53 o                         
  -2  -4   8         84.11        103.06         6.27 o                         
  -1  -4   8         70.90         66.61         5.93 o                         
   0  -4   8         38.82         43.24         5.68 o                         
   1  -4   8          1.10          2.60         5.64 o                         
   2  -4   8         29.17         28.46         5.71 o                         
   3  -4   8        264.93        248.24         6.97 o                         
   4  -4   8        162.96        165.54         6.25 o                         
   5  -4   8        119.59        143.32        21.03 o                         
   6  -4   8         18.81         16.13         5.78 o                         
   7  -4   8          9.16         10.50         7.72 o                         
   8  -4   8          2.47          2.99         6.72 o                         
   9  -4   8          1.77          9.38         6.43 o                         
  -7  -3   8          6.68          7.55         6.52 o                         
  -6  -3   8         31.54         33.51         7.11 o                         
  -5  -3   8         31.56         37.98         6.11 o                         
  -4  -3   8         61.64         55.13         6.02 o                         
  -3  -3   8         88.83         97.95         6.61 o                         
  -2  -3   8         14.77         14.80         5.57 o                         
  -1  -3   8          7.19          6.63         5.51 o                         
   0  -3   8         18.09         18.66         5.49 o                         
   1  -3   8        385.55        332.58        10.83 o                         
   2  -3   8        858.99        846.71        12.56 o                         
   3  -3   8        364.98        343.95         7.37 o                         
   4  -3   8          1.18          5.42         5.60 o                         
   5  -3   8          4.69          5.34         9.69 o                         
   6  -3   8          0.77          3.44         7.17 o                         
   7  -3   8         10.23         14.89         6.69 o                         
   8  -3   8          9.71         14.67         6.13 o                         
   9  -3   8          3.90          6.54         6.70 o                         
  -8  -2   8          0.94          2.59         7.06 o                         
  -7  -2   8          0.65         -3.37        10.54 o                         
  -6  -2   8         38.21         45.73         6.19 o                         
  -5  -2   8         68.65         70.81         6.09 o                         
  -4  -2   8         27.43         30.48         5.78 o                         
  -3  -2   8        131.37        127.77        21.68 o                         
  -2  -2   8        302.71        305.65        60.22 o                         
  -1  -2   8        143.49        135.37        18.06 o                         
   0  -2   8        297.28        297.92        32.27 o                         
   1  -2   8        190.47        181.78         9.93 o                         
   2  -2   8        420.32        467.82        65.46 o                         
   3  -2   8        144.73        142.62         9.11 o                         
   4  -2   8          2.82          8.00        12.97 o                         
   5  -2   8         74.56         73.52        14.87 o                         
   6  -2   8         17.03         24.07         7.39 o                         
   7  -2   8          6.59          5.31         7.04 o                         
   8  -2   8         15.90         25.65        10.09 o                         
   9  -2   8          9.77         14.58         7.45 o                         
  -9  -1   8          0.71         -0.39         6.90 o                         
  -8  -1   8         16.10         19.64         6.49 o                         
  -7  -1   8         17.21         20.01         6.28 o                         
  -6  -1   8         63.46         64.84         6.09 o                         
  -5  -1   8         85.76         87.96         5.97 o                         
  -4  -1   8         16.97         14.53         6.16 o                         
  -3  -1   8         97.88         96.29         7.37 o                         
  -2  -1   8         68.96         74.96        16.85 o                         
  -1  -1   8          0.55          6.39         5.74 o                         
   0  -1   8        341.80        347.95        45.54 o                         
   1  -1   8        449.85        441.72         7.75 o                         
   2  -1   8        435.17        489.15        55.98 o                         
   3  -1   8         51.21         61.53        11.30 o                         
   4  -1   8        128.23        143.77         7.60 o                         
   5  -1   8         21.47         24.89         6.05 o                         
   6  -1   8         63.64         63.86         8.20 o                         
   7  -1   8         43.34         61.08         8.00 o                         
   8  -1   8          6.74         14.23         7.42 o                         
  -9   0   8         16.80         15.36         6.63 o                         
  -8   0   8         14.02         17.93         6.43 o                         
  -7   0   8         35.03         41.50         6.15 o                         
  -6   0   8          9.32         10.43         5.81 o                         
  -5   0   8         31.98         35.64         6.33 o                         
  -4   0   8         73.50         74.96         6.01 o                         
  -3   0   8        167.84        163.31        24.90 o                         
  -2   0   8        156.17        171.73         7.20 o                         
  -1   0   8          3.02          9.32         5.46 o                         
   0   0   8        206.77        268.88        25.18 o                         
   1   0   8        250.05        265.86        35.43 o                         
   2   0   8        300.39        305.50        52.88 o                         
   3   0   8        309.32        345.20        30.64 o                         
   4   0   8         35.12         40.99         6.96 o                         
   5   0   8         62.19         65.79         6.63 o                         
   6   0   8         17.75         16.19         9.23 o                         
   7   0   8          7.76         13.66         7.92 o                         
   8   0   8         11.87         16.33         7.59 o                         
  -9   1   8         25.09         27.42         6.71 o                         
  -8   1   8          6.80         19.66         6.13 o                         
  -7   1   8         11.58         11.48         6.60 o                         
  -6   1   8          4.99          7.82         6.32 o                         
  -5   1   8         17.78         15.99         5.55 o                         
  -4   1   8         82.26         70.71         6.15 o                         
  -3   1   8          4.30          4.34         6.08 o                         
  -2   1   8          3.23          4.60         6.93 o                         
  -1   1   8         32.57         32.45         6.55 o                         
   0   1   8        285.07        280.59        47.65 o                         
   1   1   8        167.24        171.73         8.12 o                         
   2   1   8         48.31         52.31         7.20 o                         
   3   1   8          2.96          6.54         7.04 o                         
   4   1   8          1.36          6.62         6.08 o                         
   5   1   8         39.40         41.01         6.19 o                         
   6   1   8         10.96         15.24         7.94 o                         
   7   1   8          5.62         19.07         8.33 o                         
 -10   2   8          7.32          7.78         6.90 o                         
  -9   2   8         39.41         35.82         6.83 o                         
  -8   2   8         48.30         46.73         7.25 o                         
  -7   2   8         29.54         34.89         5.97 o                         
  -6   2   8          0.26          8.42         5.77 o                         
  -5   2   8         77.54         77.66         6.28 o                         
  -4   2   8        171.29        165.76        14.38 o                         
  -3   2   8         16.72         15.91         5.86 o                         
  -2   2   8         14.42         17.13         7.05 o                         
  -1   2   8        190.92        204.21        20.33 o                         
   0   2   8        421.21        388.75         9.80 o                         
   1   2   8        414.68        368.49        16.35 o                         
   2   2   8        379.77        346.79         9.82 o                         
   3   2   8         90.86         91.01         6.80 o                         
   4   2   8          6.21         11.09         6.55 o                         
   5   2   8         18.84         18.54         7.11 o                         
   6   2   8         12.34         14.08         9.34 o                         
 -10   3   8         20.55         26.22         7.00 o                         
  -9   3   8         33.78         32.80         6.33 o                         
  -8   3   8         34.33         38.76         6.85 o                         
  -7   3   8          2.51          3.54         6.48 o                         
  -6   3   8         75.31         71.98         7.49 o                         
  -5   3   8         86.62         79.08        10.09 o                         
  -4   3   8        167.11        160.03        22.15 o                         
  -3   3   8          2.74         -2.75         6.93 o                         
  -2   3   8         22.19         21.97         7.25 o                         
  -1   3   8        108.63        109.29         8.57 o                         
   0   3   8        150.86        140.90        11.96 o                         
   1   3   8         20.38         21.95         6.28 o                         
   2   3   8         17.67         19.90         6.40 o                         
   3   3   8         64.20         56.58         7.21 o                         
   4   3   8         41.03         41.04         7.26 o                         
   5   3   8          2.62          1.95         7.06 o                         
   6   3   8          0.80         -0.75         9.13 o                         
 -10   4   8         17.00         22.80         6.84 o                         
  -9   4   8          6.00          3.99         6.96 o                         
  -8   4   8          2.33          3.42         7.50 o                         
  -7   4   8          2.07          8.25         6.05 o                         
  -6   4   8          4.06          8.52         6.60 o                         
  -5   4   8        128.58        131.77         8.24 o                         
  -4   4   8         31.57         33.90         7.36 o                         
  -3   4   8         18.27         17.77         7.73 o                         
  -2   4   8         35.86         34.56        11.33 o                         
  -1   4   8         20.12         24.77         9.42 o                         
   0   4   8         57.78         76.14        17.24 o                         
   1   4   8         46.52         43.80         7.12 o                         
   2   4   8         15.71         17.15         7.67 o                         
   3   4   8         20.01         24.05         7.05 o                         
   4   4   8         16.04         15.62         8.07 o                         
   5   4   8          3.16          3.45         7.94 o                         
 -10   5   8         14.82         13.78         7.71 o                         
  -9   5   8         57.02         51.47         7.26 o                         
  -8   5   8         15.02         17.76         7.13 o                         
  -7   5   8          4.62          4.70         6.14 o                         
  -6   5   8         25.11         25.58         7.53 o                         
  -5   5   8        349.60        352.02        16.19 o                         
  -4   5   8        106.99        101.93         8.94 o                         
  -3   5   8         70.25         62.14         9.35 o                         
  -2   5   8         43.31         45.70         6.93 o                         
  -1   5   8         13.46         22.70         8.12 o                         
   0   5   8         26.69         31.22         8.55 o                         
   1   5   8        106.84        109.69        11.56 o                         
   2   5   8         30.84         40.13        11.03 o                         
   3   5   8         11.93         15.56        11.75 o                         
   4   5   8          2.77          7.39        12.38 o                         
  -9   6   8         44.89         30.12         7.15 o                         
  -8   6   8         55.96         57.16         7.54 o                         
  -7   6   8         83.58         64.78         8.19 o                         
  -6   6   8         32.52         26.65         7.77 o                         
  -5   6   8          1.00          2.87         8.55 o                         
  -4   6   8         32.65         40.15         6.76 o                         
  -3   6   8          0.42          9.61         8.47 o                         
  -2   6   8         65.42         94.86         8.43 o                         
  -1   6   8         91.67         89.91         9.39 o                         
   0   6   8         55.66         61.59         9.31 o                         
   1   6   8         21.78         31.38         9.43 o                         
   2   6   8         12.96         13.93        10.04 o                         
  -9   7   8         36.40         23.93         8.97 o                         
  -8   7   8          1.63          4.17         6.63 o                         
  -7   7   8          1.20          5.39         5.90 o                         
  -6   7   8          0.18          3.29         6.18 o                         
  -5   7   8          0.43         -1.35         6.46 o                         
  -4   7   8          1.27         13.16         8.71 o                         
  -3   7   8          4.67         -1.72         8.53 o                         
  -2   7   8          0.27         -2.48         8.49 o                         
  -1   7   8          4.10          1.58         9.43 o                         
   0   7   8         55.44         65.25        12.17 o                         
   1   7   8          9.20          5.07         9.79 o                         
  -8   8   8          0.08         -3.66         6.31 o                         
  -7   8   8         14.75         13.32         6.82 o                         
  -6   8   8         20.37         23.36         7.17 o                         
  -5   8   8          6.00          9.08         8.80 o                         
  -4   8   8          9.36         19.86         9.34 o                         
  -3   8   8         50.21         62.46         9.68 o                         
  -2   8   8         12.32         15.75         9.79 o                         
  -1   8   8          0.10          0.37         9.62 o                         
  -6   9   8         16.66         20.31         9.92 o                         
  -5   9   8          4.44         -2.09        12.06 o                         
  -4   9   8         16.92         24.02         9.81 o                         
   1 -10   9          0.04         -1.27         5.80 o                         
   2 -10   9          0.37          1.14         6.00 o                         
   3 -10   9          3.77          6.55         5.53 o                         
   4 -10   9          1.33         15.52         7.95 o                         
   5 -10   9          0.04          2.40         6.26 o                         
   6 -10   9          1.15         13.42         5.78 o                         
   7 -10   9          7.89         13.07         6.35 o                         
  -1  -9   9         15.37         24.37         6.18 o                         
   0  -9   9         21.75         20.27         6.51 o                         
   1  -9   9         11.53         12.50         5.50 o                         
   2  -9   9          4.26         12.66         9.97 o                         
   3  -9   9         11.44         20.32         5.57 o                         
   4  -9   9          9.99         18.90         5.67 o                         
   5  -9   9          6.48          7.03         5.48 o                         
   6  -9   9          5.84          7.45         6.22 o                         
   7  -9   9         33.75         28.51         6.06 o                         
   8  -9   9          9.69         13.08         6.00 o                         
  -2  -8   9         11.07         12.86         6.12 o                         
  -1  -8   9         11.05         10.66         6.17 o                         
   0  -8   9          3.74          6.73         7.74 o                         
   1  -8   9         11.06         12.44         6.71 o                         
   2  -8   9          6.71          6.99         5.23 o                         
   3  -8   9         18.37         17.84         5.17 o                         
   4  -8   9         35.10         34.13         6.98 o                         
   5  -8   9         10.73          8.05         5.25 o                         
   6  -8   9          8.72          7.72         5.48 o                         
   7  -8   9         31.51         23.19         5.84 o                         
   8  -8   9          9.36         13.03         6.12 o                         
  -4  -7   9          5.13         12.96         5.86 o                         
  -3  -7   9          0.44          3.10         5.54 o                         
  -2  -7   9         14.76          8.50         6.83 o                         
  -1  -7   9          6.00         -0.10         5.69 o                         
   0  -7   9         31.42         33.26         5.39 o                         
   1  -7   9         54.52         52.38         9.19 o                         
   2  -7   9         10.80         15.59         5.09 o                         
   3  -7   9          4.72          6.81         5.48 o                         
   4  -7   9         10.42         15.02         5.71 o                         
   5  -7   9          1.81          2.29         5.10 o                         
   6  -7   9          4.75          8.06         5.42 o                         
   7  -7   9         27.04         21.34         5.55 o                         
   8  -7   9          5.09          1.33         5.93 o                         
   9  -7   9          2.98          9.09         7.00 o                         
  -5  -6   9          2.07          5.50         6.97 o                         
  -4  -6   9          7.00         22.68        10.26 o                         
  -3  -6   9         35.63         46.34         7.14 o                         
  -2  -6   9         56.82         79.53        16.32 o                         
  -1  -6   9         38.94         40.74         6.08 o                         
   0  -6   9         34.49         46.93         6.02 o                         
   1  -6   9         23.07         28.94         8.33 o                         
   2  -6   9         15.56         21.00         6.31 o                         
   3  -6   9         34.67         40.90         6.68 o                         
   4  -6   9         26.78         24.81         5.13 o                         
   5  -6   9          2.87          6.51         5.44 o                         
   6  -6   9          5.13         11.67         5.41 o                         
   7  -6   9         70.75         75.56        13.05 o                         
   8  -6   9         17.86         15.86         6.51 o                         
   9  -6   9          6.94         15.23         6.78 o                         
  -5  -5   9          2.51         10.70         7.23 o                         
  -4  -5   9         22.66         33.82         6.35 o                         
  -3  -5   9         96.63        118.62        23.23 o                         
  -2  -5   9         47.72         50.08        10.92 o                         
  -1  -5   9         38.66         40.30         5.99 o                         
   0  -5   9        165.58        174.40        22.68 o                         
   1  -5   9         89.57         84.52         8.89 o                         
   2  -5   9         48.76         51.56         5.83 o                         
   3  -5   9         30.17         35.75         8.22 o                         
   4  -5   9        146.49        129.55         6.62 o                         
   5  -5   9        199.57        218.35        25.36 o                         
   6  -5   9        123.91        132.94        17.69 o                         
   7  -5   9         57.45         55.30         6.02 o                         
   8  -5   9          0.94          2.14         6.91 o                         
   9  -5   9          1.65          7.12         9.68 o                         
  -6  -4   9         25.57         39.15         6.81 o                         
  -5  -4   9          6.71         11.15         6.29 o                         
  -4  -4   9          6.95          5.30         6.03 o                         
  -3  -4   9         38.70         45.96         6.02 o                         
  -2  -4   9          1.64         -5.32         5.79 o                         
  -1  -4   9         30.54         31.83         5.89 o                         
   0  -4   9         23.49         17.42         8.51 o                         
   1  -4   9          0.77         -0.26         8.15 o                         
   2  -4   9        383.71        377.76         7.55 o                         
   3  -4   9        401.78        387.07        13.39 o                         
   4  -4   9         87.73         95.00         7.91 o                         
   5  -4   9         38.31         59.73        17.64 o                         
   6  -4   9          8.29         19.29         5.90 o                         
   7  -4   9         23.99         20.98         6.00 o                         
   8  -4   9          6.21         10.02        10.58 o                         
   9  -4   9          0.45         -7.68         9.87 o                         
  -7  -3   9          9.54         10.65         6.76 o                         
  -6  -3   9         10.28         20.14         6.31 o                         
  -5  -3   9         23.15         27.11         6.19 o                         
  -4  -3   9         19.69         20.57         5.85 o                         
  -3  -3   9         25.73         31.31         6.01 o                         
  -2  -3   9          0.93          6.34         5.78 o                         
  -1  -3   9         28.82         33.17         5.69 o                         
   0  -3   9        229.06        257.56         7.21 o                         
   1  -3   9        213.17        206.83         9.76 o                         
   2  -3   9        482.48        437.25         8.23 o                         
   3  -3   9         67.43         61.49         5.96 o                         
   4  -3   9          0.37          7.19         5.53 o                         
   5  -3   9         39.06         43.05        10.40 o                         
   6  -3   9         11.22         11.31         5.66 o                         
   7  -3   9         11.38         11.97         6.96 o                         
   8  -3   9          1.53         -3.77         8.74 o                         
  -8  -2   9          0.03          6.55         6.95 o                         
  -7  -2   9         26.87         35.88        12.37 o                         
  -6  -2   9         18.69         24.78         6.33 o                         
  -5  -2   9          1.55          7.42         6.04 o                         
  -4  -2   9          3.70          5.16         5.70 o                         
  -3  -2   9          5.01         15.46         6.33 o                         
  -2  -2   9         25.13         17.83         5.74 o                         
  -1  -2   9         81.14         78.87         5.97 o                         
   0  -2   9         89.65         79.86         6.07 o                         
   1  -2   9         94.02        104.57         7.53 o                         
   2  -2   9        318.81        345.97        39.26 o                         
   3  -2   9          2.41          6.68         5.57 o                         
   4  -2   9          0.85          9.29         7.69 o                         
   5  -2   9         68.04         63.99         6.17 o                         
   6  -2   9         57.59         62.81         5.84 o                         
   7  -2   9         56.27         85.20        23.66 o                         
   8  -2   9         10.78         10.41         9.45 o                         
  -8  -1   9          0.47         14.68         6.51 o                         
  -7  -1   9          6.42         17.10         6.34 o                         
  -6  -1   9         23.47         29.44         6.71 o                         
  -5  -1   9         43.91         56.64         6.66 o                         
  -4  -1   9         62.26         69.09         5.99 o                         
  -3  -1   9        135.89        139.24        15.66 o                         
  -2  -1   9         60.59         53.84         8.43 o                         
  -1  -1   9          2.84          8.47        11.17 o                         
   0  -1   9          6.02         16.67         6.90 o                         
   1  -1   9        113.76        123.52         7.82 o                         
   2  -1   9        380.89        429.69        59.40 o                         
   3  -1   9          3.27          9.61         7.24 o                         
   4  -1   9         15.87         17.47         5.91 o                         
   5  -1   9        145.45        138.78         6.76 o                         
   6  -1   9         72.17         69.94         6.59 o                         
   7  -1   9         33.87         41.71        11.70 o                         
   8  -1   9          0.07         -2.33         9.96 o                         
  -8   0   9         13.24         16.01         6.79 o                         
  -7   0   9          7.95         16.74         6.01 o                         
  -6   0   9         29.41         30.92         5.90 o                         
  -5   0   9         58.19         62.59         9.87 o                         
  -4   0   9          1.35         -3.66         5.51 o                         
  -3   0   9         11.63         17.91         5.68 o                         
  -2   0   9         30.49         32.28         6.33 o                         
  -1   0   9          8.97         13.96         5.85 o                         
   0   0   9          0.29          3.88         8.24 o                         
   1   0   9         15.08         11.88         7.28 o                         
   2   0   9        122.40        122.59         9.38 o                         
   3   0   9         15.94         15.97         5.99 o                         
   4   0   9         65.14         74.54         7.44 o                         
   5   0   9         80.33         84.49         6.76 o                         
   6   0   9         10.02         10.65         6.63 o                         
   7   0   9          2.80          4.50         7.57 o                         
  -9   1   9          0.04         -6.57         6.57 o                         
  -8   1   9         16.47         11.28         6.89 o                         
  -7   1   9          7.38         14.28         6.12 o                         
  -6   1   9         30.57         27.28         6.05 o                         
  -5   1   9        207.03        198.22         9.55 o                         
  -4   1   9         42.95         53.17         7.06 o                         
  -3   1   9         19.01         16.79         6.43 o                         
  -2   1   9         13.75         10.74         5.91 o                         
  -1   1   9         69.06         59.99         6.60 o                         
   0   1   9         92.35         80.77        13.83 o                         
   1   1   9        249.15        228.72        34.52 o                         
   2   1   9        155.56        154.11         8.03 o                         
   3   1   9         21.62         22.43         7.32 o                         
   4   1   9         27.70         31.71         6.28 o                         
   5   1   9         39.48         42.30         6.78 o                         
   6   1   9         26.05         32.31         7.02 o                         
  -9   2   9          3.83         12.42         6.79 o                         
  -8   2   9         14.71         14.09         7.33 o                         
  -7   2   9         13.84         13.26         6.52 o                         
  -6   2   9          4.05         10.52         6.69 o                         
  -5   2   9         37.29         43.92         6.62 o                         
  -4   2   9          2.56          5.60         8.98 o                         
  -3   2   9         32.77         35.85         6.47 o                         
  -2   2   9          1.97          1.87         6.78 o                         
  -1   2   9         74.78         66.23         8.43 o                         
   0   2   9          0.83         -1.57         7.67 o                         
   1   2   9         12.86         18.41         7.18 o                         
   2   2   9          1.42          2.59         7.55 o                         
   3   2   9         19.96         22.12         6.09 o                         
   4   2   9         27.65         33.01         6.44 o                         
   5   2   9          6.68         11.57         7.07 o                         
   6   2   9          3.31          7.61         7.64 o                         
  -9   3   9          9.69         12.68         6.78 o                         
  -8   3   9         15.87         11.81         7.28 o                         
  -7   3   9         17.18         14.29         6.83 o                         
  -6   3   9         81.94         71.87        12.31 o                         
  -5   3   9        237.46        211.63        21.04 o                         
  -4   3   9         49.09         43.33         6.20 o                         
  -3   3   9          4.84          5.52         7.18 o                         
  -2   3   9          4.18          2.04         7.27 o                         
  -1   3   9         67.04         67.26         8.60 o                         
   0   3   9        151.81        122.78        10.19 o                         
   1   3   9         45.28         35.62         6.26 o                         
   2   3   9         16.51         17.32         6.34 o                         
   3   3   9         45.46         47.16         7.23 o                         
   4   3   9         22.36         17.93         7.34 o                         
   5   3   9          0.10          5.74         7.75 o                         
  -9   4   9          3.10         16.19         7.33 o                         
  -8   4   9         21.83         27.75         7.13 o                         
  -7   4   9         12.28         14.14         7.80 o                         
  -6   4   9         32.82         24.71         6.96 o                         
  -5   4   9        196.35        189.35        25.94 o                         
  -4   4   9        154.62        153.34        15.80 o                         
  -3   4   9         15.01         22.47         7.77 o                         
  -2   4   9         37.85         34.63         8.48 o                         
  -1   4   9          1.91          1.17         9.09 o                         
   0   4   9         43.46         34.85         6.77 o                         
   1   4   9          9.81          5.04         7.01 o                         
   2   4   9          8.30          8.03         7.56 o                         
   3   4   9          5.67          9.72         8.20 o                         
   4   4   9          0.41          4.53         8.49 o                         
  -9   5   9          6.42         16.95         9.72 o                         
  -8   5   9         38.81         37.07         7.65 o                         
  -7   5   9         45.78         46.89         8.01 o                         
  -6   5   9         38.28         38.76         7.82 o                         
  -5   5   9         72.38         70.86         8.58 o                         
  -4   5   9          5.60          7.29         8.69 o                         
  -3   5   9          0.27          0.78        13.27 o                         
  -2   5   9          0.85          5.56         6.66 o                         
  -1   5   9         34.34         42.92         8.72 o                         
   0   5   9         43.28         55.40         9.00 o                         
   1   5   9          0.74          1.75         9.19 o                         
   2   5   9          2.65          7.74         9.64 o                         
   3   5   9         18.38         17.67        10.09 o                         
  -8   6   9         54.84         43.66         7.77 o                         
  -7   6   9         64.78         48.50         8.21 o                         
  -6   6   9         17.05         11.80         8.51 o                         
  -5   6   9          9.30          0.87         8.83 o                         
  -4   6   9          0.47         -2.66         6.48 o                         
  -3   6   9          1.47         19.16         8.71 o                         
  -2   6   9         13.10         39.13        10.92 o                         
  -1   6   9         14.20         19.41         8.81 o                         
   0   6   9         13.78         15.78         9.20 o                         
   1   6   9          6.32         10.30         9.82 o                         
  -8   7   9          1.15          3.53         9.40 o                         
  -7   7   9          0.10         -0.95         6.41 o                         
  -6   7   9          5.54         -1.92         6.68 o                         
  -5   7   9         78.80         75.84         7.62 o                         
  -4   7   9        121.69        115.29        10.12 o                         
  -3   7   9         48.10         52.23         9.43 o                         
  -2   7   9         20.35         28.88         9.40 o                         
  -1   7   9         27.07         41.26         9.84 o                         
   0   7   9          7.88         10.26         9.88 o                         
  -6   8   9         18.18         21.01         7.69 o                         
  -5   8   9          2.19         -2.16         9.59 o                         
  -4   8   9         26.55         30.13         9.98 o                         
  -3   8   9         24.69         32.51        10.26 o                         
   4 -10  10          7.04         -0.81         6.53 o                         
   0  -9  10         14.37         12.03         9.64 o                         
   1  -9  10          2.01          6.51         5.48 o                         
   2  -9  10          0.51          4.94         5.54 o                         
   3  -9  10          7.30         12.09         5.47 o                         
   4  -9  10          6.64          2.51         5.95 o                         
   5  -9  10          4.69          6.68         5.67 o                         
   6  -9  10         21.52         23.08         8.48 o                         
   7  -9  10         15.25         17.39         5.83 o                         
  -1  -8  10         13.50         21.79         5.88 o                         
   0  -8  10         20.53         19.95         5.70 o                         
   1  -8  10          7.80         12.64         5.50 o                         
   2  -8  10         19.72         17.07         5.47 o                         
   3  -8  10         37.70         48.14        15.95 o                         
   4  -8  10         19.66         15.92         5.35 o                         
   5  -8  10          8.47          8.35         5.51 o                         
   6  -8  10         48.62         39.77         7.27 o                         
   7  -8  10         25.63         20.13         5.99 o                         
  -3  -7  10          2.71          7.39         6.85 o                         
  -2  -7  10          1.39         13.90         6.60 o                         
  -1  -7  10          7.81         14.66         6.57 o                         
   0  -7  10         24.32         21.39         6.37 o                         
   1  -7  10         18.63         11.81         8.91 o                         
   2  -7  10         25.45         28.60         5.30 o                         
   3  -7  10         20.27         16.77         5.18 o                         
   4  -7  10         26.34         22.65         5.40 o                         
   5  -7  10         38.16         44.45         8.22 o                         
   6  -7  10         43.42         50.32         5.89 o                         
   7  -7  10         24.05         23.09         5.85 o                         
   8  -7  10         12.25         16.13         6.18 o                         
  -4  -6  10          1.46          8.99         6.85 o                         
  -3  -6  10         15.68         16.97         6.68 o                         
  -2  -6  10          3.57          4.29         6.22 o                         
  -1  -6  10          4.04         -5.67         8.68 o                         
   0  -6  10          1.05         -6.16         6.16 o                         
   1  -6  10         10.13          0.00         8.57 o                         
   2  -6  10         13.27         21.43         5.95 o                         
   3  -6  10          3.85         10.48         5.89 o                         
   4  -6  10          7.15          0.71         5.28 o                         
   5  -6  10         43.78         42.09         8.58 o                         
   6  -6  10         35.65         36.72         8.10 o                         
   7  -6  10         18.88         16.45         5.62 o                         
   8  -6  10          3.64          7.38         6.33 o                         
  -5  -5  10         15.88          9.84         6.96 o                         
  -4  -5  10         38.07         57.33         7.36 o                         
  -3  -5  10          9.84         14.37         6.91 o                         
  -2  -5  10          0.96          7.46        10.29 o                         
  -1  -5  10          0.23          9.53         6.02 o                         
   0  -5  10          1.06         -2.15         5.74 o                         
   1  -5  10         11.53         18.78         8.32 o                         
   2  -5  10          4.50          9.31         6.34 o                         
   3  -5  10          8.17         12.41         5.88 o                         
   4  -5  10         58.55         53.14         6.29 o                         
   5  -5  10         69.98         67.29         6.69 o                         
   6  -5  10         44.68         44.58         7.24 o                         
   7  -5  10         26.63         26.52         6.04 o                         
   8  -5  10         13.15         21.21         7.66 o                         
  -6  -4  10          2.94          6.31         6.95 o                         
  -5  -4  10          4.39         -0.94         6.59 o                         
  -4  -4  10         47.75         59.78         6.42 o                         
  -3  -4  10         46.26         52.10        12.06 o                         
  -2  -4  10          0.14          7.89         6.10 o                         
  -1  -4  10          3.28          9.91         5.80 o                         
   0  -4  10         13.22         20.31         6.42 o                         
   1  -4  10        153.86        177.14        11.45 o                         
   2  -4  10        110.04         93.56        11.66 o                         
   3  -4  10         26.80         34.05         5.88 o                         
   4  -4  10        120.11        144.50        22.76 o                         
   5  -4  10         37.46         44.25         6.24 o                         
   6  -4  10         17.70         30.30         6.61 o                         
   7  -4  10         24.96         37.95         9.18 o                         
   8  -4  10          7.84         11.69         7.10 o                         
  -6  -3  10          5.10          8.46         6.52 o                         
  -5  -3  10          3.20          4.66         6.21 o                         
  -4  -3  10          1.58         16.38         7.32 o                         
  -3  -3  10          5.76          9.73         6.55 o                         
  -2  -3  10         44.49         50.54         9.07 o                         
  -1  -3  10         19.99         15.72         6.50 o                         
   0  -3  10        161.32        177.35         7.23 o                         
   1  -3  10        131.08        121.42         6.38 o                         
   2  -3  10          1.46          6.56         6.30 o                         
   3  -3  10         72.37         67.70         6.21 o                         
   4  -3  10         34.49         35.44         6.17 o                         
   5  -3  10         56.63         55.12         8.02 o                         
   6  -3  10         23.50         20.43         7.26 o                         
   7  -3  10         21.86         24.68         8.16 o                         
   8  -3  10          4.01         11.04        12.36 o                         
  -7  -2  10          2.83         10.46         6.61 o                         
  -6  -2  10          6.24         15.65         6.53 o                         
  -5  -2  10         16.37          9.84         7.47 o                         
  -4  -2  10         50.46         61.99        14.14 o                         
  -3  -2  10        154.26        158.65        22.39 o                         
  -2  -2  10         95.95        100.88         6.49 o                         
  -1  -2  10         95.89         82.70         6.20 o                         
   0  -2  10          3.65          7.76         6.36 o                         
   1  -2  10          5.11         10.93         7.81 o                         
   2  -2  10          0.36         -3.44         6.38 o                         
   3  -2  10         25.35         25.83         6.62 o                         
   4  -2  10          5.21          6.05         6.73 o                         
   5  -2  10         14.91         19.19         7.56 o                         
   6  -2  10         54.03         78.69         8.30 o                         
   7  -2  10         38.15         44.07         6.90 o                         
  -7  -1  10          1.20          2.43         6.64 o                         
  -6  -1  10         11.84         18.93         6.29 o                         
  -5  -1  10        116.30        123.76         6.71 o                         
  -4  -1  10         76.99         64.89         6.06 o                         
  -3  -1  10         15.06         23.50         5.90 o                         
  -2  -1  10          0.61         10.33         5.85 o                         
  -1  -1  10         43.88         46.07         5.78 o                         
   0  -1  10          2.24          3.60         8.53 o                         
   1  -1  10         16.46         15.26         6.67 o                         
   2  -1  10          6.52          5.56         5.93 o                         
   3  -1  10         12.12         11.79         7.32 o                         
   4  -1  10         84.50         97.09        14.59 o                         
   5  -1  10         52.35         52.93         8.19 o                         
   6  -1  10         27.59         24.48         7.26 o                         
   7  -1  10          5.00         13.55        11.07 o                         
  -8   0  10          0.84          3.63         6.73 o                         
  -7   0  10          3.24          0.50         9.02 o                         
  -6   0  10         83.99         79.90         8.92 o                         
  -5   0  10        166.89        155.30         9.16 o                         
  -4   0  10         64.30         58.34         6.66 o                         
  -3   0  10         22.58         22.02         9.73 o                         
  -2   0  10         10.41          8.04         5.94 o                         
  -1   0  10         14.35         22.77         6.60 o                         
   0   0  10          4.59          9.82         6.52 o                         
   1   0  10         15.05         17.07         7.28 o                         
   2   0  10         29.64         28.99         5.92 o                         
   3   0  10         21.64         22.23         7.83 o                         
   4   0  10         28.03         27.48         6.89 o                         
   5   0  10         11.11         17.67         6.73 o                         
   6   0  10         15.59         19.79         7.54 o                         
  -8   1  10          0.08          0.37         6.76 o                         
  -7   1  10          1.13         -2.27         6.38 o                         
  -6   1  10         81.03         79.09        12.48 o                         
  -5   1  10         99.44         95.42         6.53 o                         
  -4   1  10          8.59          8.46         6.71 o                         
  -3   1  10         16.20         14.90         7.25 o                         
  -2   1  10         38.85         37.81         7.73 o                         
  -1   1  10         43.57         40.16        10.89 o                         
   0   1  10         10.31          2.37         7.41 o                         
   1   1  10         36.10         34.94         6.70 o                         
   2   1  10         43.09         48.52         7.56 o                         
   3   1  10          1.29         10.72         7.50 o                         
   4   1  10          0.22         -1.79         6.31 o                         
   5   1  10          2.28          1.29         6.95 o                         
  -8   2  10          8.14         10.60         6.68 o                         
  -7   2  10          2.80          5.12         6.44 o                         
  -6   2  10        137.29        132.42         7.66 o                         
  -5   2  10        126.23        119.87         6.91 o                         
  -4   2  10          1.15          1.02         5.84 o                         
  -3   2  10         32.79         23.67         6.54 o                         
  -2   2  10         94.32         95.56         7.94 o                         
  -1   2  10        167.09        167.30        21.97 o                         
   0   2  10         44.86         42.81         8.39 o                         
   1   2  10          2.18          3.88         7.13 o                         
   2   2  10         24.48         16.46         7.84 o                         
   3   2  10         48.86         49.31         6.87 o                         
   4   2  10         15.31         16.19         6.72 o                         
   5   2  10          3.20          4.62         7.36 o                         
  -8   3  10          0.10          0.67         6.65 o                         
  -7   3  10          0.35          6.20         6.47 o                         
  -6   3  10         62.10         61.93        15.25 o                         
  -5   3  10         89.15         83.78         7.14 o                         
  -4   3  10         15.56         22.36         6.73 o                         
  -3   3  10         26.48         25.81         7.52 o                         
  -2   3  10          0.52          1.86         9.87 o                         
  -1   3  10          8.22         20.91         8.53 o                         
   0   3  10         42.39         38.92         8.96 o                         
   1   3  10          5.78          8.51         8.75 o                         
   2   3  10          3.14         10.92         7.42 o                         
   3   3  10          3.38          6.28         7.27 o                         
   4   3  10          0.84          5.11         7.80 o                         
  -8   4  10         15.77         15.20         7.56 o                         
  -7   4  10         40.78         32.79         8.55 o                         
  -6   4  10         76.92         79.81        14.99 o                         
  -5   4  10         56.90         56.70         8.06 o                         
  -4   4  10         47.14         53.95         8.44 o                         
  -3   4  10        100.63         88.98        12.83 o                         
  -2   4  10         73.56         74.28         9.18 o                         
  -1   4  10         70.50         68.03        10.35 o                         
   0   4  10         60.30         59.55         9.91 o                         
   1   4  10         21.39         31.11         8.75 o                         
   2   4  10          9.33         11.42         7.63 o                         
   3   4  10          2.95          1.98         8.20 o                         
  -8   5  10          8.51         13.43         7.76 o                         
  -7   5  10         41.62         31.96         8.51 o                         
  -6   5  10         76.70         69.47         8.57 o                         
  -5   5  10         38.09         28.23         8.14 o                         
  -4   5  10         16.37         15.02         8.41 o                         
  -3   5  10          1.89          2.89        10.04 o                         
  -2   5  10         23.25         23.51        12.05 o                         
  -1   5  10         49.90         54.50         9.31 o                         
   0   5  10          2.84         13.95         9.03 o                         
   1   5  10          0.71          9.19        11.67 o                         
  -7   6  10          3.46          2.98         8.45 o                         
  -6   6  10          0.30         -0.76         9.00 o                         
  -5   6  10         17.29         10.54         9.37 o                         
  -4   6  10         71.87         58.13        17.33 o                         
  -3   6  10         24.85         33.33        11.73 o                         
  -2   6  10          1.34          0.51         9.36 o                         
  -1   6  10         18.74         26.72        11.98 o                         
   0   6  10         23.58         39.44        11.65 o                         
  -5   7  10         12.74          5.74         8.50 o                         
  -4   7  10         16.62         12.88         9.70 o                         
  -3   7  10          3.12         -4.73         9.20 o                         
   3  -9  11          4.35          7.28         5.82 o                         
   4  -9  11          2.96          4.48         7.56 o                         
   0  -8  11          0.27          7.01         7.01 o                         
   1  -8  11          1.10          5.89         5.59 o                         
   2  -8  11          3.50         12.24         5.42 o                         
   3  -8  11          4.11          7.99         5.52 o                         
   4  -8  11          0.06          8.37         5.88 o                         
   5  -8  11          3.52          1.14         5.52 o                         
   6  -8  11          6.26          4.67         6.95 o                         
  -2  -7  11          5.00         -1.04         6.97 o                         
  -1  -7  11         20.39         27.25         6.74 o                         
   0  -7  11         10.62         11.37         6.78 o                         
   1  -7  11         10.02         22.47         6.35 o                         
   2  -7  11          4.15          7.65         7.79 o                         
   3  -7  11          1.47          2.36         5.29 o                         
   4  -7  11          0.09          7.52         6.25 o                         
   5  -7  11          5.56          7.45         5.63 o                         
   6  -7  11         28.65         31.85         8.97 o                         
   7  -7  11          8.21          2.50         6.56 o                         
  -3  -6  11          6.52          6.31         6.72 o                         
  -2  -6  11          5.82          6.88         7.90 o                         
  -1  -6  11         15.93         24.28        11.83 o                         
   0  -6  11         10.26         10.10        14.88 o                         
   1  -6  11         41.03         51.52        10.03 o                         
   2  -6  11         12.32         20.53         6.16 o                         
   3  -6  11          1.38         10.19         6.14 o                         
   4  -6  11          0.46          1.13         6.17 o                         
   5  -6  11          5.04         12.09         5.53 o                         
   6  -6  11         22.75         16.16         5.85 o                         
   7  -6  11          8.97          3.04         6.14 o                         
  -4  -5  11          6.51          7.64        10.23 o                         
  -3  -5  11          5.02          1.80         8.50 o                         
  -2  -5  11          4.46         13.43         6.33 o                         
  -1  -5  11          5.70          2.21         6.26 o                         
   0  -5  11          0.94          8.99         6.74 o                         
   1  -5  11         21.91         27.79         6.27 o                         
   2  -5  11          0.42         -6.19         6.61 o                         
   3  -5  11         19.09         20.85         6.87 o                         
   4  -5  11          2.75          3.80         6.16 o                         
   5  -5  11          2.98          1.74         7.25 o                         
   6  -5  11         19.23         17.21         5.91 o                         
   7  -5  11          7.63         10.97         6.43 o                         
  -5  -4  11          2.95         11.59         7.22 o                         
  -4  -4  11          5.13          2.97         7.22 o                         
  -3  -4  11          6.75         13.22         6.34 o                         
  -2  -4  11          6.81         14.48        13.34 o                         
  -1  -4  11          3.15          6.92         6.07 o                         
   0  -4  11         11.60         10.65         6.28 o                         
   1  -4  11        126.07        104.62        11.53 o                         
   2  -4  11          0.71          4.20        10.74 o                         
   3  -4  11         27.54         35.33         6.39 o                         
   4  -4  11          6.03          6.76         6.13 o                         
   5  -4  11         26.96         34.04         7.98 o                         
   6  -4  11         13.76         24.35         7.23 o                         
   7  -4  11          0.24          8.62         6.50 o                         
  -5  -3  11          2.51         11.28         6.64 o                         
  -4  -3  11         12.26         10.86         6.42 o                         
  -3  -3  11         21.07         17.86         6.38 o                         
  -2  -3  11         87.44         96.09         6.59 o                         
  -1  -3  11        132.78        133.33         6.65 o                         
   0  -3  11        191.76        192.12        16.77 o                         
   1  -3  11        155.89        142.96         8.58 o                         
   2  -3  11          1.31          0.49         5.79 o                         
   3  -3  11          7.89          9.35         6.57 o                         
   4  -3  11         18.44         18.04         7.00 o                         
   5  -3  11          8.75          9.77         6.41 o                         
   6  -3  11         14.94         14.41         7.40 o                         
   7  -3  11          2.44          3.16         7.45 o                         
  -6  -2  11          0.69         -1.66         6.68 o                         
  -5  -2  11          1.19          9.64         7.11 o                         
  -4  -2  11         31.97         34.21         6.33 o                         
  -3  -2  11        103.76         98.87         8.67 o                         
  -2  -2  11         51.46         47.10         9.59 o                         
  -1  -2  11         16.42         16.77         5.81 o                         
   0  -2  11         17.53         16.54         8.53 o                         
   1  -2  11         30.19         32.15         6.67 o                         
   2  -2  11          8.64          3.45         6.07 o                         
   3  -2  11          2.78          6.89         7.35 o                         
   4  -2  11         38.83         34.00         6.49 o                         
   5  -2  11         11.93         17.30         7.50 o                         
   6  -2  11          8.98         14.53         8.45 o                         
  -7  -1  11          0.72         -2.17         6.74 o                         
  -6  -1  11         82.37         94.26        12.06 o                         
  -5  -1  11         63.44         62.08         6.66 o                         
  -4  -1  11         70.23         69.45         6.53 o                         
  -3  -1  11         41.14         41.10         6.89 o                         
  -2  -1  11          6.44         13.09         6.04 o                         
  -1  -1  11         45.21         47.13         6.15 o                         
   0  -1  11         54.26         61.91         6.54 o                         
   1  -1  11         14.59         14.69         6.70 o                         
   2  -1  11          0.83          2.16         6.49 o                         
   3  -1  11         14.02         13.91         6.93 o                         
   4  -1  11         35.69         29.30         8.46 o                         
   5  -1  11         13.66         13.65         9.50 o                         
   6  -1  11          6.14         11.12         6.99 o                         
  -7   0  11          4.65          7.70         6.84 o                         
  -6   0  11         33.30         43.34         9.05 o                         
  -5   0  11          5.05         15.39         6.19 o                         
  -4   0  11          5.55         11.63         6.82 o                         
  -3   0  11         13.40         13.40         6.17 o                         
  -2   0  11          2.36          4.65         6.10 o                         
  -1   0  11         44.80         42.50         8.26 o                         
   0   0  11         73.85         76.10         8.02 o                         
   1   0  11         67.73         69.83        10.27 o                         
   2   0  11        105.94         88.65         7.63 o                         
   3   0  11         31.86         36.15         8.02 o                         
   4   0  11          0.22         -0.07         6.39 o                         
   5   0  11          5.11          6.91         6.87 o                         
  -7   1  11         11.92         18.95         9.22 o                         
  -6   1  11         51.52         51.09         7.39 o                         
  -5   1  11         14.70          5.36         6.26 o                         
  -4   1  11          8.70         12.95         7.41 o                         
  -3   1  11         11.45          9.02         6.14 o                         
  -2   1  11         48.12         48.78         9.10 o                         
  -1   1  11        213.31        155.95        10.61 o                         
   0   1  11         86.29         66.18         8.95 o                         
   1   1  11          6.18          8.61         7.66 o                         
   2   1  11         24.35         29.89         7.80 o                         
   3   1  11         22.43         18.77         8.19 o                         
   4   1  11          2.29          8.33         6.70 o                         
  -7   2  11          4.59         15.15         6.73 o                         
  -6   2  11         19.48         10.84         8.14 o                         
  -5   2  11          8.12         -2.35         6.71 o                         
  -4   2  11         29.69         35.53        10.52 o                         
  -3   2  11         30.89         21.53         7.11 o                         
  -2   2  11         82.24         80.79         8.80 o                         
  -1   2  11        105.43         80.66         8.16 o                         
   0   2  11         19.04         17.18         7.75 o                         
   1   2  11         11.83         17.35         7.81 o                         
   2   2  11         15.75         16.50         7.95 o                         
   3   2  11          6.64          3.82         6.14 o                         
   4   2  11          1.42          2.72         7.00 o                         
  -7   3  11         10.77         15.31         6.84 o                         
  -6   3  11         39.53         34.43         8.57 o                         
  -5   3  11         48.12         47.29         8.26 o                         
  -4   3  11         48.72         55.17         8.26 o                         
  -3   3  11         30.32         28.43         7.79 o                         
  -2   3  11         41.65         34.50         7.74 o                         
  -1   3  11         50.09         34.27         8.50 o                         
   0   3  11         16.50         13.48         8.37 o                         
   1   3  11         51.16         40.70         6.78 o                         
   2   3  11         46.67         47.36         8.29 o                         
   3   3  11          2.48          3.61         7.22 o                         
  -7   4  11          3.12         -0.34         7.74 o                         
  -6   4  11         12.46         11.14         7.50 o                         
  -5   4  11         18.65         18.83         7.43 o                         
  -4   4  11         10.33          8.80         7.98 o                         
  -3   4  11          2.17          9.25        10.97 o                         
  -2   4  11         15.94         19.54         9.21 o                         
  -1   4  11         15.01         12.98         9.81 o                         
   0   4  11          0.35          7.95         7.98 o                         
   1   4  11          1.16          0.29         7.73 o                         
  -6   5  11         15.92         11.69         8.51 o                         
  -5   5  11         54.77         49.75         8.65 o                         
  -4   5  11         51.54         45.70         9.33 o                         
  -3   5  11         21.35         12.74         9.99 o                         
  -2   5  11          5.38          2.68         7.66 o                         
  -1   5  11          1.72         -4.00         9.26 o                         
   0   5  11         14.27         18.81        12.04 o                         
  -4   6  11         14.62         16.13         7.50 o                         
  -3   6  11          0.09          1.38         9.74 o                         
   0  -7  12         26.40         38.44        10.04 o                         
   1  -7  12         10.94         16.55         6.66 o                         
   2  -7  12          8.00         17.24         6.71 o                         
   3  -7  12          1.20         11.68         5.94 o                         
   4  -7  12          1.27         -5.80         5.98 o                         
   5  -7  12          0.44          5.38         6.15 o                         
  -2  -6  12          8.80         -1.78         7.11 o                         
  -1  -6  12         13.70         17.40         6.88 o                         
   0  -6  12         32.55         29.54         9.62 o                         
   1  -6  12         15.77         15.14         6.64 o                         
   2  -6  12          1.23          9.41         6.47 o                         
   3  -6  12         16.97         23.33         6.64 o                         
   4  -6  12         11.48         14.35         6.69 o                         
   5  -6  12          0.05          4.25         5.90 o                         
  -3  -5  12          0.25          3.44         6.95 o                         
  -2  -5  12         13.51         11.98        10.06 o                         
  -1  -5  12         42.59         31.98         8.81 o                         
   0  -5  12         57.60         65.25         9.71 o                         
   1  -5  12         25.23         25.94         7.91 o                         
   2  -5  12          0.36         12.62         6.33 o                         
   3  -5  12         36.35         39.45        11.37 o                         
   4  -5  12         14.62          6.31         6.47 o                         
   5  -5  12         10.94         21.80         7.40 o                         
   6  -5  12         19.80         19.60         6.28 o                         
  -4  -4  12          3.21          8.62         7.01 o                         
  -3  -4  12          1.13         15.57         6.62 o                         
  -2  -4  12          2.75         12.43         6.21 o                         
  -1  -4  12         16.27         24.80         6.37 o                         
   0  -4  12         43.38         35.91         9.11 o                         
   1  -4  12         22.86         24.63         6.49 o                         
   2  -4  12          0.90          4.19         7.62 o                         
   3  -4  12         27.42         22.47         6.36 o                         
   4  -4  12         24.28         25.66         6.51 o                         
   5  -4  12         27.75         46.33        10.67 o                         
  -4  -3  12          0.16          9.95         6.58 o                         
  -3  -3  12          6.76          7.42         6.48 o                         
  -2  -3  12         38.10         49.90         6.73 o                         
  -1  -3  12         39.81         30.57         7.06 o                         
   0  -3  12         19.82         26.50         9.25 o                         
   1  -3  12         14.66         16.46         6.21 o                         
   2  -3  12         18.00         10.17         6.95 o                         
   3  -3  12         23.95         22.92         6.55 o                         
   4  -3  12          6.87         13.65         8.12 o                         
   5  -3  12          6.15          5.23         6.81 o                         
  -5  -2  12         14.60         19.07         6.94 o                         
  -4  -2  12         33.51         44.83         6.65 o                         
  -3  -2  12         33.93         31.19         6.76 o                         
  -2  -2  12         65.09         66.41        11.09 o                         
  -1  -2  12         65.87         74.10         8.73 o                         
   0  -2  12         36.16         32.54         6.46 o                         
   1  -2  12         32.77         28.54         6.30 o                         
   2  -2  12         16.19          6.47         6.48 o                         
   3  -2  12         16.57         18.45         7.06 o                         
   4  -2  12         20.83         37.52         8.06 o                         
   5  -2  12         25.48         27.66         8.60 o                         
  -5  -1  12          8.35         10.14         6.93 o                         
  -4  -1  12          0.78          3.01         6.53 o                         
  -3  -1  12          0.60          7.95         6.97 o                         
  -2  -1  12         10.67          4.02         6.66 o                         
  -1  -1  12         16.82         19.57         6.32 o                         
   0  -1  12         22.56         21.19         6.48 o                         
   1  -1  12         42.33         39.22         7.42 o                         
   2  -1  12         36.76         31.92         7.30 o                         
   3  -1  12         16.75         13.65         8.14 o                         
   4  -1  12          5.48          8.29         7.52 o                         
  -6   0  12         24.34         15.96         7.06 o                         
  -5   0  12          0.07          7.15         7.18 o                         
  -4   0  12          2.78          8.12         7.20 o                         
  -3   0  12         12.82          8.08         9.20 o                         
  -2   0  12         49.08         47.49         8.33 o                         
  -1   0  12         38.18         38.58         9.36 o                         
   0   0  12         16.66         18.00         7.10 o                         
   1   0  12         28.66         17.45         8.17 o                         
   2   0  12         20.56         25.90        10.24 o                         
   3   0  12          3.09          2.93         7.42 o                         
   4   0  12          6.46          7.39        10.46 o                         
  -6   1  12         11.21         13.33         8.56 o                         
  -5   1  12          0.50         -6.38         6.71 o                         
  -4   1  12          0.80         -1.12         6.58 o                         
  -3   1  12         10.58         21.49        15.77 o                         
  -2   1  12        110.46         98.23        12.65 o                         
  -1   1  12        114.88        105.34         8.43 o                         
   0   1  12         13.81         12.24         8.09 o                         
   1   1  12          5.31          7.53         7.42 o                         
   2   1  12          7.43          7.40         7.38 o                         
   3   1  12          1.99         -0.28         8.51 o                         
  -6   2  12         10.13         13.25         8.68 o                         
  -5   2  12         12.41         14.28         9.22 o                         
  -4   2  12         36.66         36.57         7.45 o                         
  -3   2  12         46.14         57.61        15.73 o                         
  -2   2  12         35.80         31.13        11.45 o                         
  -1   2  12          8.43          9.76         8.09 o                         
   0   2  12          0.21          1.21         7.86 o                         
   1   2  12          5.31          5.93         8.19 o                         
   2   2  12         13.28         17.36         9.13 o                         
  -5   3  12         12.38          5.93         7.02 o                         
  -4   3  12          9.05          3.30         7.54 o                         
  -3   3  12         22.69         23.44         8.26 o                         
  -2   3  12         35.69         33.92         8.42 o                         
  -1   3  12         10.74          9.52         9.41 o                         
   0   3  12          3.67          6.01         9.53 o                         
   1   3  12          1.16          0.01         7.64 o                         
  -5   4  12         17.58         15.77         8.66 o                         
  -4   4  12         10.33          9.64         8.54 o                         
  -3   4  12         16.75         18.82         8.56 o                         
  -2   4  12         34.53         29.60        10.29 o                         
  -1   4  12         10.78          5.23        10.42 o                         
   1  -6  13          0.39          9.95         6.93 o                         
   2  -6  13          0.43         -4.78         7.12 o                         
  -1  -5  13          7.23         14.06         7.29 o                         
   0  -5  13         30.91         47.47        11.99 o                         
   1  -5  13          1.68         -0.17         6.65 o                         
   2  -5  13          0.24          2.33         6.45 o                         
   3  -5  13         19.77         21.02         6.93 o                         
  -2  -4  13         11.39         17.96         9.44 o                         
  -1  -4  13         12.63         13.34        11.28 o                         
   0  -4  13         25.43         30.27         9.98 o                         
   1  -4  13         10.73         11.39        13.51 o                         
   2  -4  13         27.79         30.28         7.38 o                         
   3  -4  13         46.06         39.26         7.09 o                         
   4  -4  13         17.66         13.67         8.77 o                         
  -3  -3  13          2.89         18.72         7.58 o                         
  -2  -3  13          6.87          6.83         6.87 o                         
  -1  -3  13         14.75         13.60         6.62 o                         
   0  -3  13         20.46         23.71         6.52 o                         
   1  -3  13         14.27         13.81         6.77 o                         
   2  -3  13         20.49         13.02         6.88 o                         
   3  -3  13         13.95         13.44         7.45 o                         
   4  -3  13          4.36          3.73         8.41 o                         
  -3  -2  13          2.24         -5.57         7.69 o                         
  -2  -2  13          5.91          5.36         6.64 o                         
  -1  -2  13         14.26         16.62         6.64 o                         
   0  -2  13         17.78         25.68         7.63 o                         
   1  -2  13         12.44         10.19         7.27 o                         
   2  -2  13          0.84          4.09         6.69 o                         
   3  -2  13          2.54          7.68         8.33 o                         
  -4  -1  13          5.18          7.53         7.08 o                         
  -3  -1  13         11.69          9.48         7.08 o                         
  -2  -1  13         38.34         21.45         7.64 o                         
  -1  -1  13         14.95         10.94         9.50 o                         
   0  -1  13          9.74          9.15         8.71 o                         
   1  -1  13         33.56         26.87         7.76 o                         
   2  -1  13         11.10          8.66        18.00 o                         
   3  -1  13          0.69          8.13         7.68 o                         
  -4   0  13          1.23          5.84         7.48 o                         
  -3   0  13          0.64          6.60         7.31 o                         
  -2   0  13         25.49         13.84        15.84 o                         
  -1   0  13         36.31         27.59         8.60 o                         
   0   0  13         20.74         17.68         7.71 o                         
   1   0  13          9.65         12.50         6.88 o                         
   2   0  13          1.68          7.37         8.58 o                         
  -4   1  13          8.78         14.55         7.56 o                         
  -3   1  13         13.28         24.74         8.45 o                         
  -2   1  13         27.39         19.74        12.21 o                         
  -1   1  13         11.12         10.96         7.43 o                         
   0   1  13         12.71         14.40         8.54 o                         
   1   1  13         13.51         10.01         8.74 o                         
  -3   2  13         11.25         13.18         8.57 o                         
  -2   2  13         19.68         17.34         8.72 o                         
  -1   2  13         12.09         14.24         8.64 o                         
                                                                                
